# Supplementary material for: Chromatin Dynamics and the RNA Exosome Function in Concert to Regulate Transcriptional Homeostasis
Source: Cell Rep. Author manuscript; Available in PMC 2015 Nov 30. (PMC4662874; doi:10.1016/j.celrep.2015.10.030)
Supplement: 5 [file NIHMS731410-supplement-5.xlsx]

## Sheet: Sheet1
(A)	swr1 vs. wt				Lowered stringency				(D)	rrp6 vs. wt
		UP with adj.P.value<0.1 (FDR)			UP with adj.P.value<0.8 (FDR)						UP with adj.P.value<0.1 (FDR)
		> 1.5 fold or more	total	% 1.5 fold	> 2 fold or more	total	% 1.5 fold				> 1.5 fold or more	total	% 1.5 fold
	CUT	0	925	0	0	925	0			CUT	726	925	78.4865
	ORF	0	5171	0	0	5171	0			ORF	985	5171	19.0485	includes 90 ORFS with introns
	other	0	329	0	0	329	0			other	128	329	38.9058	total 281 spliced genes in genome
	SRT	0	536	0	0	536	0			SRT	48	536	8.95522
	SUT	0	847	0	0	847	0			SUT	317	847	37.4262
	total	0	7808		0	7808				total	2204	7808			1836
		DOWN with adj.P.value <0.1 (FDR)			DOWN with adj.P.value <0.8 (FDR)						DOWN with adj.P.value <0.1 (FDR)
		> 1.5 fold or more	total	% 1.5 fold	> 2 fold or more	total	% 1.5 fold				> 1.5 fold or more	total	% 1.5 fold
	CUT	0	925	0	0	925	0			CUT	2	925	0.216216
	ORF	0	5171	0	1	5171	0.0193386			ORF	851	5171	16.4572
	other	0	329	0	0	329	0			other	32	329	9.72644
	SRT	0	536	0	0	536	0			SRT	2	536	0.373134
	SUT	0	847	0	0	847	0			SUT	30	847	3.54191
	total	0	7808		1	7808				total	917	7808
(B)	rtt109 vs. wt								(E)	swr1_rrp6 vs. rrp6
		UP with adj.P.value<0.1 (FDR)									UP with adj.P.value<0.1 (FDR)
		> 1.5 fold or more	total	% 1.5 fold							> 1.5 fold or more	total	% 1.5 fold	Cryptic_up_swr1rrp6	unchanged
	CUT	8	925	0.864865						CUT	29	925	3.13514	yes	713
	ORF	28	5171	0.541481						ORF	260	5171	5.02804		4618
	other	3	329	0.911854						other	13	329	3.95137		301
	SRT	6	536	1.1194						SRT	45	536	8.39552	yes	485
	SUT	25	847	2.95159						SUT	50	847	5.90319	yes	734
	total	70	7808	0.896516						total	397	7808
		DOWN with adj.P.value <0.1 (FDR)									DOWN with adj.P.value <0.1 (FDR)
		> 1.5 fold or more	total	% 1.5 fold							> 1.5 fold or more	total	% 1.5 fold
	CUT	0	925	0						CUT	183	925	19.7838	40 CUTs unique to swr; rest in rtt109
	ORF	62	5171	1.19899						ORF	293	5171	5.66622
	other	7	329	2.12766						other	15	329	4.55927
	SRT	0	536	0						SRT	6	536	1.1194
	SUT	2	847	0.236128						SUT	63	847	7.43802
	total	71	7808	0.909324						total	560	7808
(C )	swr1_rtt109 vs. wt								(F)	rtt109_rrp6 vs. rrp6
		UP with adj.P.value<0.1 (FDR)									UP with adj.P.value<0.1 (FDR)
		> 1.5 fold or more	total	% 1.5 fold							> 1.5 fold or more	total	% 1.5 fold
	CUT	28	925	3.02703						CUT	20	925	2.16216
	ORF	246	5171	4.7573						ORF	175	5171	3.38426
	other	28	329	8.51064						other	5	329	1.51976
	SRT	9	536	1.6791						SRT	13	536	2.42537
	SUT	50	847	5.90319						SUT	20	847	2.36128
	total	361	7808							total	233	7808
		DOWN with adj.P.value <0.1 (FDR)									DOWN with adj.P.value <0.1 (FDR)
		> 1.5 fold or more	total	% 1.5 fold							> 1.5 fold or more	total	% 1.5 fold
	CUT	1	925	0.108108						CUT	394	925	42.5946
	ORF	214	5171	4.13846						ORF	1129	5171	21.8333	13 in Botstein group
	other	21	329	6.38298						other	54	329	16.4134
	SRT	3	536	0.559701						SRT	16	536	2.98507
	SUT	20	847	2.36128						SUT	140	847	16.5289
	total	259	7808							total	1733	7808
									(G)	swr1_rtt109_rrp6 vs. rrp6
											UP with adj.P.value<0.1 (FDR)
											> 1.5 fold or more	total	% 1.5 fold
										CUT	50	925	5.40541
										ORF	298	5171	5.76291
										other	22	329	6.68693
										SRT	24	536	4.47761
										SUT	42	847	4.95868
										total	436	7808
											DOWN with adj.P.value <0.1 (FDR)
											> 1.5 fold or more	total	% 1.5 fold
										CUT	471	925	50.9189
										ORF	1627	5171	31.4639
										other	85	329	25.8359
										SRT	17	536	3.17164
										SUT	207	847	24.4392
										total	2407	7808
