# Supplementary material for: Chromatin Dynamics and the RNA Exosome Function in Concert to Regulate Transcriptional Homeostasis
Source: Cell Rep. Author manuscript; Available in PMC 2015 Nov 30. (PMC4662874; doi:10.1016/j.celrep.2015.10.030)
Supplement: 6 [file NIHMS731410-supplement-6.xlsx]

## Sheet: TableS2.txt
id	tx_ID	seqName	strand	first	last	type	name	commonName	mappedType	source	isSRT
3634	ST3634	1	-	5076	6237	SUTs	SUT432	SUT432	bothEndsMapped	Manual	FALSE
3635	ST3635	1	-	7277	9261	ORF-T	YAL067C	SEO1	bothEndsMapped	Manual	FALSE
3636	ST3636	1	-	10733	11141	CUTs	CUT436	CUT436	bothEndsMapped	Automatic	TRUE
3637	ST3637	1	-	28085	29773	SUTs	SUT433	SUT433	bothEndsMapped	Manual	FALSE
3638	ST3638	1	-	30533	30893	CUTs	CUT437	CUT437	bothEndsMapped	Automatic	FALSE
3639	ST3639	1	-	31485	32749	SUTs	SUT434	SUT434	bothEndsMapped	Manual	FALSE
3640	ST3640	1	-	33077	34381	SUTs	SUT435	SUT435	bothEndsMapped	Manual	FALSE
3641	ST3641	1	-	34381	34749	CUTs	CUT438	CUT438	mapped5	Automatic	FALSE
3642	ST3642	1	-	35797	36349	CUTs	CUT439	CUT439	bothEndsMapped	Automatic	FALSE
3643	ST3643	1	-	42741	43549	ORF-T	YAL054C	ACS1	bothEndsMapped	Manual	FALSE
3644	ST3644	1	-	43549	45069	ORF-T	YAL054C	ACS1	mapped5	Manual	FALSE
3645	ST3645	1	-	51739	52659	ORF-T	YAL049C	YAL049C	bothEndsMapped	Manual	FALSE
3646	ST3646	1	-	52659	54843	ORF-T	YAL048C	GEM1	mapped5	Manual	FALSE
3647	ST3647	1	-	54955	56923	ORF-T	YAL047C	SPC72	mapped3	Manual	FALSE
3648	ST3648	1	-	56923	57419	ORF-T	YAL046C	YAL046C	bothEndsMapped	Manual	FALSE
3649	ST3649	1	-	57875	58483	ORF-T	YAL044C	GCV3	bothEndsMapped	Manual	FALSE
3650	ST3650	1	-	58611	61091	ORF-T	YAL043C	PTA1	bothEndsMapped	Manual	FALSE
3651	ST3651	1	-	65467	67851	ORF-T	YAL040C	CLN3	bothEndsMapped	Manual	FALSE
3652	ST3652	1	-	67851	67963	CUTs	CUT440	CUT440	mapped5	Automatic	FALSE
3653	ST3653	1	-	68651	69611	ORF-T	YAL039C	CYC3	bothEndsMapped	Manual	FALSE
3654	ST3654	1	-	74875	76211	ORF-T	YAL036C	RBG1	bothEndsMapped	Manual	FALSE
3655	ST3655	1	-	80603	82587	ORF-T	YAL034C	FUN19	bothEndsMapped	Manual	FALSE
3656	ST3656	1	-	83251	84507	ORF-T	YAL032C	PRP45	bothEndsMapped	Manual	FALSE
3657	ST3657	1	-	84739	87075	ORF-T	YAL031C	GIP4	bothEndsMapped	Manual	FALSE
3658	ST3658	1	-	87699	92515	ORF-T	YAL029C	MYO4	bothEndsMapped	Manual	FALSE
3659	ST3659	1	-	95499	99787	ORF-T	YAL026C-A, YAL026C	YAL026C-A, DRS2	bothEndsMapped	Manual	FALSE
3660	ST3660	1	-	100059	101171	ORF-T	YAL025C	MAK16	bothEndsMapped	Manual	FALSE
3661	ST3661	1	-	101483	105987	ORF-T	YAL024C	LTE1	bothEndsMapped	Manual	FALSE
3662	ST3662	1	-	106163	108667	ORF-T	YAL023C	PMT2	bothEndsMapped	Manual	FALSE
3663	ST3663	1	-	108859	110467	ORF-T	YAL022C	FUN26	bothEndsMapped	Manual	FALSE
3664	ST3664	1	-	110619	113435	ORF-T	YAL021C	CCR4	bothEndsMapped	Manual	FALSE
3665	ST3665	1	-	113563	114683	ORF-T	YAL020C	ATS1	bothEndsMapped	Manual	FALSE
3666	ST3666	1	-	126747	128075	ORF-T	YAL015C	NTG1	bothEndsMapped	Manual	FALSE
3667	ST3667	1	-	128171	129075	ORF-T	YAL014C	SYN8	bothEndsMapped	Manual	FALSE
3668	ST3668	1	-	134091	135707	ORF-T	YAL010C	MDM10	bothEndsMapped	Manual	FALSE
3669	ST3669	1	-	137571	138451	ORF-T	YAL007C	ERP2	bothEndsMapped	Manual	FALSE
3670	ST3670	1	-	139371	141683	ORF-T	YAL005C	SSA1	bothEndsMapped	Manual	FALSE
3671	ST3671	1	-	147523	151211	ORF-T	YAL001C	TFC3	bothEndsMapped	Manual	FALSE
3672	ST3672	1	-	151619	152035	CUTs	CUT441	CUT441	bothEndsMapped	Automatic	FALSE
3673	ST3673	1	-	153899	154763	ORF-T	YAR002C-A	ERP1	bothEndsMapped	Manual	FALSE
3674	ST3674	1	-	156747	158699	ORF-T	YAR007C	RFA1	bothEndsMapped	Manual	FALSE
3675	ST3675	1	-	166611	169027	ORF-T	YAR014C	BUD14	bothEndsMapped	Manual	FALSE
3676	ST3676	1	-	170227	171723	ORF-T	YAR018C	KIN3	bothEndsMapped	Manual	FALSE
3677	ST3677	1	-	172163	175179	ORF-T	YAR019C	CDC15	bothEndsMapped	Manual	FALSE
3678	ST3678	1	-	191611	192195	SUTs	SUT436	SUT436	bothEndsMapped	Manual	FALSE
3679	ST3679	1	-	199979	200419	CUTs	CUT442	CUT442	bothEndsMapped	Automatic	FALSE
7799	ST7799	1	-	37341	38965	SRT	novel3817	novel3817	NA	GeneLoop	TRUE
7800	ST7800	1	-	61115	62115	SRT	novel3821	novel3821	NA	GeneLoop	TRUE
7801	ST7801	1	-	124459	125035	SRT	novel3830	novel3830	NA	GeneLoop	TRUE
7802	ST7802	1	-	143563	146179	SRT	novel3833	novel3833	NA	GeneLoop	TRUE
7803	ST7803	1	-	146859	147163	SRT	novel3835	novel3835	NA	GeneLoop	TRUE
7804	ST7804	1	-	171755	172115	SRT	novel3840	novel3840	NA	GeneLoop	TRUE
1	ST0001	1	+	9369	9601	SUTs	SUT001	SUT001	bothEndsMapped	Manual	FALSE
2	ST0002	1	+	30073	30905	CUTs	CUT001	CUT001	bothEndsMapped	Automatic	FALSE
3	ST0003	1	+	31153	32985	ORF-T	YAL062W	GDH3	bothEndsMapped	Manual	FALSE
4	ST0004	1	+	33361	34897	ORF-T	YAL061W	BDH2	bothEndsMapped	Manual	FALSE
5	ST0005	1	+	35097	36393	ORF-T	YAL060W	BDH1	bothEndsMapped	Manual	FALSE
6	ST0006	1	+	36545	37329	ORF-T	YAL059W	ECM1	bothEndsMapped	Manual	FALSE
7	ST0007	1	+	37409	39033	ORF-T	YAL058W	CNE1	bothEndsMapped	Manual	FALSE
8	ST0008	1	+	39217	41969	ORF-T	YAL056W	GPB2	bothEndsMapped	Manual	FALSE
9	ST0009	1	+	42161	42833	ORF-T	YAL055W	PEX22	bothEndsMapped	Manual	FALSE
10	ST0010	1	+	43441	45329	SUTs	SUT002	SUT002	bothEndsMapped	Manual	FALSE
11	ST0011	1	+	45761	48305	ORF-T	YAL053W	FLC2	bothEndsMapped	Manual	FALSE
12	ST0012	1	+	48513	51799	ORF-T	YAL051W	OAF1	bothEndsMapped	Manual	FALSE
13	ST0013	1	+	57503	57959	ORF-T	YAL044W-A	YAL044W-A	bothEndsMapped	Manual	FALSE
14	ST0014	1	+	61279	62647	ORF-T	YAL042W	ERV46	bothEndsMapped	Manual	FALSE
15	ST0015	1	+	62791	65607	ORF-T	YAL041W	CDC24	bothEndsMapped	Manual	FALSE
16	ST0016	1	+	68719	69487	SUTs	SUT003	SUT003	bothEndsMapped	Manual	FALSE
17	ST0017	1	+	71679	73447	ORF-T	YAL038W	CDC19	bothEndsMapped	Manual	FALSE
18	ST0018	1	+	73935	74959	ORF-T	YAL037W	YAL037W	bothEndsMapped	Manual	FALSE
19	ST0019	1	+	76383	79535	ORF-T	YAL035W	FUN12	bothEndsMapped	Manual	FALSE
20	ST0020	1	+	79695	80647	ORF-T	YAL034W-A	MTW1	bothEndsMapped	Manual	FALSE
21	ST0021	1	+	82695	83311	ORF-T	YAL033W	POP5	bothEndsMapped	Manual	FALSE
22	ST0022	1	+	87263	87783	ORF-T	YAL030W	SNC1	bothEndsMapped	Manual	FALSE
23	ST0023	1	+	92855	94487	ORF-T	YAL028W	FRT2	bothEndsMapped	Manual	FALSE
24	ST0024	1	+	94607	95543	ORF-T	YAL027W	YAL027W	bothEndsMapped	Manual	FALSE
25	ST0025	1	+	114815	118391	other	YAL019W-A, YAL019W	YAL019W-A, FUN30	bothEndsMapped	Manual	FALSE
26	ST0026	1	+	119863	124447	ORF-T	YAL017W	PSK1	bothEndsMapped	Manual	FALSE
27	ST0027	1	+	124799	126863	ORF-T	YAL016W	TPD3	bothEndsMapped	Manual	FALSE
28	ST0028	1	+	129239	130567	ORF-T	YAL013W	DEP1	bothEndsMapped	Manual	FALSE
29	ST0029	1	+	130703	132087	ORF-T	YAL012W	CYS3	bothEndsMapped	Manual	FALSE
30	ST0030	1	+	132199	134111	ORF-T	YAL011W	SWC3	bothEndsMapped	Manual	FALSE
31	ST0031	1	+	135823	136703	ORF-T	YAL009W	SPO7	bothEndsMapped	Manual	FALSE
32	ST0032	1	+	136863	137639	ORF-T	YAL008W	FUN14	bothEndsMapped	Manual	FALSE
33	ST0033	1	+	138607	138831	CUTs	CUT002	CUT002	bothEndsMapped	Automatic	FALSE
34	ST0034	1	+	142127	143439	ORF-T	YAL003W, snR18	EFB1, SNR18	bothEndsMapped	Manual	FALSE
35	ST0035	1	+	143439	143599	CUTs	CUT003	CUT003	mappedNone	Automatic	FALSE
36	ST0036	1	+	143599	147599	ORF-T	YAL002W	VPS8	bothEndsMapped	Manual	FALSE
37	ST0037	1	+	152215	153991	ORF-T	YAR002W	NUP60	bothEndsMapped	Manual	FALSE
38	ST0038	1	+	154935	156807	ORF-T	YAR003W	SWD1	bothEndsMapped	Manual	FALSE
39	ST0039	1	+	158863	159871	ORF-T	YAR008W	SEN34	bothEndsMapped	Manual	FALSE
40	ST0040	1	+	169255	170479	ORF-T	YAR015W	ADE1	bothEndsMapped	Manual	FALSE
41	ST0041	1	+	170495	172447	CUTs	CUT004	CUT004	bothEndsMapped	Automatic	FALSE
42	ST0042	1	+	175303	176223	other	YAR019W-A	YAR019W-A	bothEndsMapped	Manual	FALSE
43	ST0043	1	+	180255	180511	CUTs	CUT005	CUT005	bothEndsMapped	Automatic	FALSE
44	ST0044	1	+	184831	186735	ORF-T	YAR028W, YAR029W	YAR028W, YAR029W	bothEndsMapped	Manual	FALSE
45	ST0045	1	+	189991	192391	ORF-T	YAR035W	YAT1	bothEndsMapped	Manual	FALSE
46	ST0046	1	+	192583	196255	ORF-T	YAR042W	SWH1	bothEndsMapped	Manual	FALSE
47	ST0047	1	+	198775	199895	SUTs	SUT004	SUT004	bothEndsMapped	Manual	FALSE
7513	ST7513	1	+	28153	29041	SRT	novel0005	novel0005	NA	GeneLoop	TRUE
7514	ST7514	1	+	52863	55847	SRT	novel0012	novel0012	NA	GeneLoop	TRUE
7515	ST7515	1	+	84959	87215	SRT	novel0018	novel0018	NA	GeneLoop	TRUE
7516	ST7516	1	+	113583	114783	SRT	novel0025	novel0025	NA	GeneLoop	TRUE
7517	ST7517	1	+	177679	180167	SRT	novel0037	novel0037	NA	GeneLoop	TRUE
7518	ST7518	1	+	192415	192535	SRT	novel0039	novel0039	NA	GeneLoop	TRUE
3680	ST3680	2	-	9821	10565	ORF-T	YBL107C	YBL107C	bothEndsMapped	Manual	FALSE
3681	ST3681	2	-	10869	13917	ORF-T	YBL106C	SRO77	bothEndsMapped	Manual	FALSE
3682	ST3682	2	-	14149	17965	ORF-T	YBL105C	PKC1	bothEndsMapped	Manual	FALSE
3683	ST3683	2	-	18085	21309	ORF-T	YBL104C	YBL104C	bothEndsMapped	Manual	FALSE
3684	ST3684	2	-	21853	23797	ORF-T	YBL103C	RTG3	bothEndsMapped	Manual	FALSE
3685	ST3685	2	-	24949	28605	ORF-T	YBL101C	ECM21	bothEndsMapped	Manual	FALSE
3686	ST3686	2	-	42573	43101	CUTs	CUT443	CUT443	bothEndsMapped	Automatic	TRUE
3687	ST3687	2	-	44117	45013	ORF-T	YBL093C	ROX3	bothEndsMapped	Manual	FALSE
3688	ST3688	2	-	45285	45461	SUTs	SUT437	SUT437	bothEndsMapped	Manual	FALSE
3689	ST3689	2	-	46525	47173	ORF-T	YBL091C-A	SCS22	bothEndsMapped	Manual	FALSE
3690	ST3690	2	-	47213	48669	ORF-T	YBL091C	MAP2	bothEndsMapped	Manual	FALSE
3691	ST3691	2	-	50909	59645	ORF-T	YBL088C	TEL1	bothEndsMapped	Manual	FALSE
3692	ST3692	2	-	59725	60845	ORF-T	YBL087C	RPL23A	bothEndsMapped	Manual	FALSE
3693	ST3693	2	-	61213	62765	ORF-T	YBL086C	YBL086C	bothEndsMapped	Manual	FALSE
3694	ST3694	2	-	67037	69565	ORF-T	YBL084C	CDC27	bothEndsMapped	Manual	FALSE
3695	ST3695	2	-	69661	71181	ORF-T	YBL083C, YBL082C	YBL083C, ALG3	bothEndsMapped	Manual	FALSE
3696	ST3696	2	-	73045	74741	ORF-T	YBL080C	PET112	bothEndsMapped	Manual	FALSE
3697	ST3697	2	-	79901	80765	ORF-T	YBL078C	ATG8	bothEndsMapped	Manual	FALSE
3698	ST3698	2	-	80941	84301	ORF-T	YBL076C	ILS1	bothEndsMapped	Manual	FALSE
3699	ST3699	2	-	84429	87829	ORF-T	YBL075C, YBL074C	SSA3, AAR2	bothEndsMapped	Manual	FALSE
3700	ST3700	2	-	88365	89501	other	YBL072C, YBL071C-B	RPS8A, YBL071C-B	bothEndsMapped	Manual	FALSE
3701	ST3701	2	-	93605	96166	ORF-T	YBL067C	UBP13	bothEndsMapped	Manual	FALSE
3702	ST3702	2	-	96446	100171	ORF-T	YBL066C	SEF1	bothEndsMapped	Manual	FALSE
3703	ST3703	2	-	100323	101219	ORF-T	YBL064C	PRX1	bothEndsMapped	Manual	FALSE
3704	ST3704	2	-	105227	107515	ORF-T	YBL061C	SKT5	bothEndsMapped	Manual	FALSE
3705	ST3705	2	-	109963	110571	ORF-T	YBL059C-A	YBL059C-A	bothEndsMapped	Manual	FALSE
3706	ST3706	2	-	112739	113451	ORF-T	YBL057C	PTH2	bothEndsMapped	Manual	FALSE
3707	ST3707	2	-	115491	117219	ORF-T	YBL055C	YBL055C	bothEndsMapped	Manual	FALSE
3708	ST3708	2	-	119371	122139	ORF-T	YBL052C	SAS3	bothEndsMapped	Manual	FALSE
3709	ST3709	2	-	122347	124843	ORF-T	YBL051C	PIN4	bothEndsMapped	Manual	FALSE
3710	ST3710	2	-	126211	127563	SUTs	SUT438	SUT438	bothEndsMapped	Manual	FALSE
3711	ST3711	2	-	127635	132219	ORF-T	YBL047C	EDE1	bothEndsMapped	Manual	FALSE
3712	ST3712	2	-	133859	135811	ORF-T	YBL045C	COR1	bothEndsMapped	Manual	FALSE
3713	ST3713	2	-	138163	140339	ORF-T	YBL042C	FUI1	bothEndsMapped	Manual	FALSE
3714	ST3714	2	-	142011	142923	ORF-T	YBL040C	ERD2	bothEndsMapped	Manual	FALSE
3715	ST3715	2	-	143859	145811	ORF-T	YBL039C, YBL039C-A	URA7, YBL039C-A	bothEndsMapped	Manual	FALSE
3716	ST3716	2	-	146723	146971	CUTs	CUT444	CUT444	bothEndsMapped	Automatic	FALSE
3717	ST3717	2	-	150331	151235	ORF-T	YBL036C	YBL036C	bothEndsMapped	Manual	FALSE
3718	ST3718	2	-	151235	153683	ORF-T	YBL035C	POL12	mapped5	Manual	FALSE
3719	ST3719	2	-	153739	158451	ORF-T	YBL034C	STU1	bothEndsMapped	Manual	FALSE
3720	ST3720	2	-	158571	159715	ORF-T	YBL033C	RIB1	bothEndsMapped	Manual	FALSE
3721	ST3721	2	-	162771	164147	ORF-T	YBL030C	PET9	bothEndsMapped	Manual	FALSE
3722	ST3722	2	-	164491	164883	ORF-T	YBL029C-A	YBL029C-A	bothEndsMapped	Manual	FALSE
3723	ST3723	2	-	166139	166955	SUTs	SUT439	SUT439	bothEndsMapped	Manual	FALSE
3724	ST3724	2	-	167363	167891	ORF-T	YBL028C	YBL028C	bothEndsMapped	Manual	FALSE
3725	ST3725	2	-	169379	169931	SUTs	SUT440	SUT440	bothEndsMapped	Manual	FALSE
3726	ST3726	2	-	170107	170459	SUTs	SUT441	SUT441	bothEndsMapped	Manual	FALSE
3727	ST3727	2	-	174939	177611	ORF-T	YBL023C	MCM2	bothEndsMapped	Manual	FALSE
3728	ST3728	2	-	177795	181411	ORF-T	YBL022C	PIM1	bothEndsMapped	Manual	FALSE
3729	ST3729	2	-	181507	182147	ORF-T	YBL021C	HAP3	bothEndsMapped	Manual	FALSE
3730	ST3730	2	-	185907	186531	ORF-T	YBL018C	POP8	bothEndsMapped	Manual	FALSE
3731	ST3731	2	-	186779	191795	ORF-T	YBL017C	PEP1	bothEndsMapped	Manual	FALSE
3732	ST3732	2	-	198931	201787	ORF-T	YBL014C	RRN6	bothEndsMapped	Manual	FALSE
3733	ST3733	2	-	205860	206972	ORF-T	YBL010C	YBL010C	bothEndsMapped	Manual	FALSE
3734	ST3734	2	-	212476	216476	ORF-T	YBL007C	SLA1	mapped3	Manual	FALSE
3735	ST3735	2	-	216476	217164	ORF-T	YBL006C	LDB7	mapped5	Manual	FALSE
3736	ST3736	2	-	235092	235852	ORF-T	YBL003C	HTA2	bothEndsMapped	Manual	FALSE
3737	ST3737	2	-	235900	236220	SUTs	SUT442	SUT442	bothEndsMapped	Manual	FALSE
3738	ST3738	2	-	236908	237652	ORF-T	YBL001C	ECM15	bothEndsMapped	Manual	FALSE
3739	ST3739	2	-	238796	241412	ORF-T	YBR001C	NTH2	bothEndsMapped	Manual	FALSE
3740	ST3740	2	-	241500	242604	ORF-T	YBR002C	RER2	bothEndsMapped	Manual	FALSE
3741	ST3741	2	-	244292	245708	ORF-T	YBR004C	GPI18	bothEndsMapped	Manual	FALSE
3742	ST3742	2	-	246812	248540	SUTs	SUT443	SUT443	bothEndsMapped	Manual	FALSE
3743	ST3743	2	-	248604	251100	ORF-T	YBR007C	DSF2	bothEndsMapped	Manual	FALSE
3744	ST3744	2	-	252420	255196	ORF-T	YBR008C	FLR1	bothEndsMapped	Manual	FALSE
3745	ST3745	2	-	255260	255740	ORF-T	YBR009C	HHF1	bothEndsMapped	Manual	FALSE
3746	ST3746	2	-	255772	256276	SUTs	SUT444	SUT444	bothEndsMapped	Manual	FALSE
3747	ST3747	2	-	256900	258028	ORF-T	YBR011C	IPP1	bothEndsMapped	Manual	FALSE
3748	ST3748	2	-	266443	267428	ORF-T	YBR014C	GRX6	bothEndsMapped	Manual	FALSE
3749	ST3749	2	-	267588	269668	ORF-T	YBR015C	MNN2	bothEndsMapped	Manual	FALSE
3750	ST3750	2	-	270684	273836	ORF-T	YBR017C	KAP104	bothEndsMapped	Manual	FALSE
3751	ST3751	2	-	274180	278428	ORF-T	YBR018C, YBR019C	GAL7, GAL10	bothEndsMapped	Manual	FALSE
3752	ST3752	2	-	278428	280876	CUTs	CUT445	CUT445	mapped5	Automatic	FALSE
3753	ST3753	2	-	284244	288060	ORF-T	YBR023C	CHS3	bothEndsMapped	Manual	FALSE
3754	ST3754	2	-	290388	292076	ORF-T	YBR025C	OLA1	bothEndsMapped	Manual	FALSE
3755	ST3755	2	-	292732	294116	other	YBR026C, YBR027C	ETR1, YBR027C	bothEndsMapped	Manual	FALSE
3756	ST3756	2	-	294260	296100	other	YBR027C, YBR028C	YBR027C, YBR028C	bothEndsMapped	Manual	FALSE
3757	ST3757	2	-	296308	297860	ORF-T	YBR029C	CDS1	bothEndsMapped	Manual	FALSE
3758	ST3758	2	-	299292	299884	CUTs	CUT446	CUT446	bothEndsMapped	Automatic	FALSE
3759	ST3759	2	-	301628	304756	SUTs	SUT445	SUT445	bothEndsMapped	Manual	FALSE
3760	ST3760	2	-	304756	306020	ORF-T	YBR034C	HMT1	bothEndsMapped	Manual	FALSE
3761	ST3761	2	-	306140	306988	ORF-T	YBR035C	PDX3	bothEndsMapped	Manual	FALSE
3762	ST3762	2	-	306988	307108	CUTs	CUT447	CUT447	mapped5	Automatic	FALSE
3763	ST3763	2	-	308860	310372	ORF-T	YBR036C	CSG2	bothEndsMapped	Manual	FALSE
3764	ST3764	2	-	310444	311500	ORF-T	YBR037C	SCO1	bothEndsMapped	Manual	FALSE
3765	ST3765	2	-	320476	321668	ORF-T	YBR042C	CST26	bothEndsMapped	Manual	FALSE
3766	ST3766	2	-	321780	324116	ORF-T	YBR043C	QDR3	bothEndsMapped	Manual	FALSE
3767	ST3767	2	-	324284	326148	ORF-T	YBR044C	TCM62	bothEndsMapped	Manual	FALSE
3768	ST3768	2	-	328148	330228	ORF-T	YBR045C	GIP1	mapped3	Manual	FALSE
3769	ST3769	2	-	330228	331556	ORF-T	YBR046C	ZTA1	bothEndsMapped	Manual	FALSE
3770	ST3770	2	-	334204	336948	ORF-T	YBR049C	REB1	bothEndsMapped	Manual	FALSE
3771	ST3771	2	-	337196	338324	ORF-T	YBR050C	REG2	bothEndsMapped	Manual	FALSE
3772	ST3772	2	-	338668	339420	ORF-T	YBR052C	RFS1	bothEndsMapped	Manual	FALSE
3773	ST3773	2	-	339636	340772	ORF-T	YBR053C	YBR053C	bothEndsMapped	Manual	FALSE
3774	ST3774	2	-	340772	340892	CUTs	CUT448	CUT448	mappedNone	Automatic	FALSE
3775	ST3775	2	-	340892	341484	CUTs	CUT449	CUT449	bothEndsMapped	Automatic	FALSE
3776	ST3776	2	-	344500	347324	ORF-T	YBR055C	PRP6	bothEndsMapped	Manual	FALSE
3777	ST3777	2	-	351876	352052	CUTs	CUT450	CUT450	mapped3	Automatic	FALSE
3778	ST3778	2	-	352052	353380	ORF-T	YBR057C	MUM2	bothEndsMapped	Manual	FALSE
3779	ST3779	2	-	353572	356060	ORF-T	YBR058C	UBP14	bothEndsMapped	Manual	FALSE
3780	ST3780	2	-	356140	356628	ORF-T	YBR058C-A	TSC3	bothEndsMapped	Manual	FALSE
3781	ST3781	2	-	356764	360332	ORF-T	YBR059C	AKL1	bothEndsMapped	Manual	FALSE
3782	ST3782	2	-	360564	362620	ORF-T	YBR060C	ORC2	bothEndsMapped	Manual	FALSE
3783	ST3783	2	-	364604	365740	ORF-T	YBR061C	TRM7	bothEndsMapped	Manual	FALSE
3784	ST3784	2	-	365852	366603	ORF-T	YBR062C	YBR062C	bothEndsMapped	Manual	FALSE
3785	ST3785	2	-	366603	366931	CUTs	CUT451	CUT451	mapped3	Automatic	FALSE
3786	ST3786	2	-	366931	369747	other	YBR063C, YBR065C	YBR063C, ECM2	bothEndsMapped	Manual	FALSE
3787	ST3787	2	-	369963	370763	ORF-T	YBR066C	NRG2	bothEndsMapped	Manual	FALSE
3788	ST3788	2	-	371955	372803	ORF-T	YBR067C	TIP1	bothEndsMapped	Manual	FALSE
3789	ST3789	2	-	373659	375747	ORF-T	YBR068C	BAP2	bothEndsMapped	Manual	FALSE
3790	ST3790	2	-	375851	378547	ORF-T	YBR069C	TAT1	bothEndsMapped	Manual	FALSE
3791	ST3791	2	-	379179	379979	ORF-T	YBR070C	ALG14	bothEndsMapped	Manual	FALSE
3792	ST3792	2	-	391155	391603	other	YBR076C-A	YBR076C-A	mapped3	Manual	FALSE
3793	ST3793	2	-	391603	392347	other	YBR076C-A, YBR077C	YBR076C-A, SLM4	bothEndsMapped	Manual	FALSE
3794	ST3794	2	-	395227	398299	ORF-T	YBR079C	RPG1	bothEndsMapped	Manual	FALSE
3795	ST3795	2	-	398467	400923	ORF-T	YBR080C	SEC18	bothEndsMapped	Manual	FALSE
3796	ST3796	2	-	401123	405387	ORF-T	YBR081C	SPT7	bothEndsMapped	Manual	FALSE
3797	ST3797	2	-	406099	406451	CUTs	CUT452	CUT452	mapped3	Automatic	FALSE
3798	ST3798	2	-	406451	407275	ORF-T	YBR082C	UBC4	bothEndsMapped	Manual	FALSE
3799	ST3799	2	-	407899	408483	CUTs	CUT453	CUT453	bothEndsMapped	Automatic	FALSE
3800	ST3800	2	-	414083	415299	ORF-T	YBR084C-A	RPL19A	bothEndsMapped	Manual	FALSE
3801	ST3801	2	-	418531	419267	ORF-T	YBR085C-A	YBR085C-A	bothEndsMapped	Manual	FALSE
3802	ST3802	2	-	420075	423339	ORF-T	YBR086C	IST2	bothEndsMapped	Manual	FALSE
3803	ST3803	2	-	424891	425811	ORF-T	YBR088C	POL30	bothEndsMapped	Manual	FALSE
3804	ST3804	2	-	425940	426907	ORF-T	YBR089C-A, YBR090C	NHP6B, YBR090C	bothEndsMapped	Manual	FALSE
3805	ST3805	2	-	427019	427515	other	YBR090C, YBR091C	YBR090C, MRS5	bothEndsMapped	Manual	FALSE
3806	ST3806	2	-	427555	429131	ORF-T	YBR092C	PHO3	bothEndsMapped	Manual	FALSE
3807	ST3807	2	-	429459	430987	ORF-T	YBR093C	PHO5	bothEndsMapped	Manual	FALSE
3808	ST3808	2	-	430987	431835	SUTs	SUT446	SUT446	mapped5	Manual	FALSE
3809	ST3809	2	-	434283	435723	ORF-T	YBR095C	RXT2	bothEndsMapped	Manual	FALSE
3810	ST3810	2	-	443739	444755	ORF-T	YBR101C	FES1	bothEndsMapped	Manual	FALSE
3811	ST3811	2	-	444787	447395	ORF-T	YBR102C	EXO84	bothEndsMapped	Manual	FALSE
3812	ST3812	2	-	450731	452115	ORF-T	YBR105C	VID24	bothEndsMapped	Manual	FALSE
3813	ST3813	2	-	453363	454683	ORF-T	YBR107C	IML3	bothEndsMapped	Manual	FALSE
3814	ST3814	2	-	457716	458420	ORF-T	YBR109C	CMD1	bothEndsMapped	Manual	FALSE
3815	ST3815	2	-	461116	461844	ORF-T	YBR111C	YSA1	bothEndsMapped	Manual	FALSE
3816	ST3816	2	-	462636	465964	ORF-T	YBR112C	CYC8	bothEndsMapped	Manual	FALSE
3817	ST3817	2	-	469644	474028	ORF-T	YBR115C	LYS2	bothEndsMapped	Manual	FALSE
3818	ST3818	2	-	474436	476428	ORF-T	YBR116C, YBR117C	YBR116C, TKL2	bothEndsMapped	Manual	FALSE
3819	ST3819	2	-	480356	481004	ORF-T	YBR120C	CBP6	bothEndsMapped	Manual	FALSE
3820	ST3820	2	-	481212	483524	ORF-T	YBR121C, YBR121C-A	GRS1, YBR121C-A	bothEndsMapped	Manual	FALSE
3821	ST3821	2	-	483756	484540	ORF-T	YBR122C	MRPL36	bothEndsMapped	Manual	FALSE
3822	ST3822	2	-	484668	486756	ORF-T	YBR123C	TFC1	bothEndsMapped	Manual	FALSE
3823	ST3823	2	-	486852	488556	ORF-T	YBR125C	PTC4	bothEndsMapped	Manual	FALSE
3824	ST3824	2	-	488780	490484	ORF-T	YBR126C	TPS1	bothEndsMapped	Manual	FALSE
3825	ST3825	2	-	491116	492884	ORF-T	YBR127C	VMA2	bothEndsMapped	Manual	FALSE
3826	ST3826	2	-	493004	494196	ORF-T	YBR128C	ATG14	bothEndsMapped	Manual	FALSE
3827	ST3827	2	-	494276	495372	ORF-T	YBR129C	OPY1	bothEndsMapped	Manual	FALSE
3828	ST3828	2	-	495524	496932	ORF-T	YBR130C	SHE3	bothEndsMapped	Manual	FALSE
3829	ST3829	2	-	499292	501556	ORF-T	YBR132C	AGP2	bothEndsMapped	Manual	FALSE
3830	ST3830	2	-	501660	504428	ORF-T	YBR133C	HSL7	bothEndsMapped	Manual	FALSE
3831	ST3831	2	-	513652	515412	ORF-T	YBR138C	YBR138C	bothEndsMapped	Manual	FALSE
3832	ST3832	2	-	517228	526892	ORF-T	YBR140C	IRA1	bothEndsMapped	Manual	FALSE
3833	ST3833	2	-	526892	528052	ORF-T	YBR141C	YBR141C	mapped5	Manual	FALSE
3834	ST3834	2	-	530604	532260	ORF-T	YBR143C	SUP45	bothEndsMapped	Manual	FALSE
3835	ST3835	2	-	535764	536252	CUTs	CUT454	CUT454	bothEndsMapped	Automatic	FALSE
3836	ST3836	2	-	539340	539668	CUTs	CUT455	CUT455	mapped3	Automatic	FALSE
3837	ST3837	2	-	539668	541020	SUTs	SUT447	SUT447	bothEndsMapped	Manual	FALSE
3838	ST3838	2	-	541132	544516	ORF-T	YBR150C	TBS1	bothEndsMapped	Manual	FALSE
3839	ST3839	2	-	548276	549124	ORF-T	YBR154C	RPB5	bothEndsMapped	Manual	FALSE
3840	ST3840	2	-	549124	549532	CUTs	CUT456	CUT456	mapped5	Automatic	FALSE
3841	ST3841	2	-	550940	553244	ORF-T	YBR156C	SLI15	bothEndsMapped	Manual	FALSE
3842	ST3842	2	-	553436	555596	ORF-T	YBR157C	ICS2	bothEndsMapped	Manual	FALSE
3843	ST3843	2	-	562884	564836	ORF-T	YBR162C	TOS1	bothEndsMapped	Manual	FALSE
3844	ST3844	2	-	567484	568548	ORF-T	YBR164C	ARL1	bothEndsMapped	Manual	FALSE
3845	ST3845	2	-	569668	571244	ORF-T	YBR166C	TYR1	bothEndsMapped	Manual	FALSE
3846	ST3846	2	-	571380	572204	ORF-T	YBR167C	POP7	bothEndsMapped	Manual	FALSE
3847	ST3847	2	-	573668	576060	ORF-T	YBR169C	SSE2	bothEndsMapped	Manual	FALSE
3848	ST3848	2	-	576180	578132	ORF-T	YBR170C	NPL4	bothEndsMapped	Manual	FALSE
3849	ST3849	2	-	579012	581484	ORF-T	YBR172C	SMY2	bothEndsMapped	Manual	FALSE
3850	ST3850	2	-	581596	582204	ORF-T	YBR173C	UMP1	bothEndsMapped	Manual	FALSE
3851	ST3851	2	-	584612	586220	ORF-T	YBR177C	EHT1	bothEndsMapped	Manual	FALSE
3852	ST3852	2	-	586444	589204	ORF-T	YBR179C	FZO1	bothEndsMapped	Manual	FALSE
3853	ST3853	2	-	590212	591388	SUTs	SUT448	SUT448	bothEndsMapped	Manual	FALSE
3854	ST3854	2	-	591588	592828	ORF-T	YBR181C	RPS6B	bothEndsMapped	Manual	FALSE
3855	ST3855	2	-	593124	595020	ORF-T	YBR182C	SMP1	bothEndsMapped	Manual	FALSE
3856	ST3856	2	-	599020	599996	ORF-T	YBR185C	MBA1	bothEndsMapped	Manual	FALSE
3857	ST3857	2	-	601316	602212	SUTs	SUT449	SUT449	bothEndsMapped	Manual	FALSE
3858	ST3858	2	-	602332	602372	SUTs	SUT450	SUT450	bothEndsMapped	Manual	FALSE
3859	ST3859	2	-	603396	604180	ORF-T	YBR188C	NTC20	bothEndsMapped	Manual	FALSE
3860	ST3860	2	-	608652	609804	ORF-T	YBR193C	MED8	bothEndsMapped	Manual	FALSE
3861	ST3861	2	-	610492	611916	ORF-T	YBR195C	MSI1	bothEndsMapped	Manual	FALSE
3862	ST3862	2	-	612068	613964	ORF-T	YBR196C	PGI1	bothEndsMapped	Manual	FALSE
3863	ST3863	2	-	614764	615876	ORF-T	YBR197C	YBR197C	bothEndsMapped	Manual	FALSE
3864	ST3864	2	-	616012	618596	ORF-T	YBR198C	TAF5	bothEndsMapped	Manual	FALSE
3865	ST3865	2	-	624204	625044	ORF-T	YBR201C-A	YBR201C-A	bothEndsMapped	Manual	FALSE
3866	ST3866	2	-	631972	633420	ORF-T	YBR204C	YBR204C	bothEndsMapped	Manual	FALSE
3867	ST3867	2	-	636580	642668	ORF-T	YBR208C	DUR1%2C2	bothEndsMapped	Manual	FALSE
3868	ST3868	2	-	646020	647236	ORF-T	YBR211C	AME1	bothEndsMapped	Manual	FALSE
3869	ST3869	2	-	655308	657636	ORF-T	YBR216C	YBP1	bothEndsMapped	Manual	FALSE
3870	ST3870	2	-	658556	662372	ORF-T	YBR218C	PYC2	bothEndsMapped	Manual	FALSE
3871	ST3871	2	-	662620	664756	ORF-T	YBR219C, YBR220C	YBR219C, YBR220C	bothEndsMapped	Manual	FALSE
3872	ST3872	2	-	664916	666476	ORF-T	YBR221C	PDB1	bothEndsMapped	Manual	FALSE
3873	ST3873	2	-	666612	668388	ORF-T	YBR222C	PCS60	bothEndsMapped	Manual	FALSE
3874	ST3874	2	-	668508	670332	ORF-T	YBR223C	TDP1	bothEndsMapped	Manual	FALSE
3875	ST3875	2	-	673460	675212	other	YBR226C, YBR227C	YBR226C, MCX1	bothEndsMapped	Manual	FALSE
3876	ST3876	2	-	676228	679244	ORF-T	YBR229C	ROT2	bothEndsMapped	Manual	FALSE
3877	ST3877	2	-	679380	680092	ORF-T	YBR230C	OM14	bothEndsMapped	Manual	FALSE
3878	ST3878	2	-	680396	681860	other	LSR1	LSR1	bothEndsMapped	Manual	FALSE
3879	ST3879	2	-	682044	683156	ORF-T	YBR231C	SWC5	bothEndsMapped	Manual	FALSE
3880	ST3880	2	-	685340	686636	ORF-T	YBR234C	ARC40	bothEndsMapped	Manual	FALSE
3881	ST3881	2	-	690228	691732	ORF-T	YBR236C	ABD1	bothEndsMapped	Manual	FALSE
3882	ST3882	2	-	694588	697388	ORF-T	YBR238C	YBR238C	bothEndsMapped	Manual	FALSE
3883	ST3883	2	-	698300	700156	ORF-T	YBR239C	YBR239C	bothEndsMapped	Manual	FALSE
3884	ST3884	2	-	700396	702404	ORF-T	YBR240C	THI2	bothEndsMapped	Manual	FALSE
3885	ST3885	2	-	702500	704140	ORF-T	YBR241C	YBR241C	bothEndsMapped	Manual	FALSE
3886	ST3886	2	-	704140	704268	CUTs	CUT457	CUT457	mapped5	Automatic	FALSE
3887	ST3887	2	-	705268	706836	ORF-T	YBR243C	ALG7	bothEndsMapped	Manual	FALSE
3888	ST3888	2	-	708108	711388	ORF-T	YBR245C	ISW1	bothEndsMapped	Manual	FALSE
3889	ST3889	2	-	712892	714492	ORF-T	YBR247C	ENP1	bothEndsMapped	Manual	FALSE
3890	ST3890	2	-	714764	716556	ORF-T	YBR248C	HIS7	bothEndsMapped	Manual	FALSE
3891	ST3891	2	-	716772	718124	ORF-T	YBR249C	ARO4	bothEndsMapped	Manual	FALSE
3892	ST3892	2	-	720644	721180	CUTs	CUT458	CUT458	bothEndsMapped	Automatic	FALSE
3893	ST3893	2	-	723620	724284	ORF-T	YBR254C	TRS20	bothEndsMapped	Manual	FALSE
3894	ST3894	2	-	726516	727108	ORF-T	YBR255C-A	YBR255C-A	bothEndsMapped	Manual	FALSE
3895	ST3895	2	-	727300	728148	ORF-T	YBR256C	RIB5	bothEndsMapped	Manual	FALSE
3896	ST3896	2	-	729340	730196	ORF-T	YBR258C	SHG1	bothEndsMapped	Manual	FALSE
3897	ST3897	2	-	732524	734652	ORF-T	YBR260C	RGD1	bothEndsMapped	Manual	FALSE
3898	ST3898	2	-	734700	735564	ORF-T	YBR261C	YBR261C	bothEndsMapped	Manual	FALSE
3899	ST3899	2	-	735660	736076	ORF-T	YBR262C	FMP51	bothEndsMapped	Manual	FALSE
3900	ST3900	2	-	737788	738388	ORF-T	YBR264C	YPT10	bothEndsMapped	Manual	FALSE
3901	ST3901	2	-	741996	742596	ORF-T	YBR269C	FMP21	bothEndsMapped	Manual	FALSE
3902	ST3902	2	-	742724	744716	ORF-T	YBR270C	BIT2	bothEndsMapped	Manual	FALSE
3903	ST3903	2	-	746140	747820	ORF-T	YBR272C	HSM3	bothEndsMapped	Manual	FALSE
3904	ST3904	2	-	748020	749396	ORF-T	YBR273C	UBX7	bothEndsMapped	Manual	FALSE
3905	ST3905	2	-	751260	757236	ORF-T	YBR275C	RIF1	bothEndsMapped	Manual	FALSE
3906	ST3906	2	-	757548	760156	ORF-T	YBR276C	PPS1	bothEndsMapped	Manual	FALSE
3907	ST3907	2	-	762636	764716	ORF-T	YBR280C	SAF1	bothEndsMapped	Manual	FALSE
3908	ST3908	2	-	764820	767660	ORF-T	YBR281C	DUG2	bothEndsMapped	Manual	FALSE
3909	ST3909	2	-	768788	770604	ORF-T	YBR283C	SSH1	bothEndsMapped	Manual	FALSE
3910	ST3910	2	-	777900	779524	ORF-T	YBR288C	APM3	bothEndsMapped	Manual	FALSE
3911	ST3911	2	-	783612	784628	ORF-T	YBR291C	CTP1	bothEndsMapped	Manual	FALSE
3912	ST3912	2	-	784852	785852	other	YBR292C	YBR292C	bothEndsMapped	Manual	FALSE
3913	ST3913	2	-	786476	786868	SUTs	SUT451	SUT451	bothEndsMapped	Manual	FALSE
3914	ST3914	2	-	789076	792580	SUTs	SUT452	SUT452	bothEndsMapped	Manual	FALSE
3915	ST3915	2	-	792812	796564	SUTs	SUT453	SUT453	mapped3	Manual	FALSE
3916	ST3916	2	-	796564	798580	ORF-T	YBR296C	PHO89	bothEndsMapped	Manual	FALSE
3917	ST3917	2	-	799300	800060	SUTs	SUT454	SUT454	bothEndsMapped	Manual	TRUE
3918	ST3918	2	-	802404	804900	ORF-T	YBR298C	MAL31	bothEndsMapped	Manual	FALSE
7805	ST7805	2	-	28629	29613	SRT	novel3850	novel3850	NA	GeneLoop	TRUE
7806	ST7806	2	-	84293	84397	SRT	novel3858	novel3858	NA	GeneLoop	TRUE
7807	ST7807	2	-	124883	125371	SRT	novel3866	novel3866	NA	GeneLoop	TRUE
7808	ST7808	2	-	267388	267588	SRT	novel3885	novel3885	NA	GeneLoop	TRUE
7809	ST7809	2	-	343020	344092	SRT	novel3896	novel3896	NA	GeneLoop	TRUE
7810	ST7810	2	-	379995	381035	SRT	novel3902	novel3902	NA	GeneLoop	TRUE
7811	ST7811	2	-	510460	512604	SRT	novel3919	novel3919	NA	GeneLoop	TRUE
7812	ST7812	2	-	533612	534948	SRT	novel3925	novel3925	NA	GeneLoop	TRUE
7813	ST7813	2	-	558436	559724	SRT	novel3934	novel3934	NA	GeneLoop	TRUE
7814	ST7814	2	-	600508	601276	SRT	novel3941	novel3941	NA	GeneLoop	TRUE
7815	ST7815	2	-	622716	623196	SRT	novel3943	novel3943	NA	GeneLoop	TRUE
7816	ST7816	2	-	633452	634844	SRT	novel3946	novel3946	NA	GeneLoop	TRUE
7817	ST7817	2	-	650060	651132	SRT	novel3948	novel3948	NA	GeneLoop	TRUE
7818	ST7818	2	-	724804	725428	SRT	novel3963	novel3963	NA	GeneLoop	TRUE
7819	ST7819	2	-	730236	731292	SRT	novel3966	novel3966	NA	GeneLoop	TRUE
48	ST0048	2	+	23993	24889	ORF-T	YBL102W	SFT2	bothEndsMapped	Manual	FALSE
49	ST0049	2	+	36729	38929	ORF-T	YBL099W	ATP1	bothEndsMapped	Manual	FALSE
50	ST0050	2	+	39121	40561	ORF-T	YBL098W	BNA4	bothEndsMapped	Manual	FALSE
51	ST0051	2	+	40785	43145	ORF-T	YBL097W	BRN1	mapped5	Manual	FALSE
52	ST0052	2	+	43145	44201	ORF-T	YBL095W	YBL095W	bothEndsMapped	Manual	FALSE
53	ST0053	2	+	45545	46481	ORF-T	YBL092W	RPL32	bothEndsMapped	Manual	FALSE
54	ST0054	2	+	46785	47129	SUTs	SUT005	SUT005	bothEndsMapped	Manual	FALSE
55	ST0055	2	+	48777	49425	ORF-T	YBL090W	MRP21	bothEndsMapped	Manual	FALSE
56	ST0056	2	+	49545	51025	ORF-T	YBL089W	AVT5	bothEndsMapped	Manual	FALSE
57	ST0057	2	+	63537	66921	ORF-T	YBL085W	BOI1	bothEndsMapped	Manual	FALSE
58	ST0058	2	+	71561	73057	ORF-T	YBL081W	YBL081W	bothEndsMapped	Manual	FALSE
59	ST0059	2	+	75185	79825	ORF-T	YBL079W	NUP170	bothEndsMapped	Manual	FALSE
60	ST0060	2	+	88041	88393	other	snR56	SNR56	bothEndsMapped	Manual	FALSE
61	ST0061	2	+	89945	90465	ORF-T	YBL071W-A	KTI11	bothEndsMapped	Manual	FALSE
62	ST0062	2	+	90665	92121	ORF-T	YBL069W, YBL068W-A	AST1, YBL068W-A	bothEndsMapped	Manual	FALSE
63	ST0063	2	+	92345	93577	ORF-T	YBL068W	PRS4	bothEndsMapped	Manual	FALSE
64	ST0064	2	+	96354	96570	CUTs	CUT006	CUT006	bothEndsMapped	Automatic	FALSE
65	ST0065	2	+	101871	105223	ORF-T	YBL063W	KIP1	bothEndsMapped	Manual	FALSE
66	ST0066	2	+	107687	109991	ORF-T	YBL060W	YEL1	bothEndsMapped	Manual	FALSE
67	ST0067	2	+	110679	111407	ORF-T	YBL059W	YBL059W	mapped5	Manual	FALSE
68	ST0068	2	+	111407	112823	ORF-T	YBL058W	SHP1	bothEndsMapped	Manual	FALSE
69	ST0069	2	+	113639	115559	ORF-T	YBL056W	PTC3	bothEndsMapped	Manual	FALSE
70	ST0070	2	+	117487	119367	other	YBL054W, YBL053W	YBL054W, YBL053W	bothEndsMapped	Manual	FALSE
71	ST0071	2	+	125055	126191	ORF-T	YBL050W	SEC17	bothEndsMapped	Manual	FALSE
72	ST0072	2	+	126607	127663	other	YBL049W, YBL048W	MOH1, YBL048W	bothEndsMapped	Manual	FALSE
73	ST0073	2	+	132423	133871	ORF-T	YBL046W	PSY4	bothEndsMapped	Manual	FALSE
74	ST0074	2	+	136567	137599	ORF-T	YBL043W	ECM13	bothEndsMapped	Manual	FALSE
75	ST0075	2	+	140991	142119	ORF-T	YBL041W	PRE7	bothEndsMapped	Manual	FALSE
76	ST0076	2	+	143103	143647	ORF-T	YBL039W-B	YBL039W-B	bothEndsMapped	Manual	FALSE
77	ST0077	2	+	146119	146903	ORF-T	YBL038W	MRPL16	bothEndsMapped	Manual	FALSE
78	ST0078	2	+	147119	150383	ORF-T	YBL037W	APL3	bothEndsMapped	Manual	FALSE
79	ST0079	2	+	160103	161447	ORF-T	YBL032W	HEK2	bothEndsMapped	Manual	FALSE
80	ST0080	2	+	161679	162783	ORF-T	YBL031W	SHE1	bothEndsMapped	Manual	FALSE
81	ST0081	2	+	164471	165007	SUTs	SUT006	SUT006	bothEndsMapped	Manual	FALSE
82	ST0082	2	+	166095	167359	ORF-T	YBL029W	YBL029W	bothEndsMapped	Manual	FALSE
83	ST0083	2	+	168375	169511	ORF-T	YBL027W	RPL19B	bothEndsMapped	Manual	FALSE
84	ST0084	2	+	170551	171135	ORF-T	YBL026W	LSM2	bothEndsMapped	Manual	FALSE
85	ST0085	2	+	171423	172207	ORF-T	YBL025W	RRN10	bothEndsMapped	Manual	FALSE
86	ST0086	2	+	172503	174687	ORF-T	YBL024W	NCL1	bothEndsMapped	Manual	FALSE
87	ST0087	2	+	182335	184207	ORF-T	YBL020W	RFT1	bothEndsMapped	Manual	FALSE
88	ST0088	2	+	184263	185975	ORF-T	YBL019W	APN2	bothEndsMapped	Manual	FALSE
89	ST0089	2	+	191991	192343	CUTs	CUT007	CUT007	bothEndsMapped	Automatic	FALSE
90	ST0090	2	+	194031	195863	ORF-T	YBL015W	ACH1	bothEndsMapped	Manual	FALSE
91	ST0091	2	+	196311	196735	SUTs	SUT007	SUT007	bothEndsMapped	Manual	FALSE
92	ST0092	2	+	202015	203440	ORF-T	YBL013W	FMT1	mapped5	Manual	FALSE
93	ST0093	2	+	203440	205952	ORF-T	YBL011W	SCT1	bothEndsMapped	Manual	FALSE
94	ST0094	2	+	207160	209312	ORF-T	YBL009W	ALK2	bothEndsMapped	Manual	FALSE
95	ST0095	2	+	209568	212224	other	YBL008W-A, YBL008W	YBL008W-A, HIR1	bothEndsMapped	Manual	FALSE
96	ST0096	2	+	216704	217256	other	YBL006W-A	YBL006W-A	bothEndsMapped	Manual	FALSE
97	ST0097	2	+	217408	220984	other	YBL005W, YBLWdelta8	PDR3, YBLWdelta8	bothEndsMapped	Manual	FALSE
98	ST0098	2	+	227528	235216	ORF-T	YBL004W	UTP20	bothEndsMapped	Manual	FALSE
99	ST0099	2	+	236056	237152	ORF-T	YBL002W	HTB2	bothEndsMapped	Manual	FALSE
100	ST0100	2	+	237744	237928	CUTs	CUT008	CUT008	bothEndsMapped	Automatic	FALSE
101	ST0101	2	+	238400	238896	SUTs	SUT008	SUT008	bothEndsMapped	Manual	FALSE
102	ST0102	2	+	241688	242792	SUTs	SUT009	SUT009	mapped5	Manual	FALSE
103	ST0103	2	+	242792	244360	ORF-T	YBR003W	COQ1	bothEndsMapped	Manual	FALSE
104	ST0104	2	+	245832	246672	ORF-T	YBR005W	RCR1	bothEndsMapped	Manual	FALSE
105	ST0105	2	+	246768	248600	ORF-T	YBR006W	UGA2	bothEndsMapped	Manual	FALSE
106	ST0106	2	+	251616	252104	SUTs	SUT010	SUT010	bothEndsMapped	Manual	FALSE
107	ST0107	2	+	254640	254872	SUTs	SUT011	SUT011	bothEndsMapped	Manual	FALSE
108	ST0108	2	+	254872	255056	CUTs	CUT009	CUT009	mapped3	Automatic	FALSE
109	ST0109	2	+	256304	256896	ORF-T	YBR010W	HHT1	bothEndsMapped	Manual	FALSE
110	ST0110	2	+	269792	270208	SUTs	SUT012	SUT012	mapped5	Manual	FALSE
111	ST0111	2	+	270208	270880	ORF-T	YBR016W	YBR016W	bothEndsMapped	Manual	FALSE
112	ST0112	2	+	276760	278816	SUTs	SUT013	SUT013	bothEndsMapped	Manual	FALSE
113	ST0113	2	+	278856	281304	ORF-T	YBR020W	GAL1	bothEndsMapped	Manual	FALSE
114	ST0114	2	+	281344	283512	ORF-T	YBR021W	FUR4	bothEndsMapped	Manual	FALSE
115	ST0115	2	+	283664	284392	ORF-T	YBR022W	POA1	bothEndsMapped	Manual	FALSE
116	ST0116	2	+	289344	290560	ORF-T	YBR024W	SCO2	bothEndsMapped	Manual	FALSE
117	ST0117	2	+	296288	296576	CUTs	CUT010	CUT010	bothEndsMapped	Automatic	FALSE
118	ST0118	2	+	298016	300016	ORF-T	YBR030W	YBR030W	bothEndsMapped	Manual	FALSE
119	ST0119	2	+	300104	301392	ORF-T	YBR031W	RPL4A	bothEndsMapped	Manual	FALSE
120	ST0120	2	+	301808	304840	other	YBR032W, YBR033W	YBR032W, EDS1	bothEndsMapped	Manual	FALSE
121	ST0121	2	+	306288	306696	CUTs	CUT011	CUT011	mapped5	Automatic	FALSE
122	ST0122	2	+	306696	307104	CUTs	CUT012	CUT012	mapped3	Automatic	FALSE
123	ST0123	2	+	307568	308896	other	TLC1	TLC1	bothEndsMapped	Manual	FALSE
124	ST0124	2	+	310632	310952	CUTs	CUT013	CUT013	bothEndsMapped	Automatic	FALSE
125	ST0125	2	+	311832	314960	ORF-T	YBR038W	CHS2	bothEndsMapped	Manual	FALSE
126	ST0126	2	+	315496	316656	ORF-T	YBR039W	ATP3	bothEndsMapped	Manual	FALSE
127	ST0127	2	+	318200	320360	ORF-T	YBR041W	FAT1	bothEndsMapped	Manual	FALSE
128	ST0128	2	+	324512	325360	CUTs	CUT014	CUT014	bothEndsMapped	Automatic	FALSE
129	ST0129	2	+	326296	326776	CUTs	CUT015	CUT015	bothEndsMapped	Automatic	FALSE
130	ST0130	2	+	331784	332424	ORF-T	YBR047W	FMP23	bothEndsMapped	Manual	FALSE
131	ST0131	2	+	332736	334040	ORF-T	YBR048W	RPS11B	bothEndsMapped	Manual	FALSE
132	ST0132	2	+	339600	339944	CUTs	CUT016	CUT016	bothEndsMapped	Automatic	TRUE
133	ST0133	2	+	341016	342576	CUTs	CUT017	CUT017	mapped5	Automatic	FALSE
134	ST0134	2	+	342576	344584	ORF-T	YBR054W	YRO2	bothEndsMapped	Manual	FALSE
135	ST0135	2	+	347816	349456	ORF-T	YBR056W	YBR056W	bothEndsMapped	Manual	FALSE
136	ST0136	2	+	351064	352016	other	YBR056W-A	YBR056W-A	bothEndsMapped	Manual	FALSE
137	ST0137	2	+	360616	360968	CUTs	CUT018	CUT018	bothEndsMapped	Automatic	FALSE
138	ST0138	2	+	362864	364592	SUTs	SUT014	SUT014	bothEndsMapped	Manual	FALSE
139	ST0139	2	+	365896	366655	CUTs	CUT019	CUT019	bothEndsMapped	Automatic	FALSE
140	ST0140	2	+	370071	370543	CUTs	CUT020	CUT020	mapped5	Automatic	FALSE
141	ST0141	2	+	370543	370871	SUTs	SUT015	SUT015	bothEndsMapped	Manual	FALSE
142	ST0142	2	+	371271	373727	SUTs	SUT016	SUT016	bothEndsMapped	Manual	FALSE
143	ST0143	2	+	376375	376831	CUTs	CUT021	CUT021	bothEndsMapped	Automatic	FALSE
144	ST0144	2	+	379151	379447	CUTs	CUT022	CUT022	bothEndsMapped	Automatic	FALSE
145	ST0145	2	+	380239	381375	ORF-T	YBR071W	YBR071W	bothEndsMapped	Manual	FALSE
146	ST0146	2	+	381375	381639	CUTs	CUT023	CUT023	mapped3	Automatic	FALSE
147	ST0147	2	+	381943	382799	ORF-T	YBR072W	HSP26	bothEndsMapped	Manual	FALSE
148	ST0148	2	+	383135	385991	ORF-T	YBR073W	RDH54	bothEndsMapped	Manual	FALSE
149	ST0149	2	+	386271	389303	ORF-T	YBR074W	YBR074W	bothEndsMapped	Manual	FALSE
150	ST0150	2	+	392943	395295	ORF-T	YBR078W	ECM33	bothEndsMapped	Manual	FALSE
151	ST0151	2	+	407335	410687	ORF-T	YBR083W	TEC1	bothEndsMapped	Manual	FALSE
152	ST0152	2	+	410975	414143	ORF-T	YBR084W	MIS1	bothEndsMapped	Manual	FALSE
153	ST0153	2	+	415871	417183	ORF-T	YBR085W	AAC3	bothEndsMapped	Manual	FALSE
154	ST0154	2	+	423511	423743	CUTs	CUT024	CUT024	mapped5	Automatic	FALSE
155	ST0155	2	+	423743	424879	ORF-T	YBR087W	RFC5	bothEndsMapped	Manual	FALSE
156	ST0156	2	+	429663	431775	CUTs	CUT025	CUT025	bothEndsMapped	Automatic	FALSE
157	ST0157	2	+	431975	434391	ORF-T	YBR094W	PBY1	bothEndsMapped	Manual	FALSE
158	ST0158	2	+	435935	436775	ORF-T	YBR096W	YBR096W	bothEndsMapped	Manual	FALSE
159	ST0159	2	+	436903	441287	ORF-T	YBR097W	VPS15	bothEndsMapped	Manual	FALSE
160	ST0160	2	+	441495	443743	ORF-T	YBR098W	MMS4	bothEndsMapped	Manual	FALSE
161	ST0161	2	+	447551	449319	ORF-T	YBR103W	SIF2	bothEndsMapped	Manual	FALSE
162	ST0162	2	+	449575	450759	ORF-T	YBR104W	YMC2	bothEndsMapped	Manual	FALSE
163	ST0163	2	+	452575	453511	ORF-T	YBR106W	PHO88	bothEndsMapped	Manual	FALSE
164	ST0164	2	+	453551	454695	SUTs	SUT017	SUT017	bothEndsMapped	Manual	FALSE
165	ST0165	2	+	454807	457824	ORF-T	YBR108W	YBR108W	bothEndsMapped	Manual	FALSE
166	ST0166	2	+	458664	460304	other	YBR109W-A, YBR110W	YBR109W-A, ALG1	bothEndsMapped	Manual	FALSE
167	ST0167	2	+	462104	462720	ORF-T	YBR111W-A	SUS1	bothEndsMapped	Manual	FALSE
168	ST0168	2	+	467160	469664	ORF-T	YBR114W	RAD16	bothEndsMapped	Manual	FALSE
169	ST0169	2	+	474280	476888	SUTs	SUT018	SUT018	bothEndsMapped	Manual	FALSE
170	ST0170	2	+	477560	479128	ORF-T	YBR118W	TEF2	bothEndsMapped	Manual	FALSE
171	ST0171	2	+	479256	480440	ORF-T	YBR119W	MUD1	bothEndsMapped	Manual	FALSE
172	ST0172	2	+	483728	484024	CUTs	CUT026	CUT026	bothEndsMapped	Automatic	FALSE
173	ST0173	2	+	490824	491200	other	YBR126W-A, YBR126W-B	YBR126W-A, YBR126W-B	bothEndsMapped	Manual	FALSE
174	ST0174	2	+	493088	493680	CUTs	CUT027	CUT027	bothEndsMapped	Automatic	FALSE
175	ST0175	2	+	497144	499456	ORF-T	YBR131W	CCZ1	bothEndsMapped	Manual	FALSE
176	ST0176	2	+	504760	505448	ORF-T	YBR135W	CKS1	bothEndsMapped	Manual	FALSE
177	ST0177	2	+	505624	512960	ORF-T	YBR136W	MEC1	mapped5	Manual	FALSE
178	ST0178	2	+	512960	513768	ORF-T	YBR137W	YBR137W	bothEndsMapped	Manual	FALSE
179	ST0179	2	+	515648	517352	ORF-T	YBR139W	YBR139W	bothEndsMapped	Manual	FALSE
180	ST0180	2	+	527144	527784	other	YBR141W-A	YBR141W-A	bothEndsMapped	Manual	FALSE
181	ST0181	2	+	528240	530800	ORF-T	YBR142W	MAK5	bothEndsMapped	Manual	FALSE
182	ST0182	2	+	532512	533192	SUTs	SUT019	SUT019	bothEndsMapped	Manual	FALSE
183	ST0183	2	+	533600	534960	ORF-T	YBR145W	ADH5	bothEndsMapped	Manual	FALSE
184	ST0184	2	+	535192	536288	ORF-T	YBR146W	MRPS9	bothEndsMapped	Manual	FALSE
185	ST0185	2	+	536456	537928	other	YBR147W, YBR148W	YBR147W, YSW1	bothEndsMapped	Manual	FALSE
186	ST0186	2	+	537928	539632	ORF-T	YBR148W	YSW1	mapped3	Manual	FALSE
187	ST0187	2	+	539816	541256	ORF-T	YBR149W	ARA1	bothEndsMapped	Manual	FALSE
188	ST0188	2	+	544880	546168	ORF-T	YBR151W	APD1	bothEndsMapped	Manual	FALSE
189	ST0189	2	+	546312	548360	ORF-T	YBR152W, YBR153W	SPP381, RIB7	bothEndsMapped	Manual	FALSE
190	ST0190	2	+	549704	551040	ORF-T	YBR155W	CNS1	bothEndsMapped	Manual	FALSE
191	ST0191	2	+	553472	556200	SUTs	SUT020	SUT020	bothEndsMapped	Manual	FALSE
192	ST0192	2	+	556280	558336	ORF-T	YBR158W	AMN1	bothEndsMapped	Manual	FALSE
193	ST0193	2	+	558632	559848	ORF-T	YBR159W	IFA38	bothEndsMapped	Manual	FALSE
194	ST0194	2	+	559960	561056	ORF-T	YBR160W	CDC28	bothEndsMapped	Manual	FALSE
195	ST0195	2	+	561488	562912	ORF-T	YBR161W	CSH1	bothEndsMapped	Manual	FALSE
196	ST0196	2	+	565176	565520	ORF-T	YBR162W-A	YSY6	bothEndsMapped	Manual	FALSE
197	ST0197	2	+	565624	567816	ORF-T	YBR163W	DEM1	bothEndsMapped	Manual	FALSE
198	ST0198	2	+	568768	569808	ORF-T	YBR165W	UBS1	bothEndsMapped	Manual	FALSE
199	ST0199	2	+	571440	572000	CUTs	CUT028	CUT028	mapped5	Automatic	FALSE
200	ST0200	2	+	572000	573776	ORF-T	YBR168W	PEX32	bothEndsMapped	Manual	FALSE
201	ST0201	2	+	576344	576768	CUTs	CUT029	CUT029	bothEndsMapped	Automatic	FALSE
202	ST0202	2	+	578320	579120	ORF-T	YBR171W	SEC66	bothEndsMapped	Manual	FALSE
203	ST0203	2	+	582384	583456	ORF-T	YBR175W	SWD3	bothEndsMapped	Manual	FALSE
204	ST0204	2	+	583632	584744	ORF-T	YBR176W	ECM31	bothEndsMapped	Manual	FALSE
205	ST0205	2	+	595904	597128	ORF-T	YBR183W	YPC1	bothEndsMapped	Manual	FALSE
206	ST0206	2	+	597344	598936	ORF-T	YBR184W	YBR184W	bothEndsMapped	Manual	FALSE
207	ST0207	2	+	602504	603656	ORF-T	YBR187W	GDT1	bothEndsMapped	Manual	FALSE
208	ST0208	2	+	604464	605568	ORF-T	YBR189W	RPS9B	bothEndsMapped	Manual	FALSE
209	ST0209	2	+	606208	607240	other	YBR190W, YBR191W, YBR191W-A	YBR190W, RPL21A, YBR191W-A	bothEndsMapped	Manual	FALSE
210	ST0210	2	+	607456	609024	ORF-T	YBR192W	RIM2	bothEndsMapped	Manual	FALSE
211	ST0211	2	+	609912	610576	ORF-T	YBR194W	SOY1	bothEndsMapped	Manual	FALSE
212	ST0212	2	+	614424	614880	CUTs	CUT030	CUT030	bothEndsMapped	Automatic	FALSE
213	ST0213	2	+	618816	620424	ORF-T	YBR199W	KTR4	bothEndsMapped	Manual	FALSE
214	ST0214	2	+	620816	622712	ORF-T	YBR200W	BEM1	bothEndsMapped	Manual	FALSE
215	ST0215	2	+	623432	624304	ORF-T	YBR201W	DER1	bothEndsMapped	Manual	FALSE
216	ST0216	2	+	625304	625688	CUTs	CUT031	CUT031	mapped5	Automatic	FALSE
217	ST0217	2	+	625688	628424	ORF-T	YBR202W	CDC47	bothEndsMapped	Manual	FALSE
218	ST0218	2	+	628936	631896	ORF-T	YBR203W	COS111	bothEndsMapped	Manual	FALSE
219	ST0219	2	+	633576	635016	ORF-T	YBR205W, YBR206W	KTR3, YBR206W	bothEndsMapped	Manual	FALSE
220	ST0220	2	+	635064	636664	ORF-T	YBR207W	FTH1	bothEndsMapped	Manual	FALSE
221	ST0221	2	+	645336	646176	ORF-T	YBR210W	ERV15	bothEndsMapped	Manual	FALSE
222	ST0222	2	+	647448	650056	ORF-T	YBR212W	NGR1	bothEndsMapped	Manual	FALSE
223	ST0223	2	+	650248	651320	ORF-T	YBR213W	MET8	mapped5	Manual	FALSE
224	ST0224	2	+	651320	653128	ORF-T	YBR214W	SDS24	bothEndsMapped	Manual	FALSE
225	ST0225	2	+	653288	655424	ORF-T	YBR215W	HPC2	bothEndsMapped	Manual	FALSE
226	ST0226	2	+	655424	655776	CUTs	CUT032	CUT032	mapped3	Automatic	FALSE
227	ST0227	2	+	657776	658680	ORF-T	YBR217W	ATG12	bothEndsMapped	Manual	FALSE
228	ST0228	2	+	662888	663176	CUTs	CUT033	CUT033	bothEndsMapped	Automatic	FALSE
229	ST0229	2	+	670488	673520	ORF-T	YBR224W, YBR225W	YBR224W, YBR225W	bothEndsMapped	Manual	FALSE
230	ST0230	2	+	675312	676344	ORF-T	YBR228W	SLX1	bothEndsMapped	Manual	FALSE
231	ST0231	2	+	680280	680704	ORF-T	YBR230W-A	YBR230W-A	bothEndsMapped	Manual	FALSE
232	ST0232	2	+	682208	682528	CUTs	CUT034	CUT034	bothEndsMapped	Automatic	FALSE
233	ST0233	2	+	683304	684792	ORF-T	YBR233W	PBP2	bothEndsMapped	Manual	FALSE
234	ST0234	2	+	684936	685504	ORF-T	YBR233W-A	DAD3	bothEndsMapped	Manual	FALSE
235	ST0235	2	+	686816	690328	ORF-T	YBR235W	YBR235W	bothEndsMapped	Manual	FALSE
236	ST0236	2	+	691920	694632	ORF-T	YBR237W	PRP5	bothEndsMapped	Manual	FALSE
237	ST0237	2	+	697840	698440	SUTs	SUT021	SUT021	bothEndsMapped	Manual	FALSE
238	ST0238	2	+	698440	698768	CUTs	CUT035	CUT035	mapped3	Automatic	FALSE
239	ST0239	2	+	704512	705448	ORF-T	YBR242W	YBR242W	bothEndsMapped	Manual	FALSE
240	ST0240	2	+	707024	707312	CUTs	CUT036	CUT036	mapped5	Automatic	FALSE
241	ST0241	2	+	707312	708160	ORF-T	YBR244W	GPX2	bothEndsMapped	Manual	FALSE
242	ST0242	2	+	711552	712896	ORF-T	YBR246W	YBR246W	bothEndsMapped	Manual	FALSE
243	ST0243	2	+	714680	715472	CUTs	CUT037	CUT037	bothEndsMapped	Automatic	FALSE
244	ST0244	2	+	718328	720624	ORF-T	YBR250W	SPO23	bothEndsMapped	Manual	FALSE
245	ST0245	2	+	721320	722392	ORF-T	YBR251W	MRPS5	bothEndsMapped	Manual	FALSE
246	ST0246	2	+	722576	723120	ORF-T	YBR252W	DUT1	bothEndsMapped	Manual	FALSE
247	ST0247	2	+	723216	723712	ORF-T	YBR253W	SRB6	bothEndsMapped	Manual	FALSE
248	ST0248	2	+	724392	726672	ORF-T	YBR255W	YBR255W	bothEndsMapped	Manual	FALSE
249	ST0249	2	+	728840	729856	ORF-T	YBR257W	POP4	bothEndsMapped	Manual	FALSE
250	ST0250	2	+	730336	732592	ORF-T	YBR259W	YBR259W	bothEndsMapped	Manual	FALSE
251	ST0251	2	+	734824	736184	CUTs	CUT038	CUT038	mapped5	Automatic	FALSE
252	ST0252	2	+	736184	737808	ORF-T	YBR263W	SHM1	bothEndsMapped	Manual	FALSE
253	ST0253	2	+	738520	739624	ORF-T	YBR265W	TSC10	bothEndsMapped	Manual	FALSE
254	ST0254	2	+	739816	741104	ORF-T	YBR267W	REI1	bothEndsMapped	Manual	FALSE
255	ST0255	2	+	741272	741752	ORF-T	YBR268W	MRPL37	bothEndsMapped	Manual	FALSE
256	ST0256	2	+	741824	742000	SUTs	SUT022	SUT022	bothEndsMapped	Manual	FALSE
257	ST0257	2	+	744824	746208	ORF-T	YBR271W	YBR271W	bothEndsMapped	Manual	FALSE
258	ST0258	2	+	749544	751384	ORF-T	YBR274W	CHK1	bothEndsMapped	Manual	FALSE
259	ST0259	2	+	760256	761064	ORF-T	YBR278W	DPB3	bothEndsMapped	Manual	FALSE
260	ST0260	2	+	761216	762736	ORF-T	YBR279W	PAF1	bothEndsMapped	Manual	FALSE
261	ST0261	2	+	768208	768760	ORF-T	YBR282W	MRPL27	bothEndsMapped	Manual	FALSE
262	ST0262	2	+	770888	773776	ORF-T	YBR284W	YBR284W	mapped5	Manual	FALSE
263	ST0263	2	+	773776	774368	ORF-T	YBR285W	YBR285W	bothEndsMapped	Manual	FALSE
264	ST0264	2	+	774664	776376	ORF-T	YBR286W	APE3	bothEndsMapped	Manual	FALSE
265	ST0265	2	+	776496	778016	ORF-T	YBR287W	ZSP1	bothEndsMapped	Manual	FALSE
266	ST0266	2	+	779648	782408	ORF-T	YBR289W	SNF5	bothEndsMapped	Manual	FALSE
267	ST0267	2	+	782560	783672	ORF-T	YBR290W	BSD2	bothEndsMapped	Manual	FALSE
268	ST0268	2	+	785048	785368	CUTs	CUT039	CUT039	bothEndsMapped	Automatic	FALSE
269	ST0269	2	+	785448	786472	SUTs	SUT023	SUT023	bothEndsMapped	Manual	FALSE
270	ST0270	2	+	787088	788656	ORF-T	YBR293W	VBA2	bothEndsMapped	Manual	FALSE
271	ST0271	2	+	792792	796600	ORF-T	YBR295W	PCA1	bothEndsMapped	Manual	FALSE
272	ST0272	2	+	798992	800424	SUTs	SUT024	SUT024	bothEndsMapped	Manual	TRUE
273	ST0273	2	+	800480	802144	ORF-T	YBR297W	MAL33	bothEndsMapped	Manual	FALSE
7519	ST7519	2	+	5849	6193	SRT	novel0042	novel0042	NA	GeneLoop	TRUE
7520	ST7520	2	+	28481	29569	SRT	novel0048	novel0048	NA	GeneLoop	TRUE
7521	ST7521	2	+	54457	54889	SRT	novel0052	novel0052	NA	GeneLoop	TRUE
7522	ST7522	2	+	89001	89913	SRT	novel0058	novel0058	NA	GeneLoop	TRUE
7523	ST7523	2	+	121807	122719	SRT	novel0064	novel0064	NA	GeneLoop	TRUE
7524	ST7524	2	+	176559	177759	SRT	novel0072	novel0072	NA	GeneLoop	TRUE
7525	ST7525	2	+	186007	186503	SRT	novel0073	novel0073	NA	GeneLoop	TRUE
7526	ST7526	2	+	427207	429551	SRT	novel0135	novel0135	NA	GeneLoop	TRUE
7527	ST7527	2	+	444983	445615	SRT	novel0137	novel0137	NA	GeneLoop	TRUE
7528	ST7528	2	+	495560	496504	SRT	novel0151	novel0151	NA	GeneLoop	TRUE
7529	ST7529	2	+	704032	704416	SRT	novel0198	novel0198	NA	GeneLoop	TRUE
7530	ST7530	2	+	728272	728792	SRT	novel0204	novel0204	NA	GeneLoop	TRUE
7531	ST7531	2	+	748016	749504	SRT	novel0210	novel0210	NA	GeneLoop	TRUE
7532	ST7532	2	+	768904	770848	SRT	novel0215	novel0215	NA	GeneLoop	TRUE
7533	ST7533	2	+	784416	784776	SRT	novel0220	novel0220	NA	GeneLoop	TRUE
3919	ST3919	3	-	15237	16949	ORF-T	YCL064C	CHA1	bothEndsMapped	Manual	FALSE
3920	ST3920	3	-	18605	22173	ORF-T	YCL061C	MRC1	bothEndsMapped	Manual	FALSE
3921	ST3921	3	-	22325	23429	ORF-T	YCL059C	KRR1	bothEndsMapped	Manual	FALSE
3922	ST3922	3	-	23917	24373	other	YCL058C, YCL057C-A	FYV5, YCL057C-A	bothEndsMapped	Manual	FALSE
3923	ST3923	3	-	26981	27389	ORF-T	YCL056C	YCL056C	bothEndsMapped	Manual	FALSE
3924	ST3924	3	-	27389	27581	CUTs	CUT459	CUT459	mapped5	Automatic	FALSE
3925	ST3925	3	-	28613	29109	CUTs	CUT460	CUT460	bothEndsMapped	Automatic	FALSE
3926	ST3926	3	-	29909	30405	CUTs	CUT461	CUT461	bothEndsMapped	Automatic	FALSE
3927	ST3927	3	-	30845	31189	CUTs	CUT462	CUT462	bothEndsMapped	Automatic	FALSE
3928	ST3928	3	-	34005	35453	ORF-T	YCL052C	PBN1	bothEndsMapped	Manual	FALSE
3929	ST3929	3	-	37837	38869	ORF-T	YCL050C	APA1	bothEndsMapped	Manual	FALSE
3930	ST3930	3	-	39597	40805	ORF-T	YCL049C	YCL049C	bothEndsMapped	Manual	FALSE
3931	ST3931	3	-	43509	44453	ORF-T	YCL047C	YCL047C	bothEndsMapped	Manual	FALSE
3932	ST3932	3	-	44581	46941	ORF-T	YCL045C	YCL045C	bothEndsMapped	Manual	FALSE
3933	ST3933	3	-	46941	48421	ORF-T	YCL044C	MGR1	mapped5	Manual	FALSE
3934	ST3934	3	-	48549	50277	ORF-T	YCL043C, YCL041C	PDI1, YCL041C	bothEndsMapped	Manual	FALSE
3935	ST3935	3	-	54861	56613	ORF-T	YCL038C	ATG22	bothEndsMapped	Manual	FALSE
3936	ST3936	3	-	56869	58749	ORF-T	YCL037C	SRO9	bothEndsMapped	Manual	FALSE
3937	ST3937	3	-	60717	61237	ORF-T	YCL035C	GRX1	bothEndsMapped	Manual	FALSE
3938	ST3938	3	-	62709	63285	ORF-T	YCL033C	YCL033C	bothEndsMapped	Manual	FALSE
3939	ST3939	3	-	64581	65621	ORF-T	YCL031C	RRP7	bothEndsMapped	Manual	FALSE
3940	ST3940	3	-	65773	68389	ORF-T	YCL030C	HIS4	bothEndsMapped	Manual	FALSE
3941	ST3941	3	-	68493	69981	ORF-T	YCL029C	BIK1	bothEndsMapped	Manual	FALSE
3942	ST3942	3	-	73365	74021	ORF-T	YCL026C-B	HBN1	bothEndsMapped	Manual	FALSE
3943	ST3943	3	-	75925	77982	ORF-T	YCL025C	AGP1	bothEndsMapped	Manual	FALSE
3944	ST3944	3	-	92438	94382	ORF-T	YCL017C	NFS1	bothEndsMapped	Manual	FALSE
3945	ST3945	3	-	94478	95798	ORF-T	YCL016C	DCC1	bothEndsMapped	Manual	FALSE
3946	ST3946	3	-	101342	101782	ORF-T	YCL012C	YCL012C	bothEndsMapped	Manual	FALSE
3947	ST3947	3	-	102014	103406	ORF-T	YCL011C	GBP2	bothEndsMapped	Manual	FALSE
3948	ST3948	3	-	103406	104406	ORF-T	YCL010C	SGF29	mapped5	Manual	FALSE
3949	ST3949	3	-	104502	105582	ORF-T	YCL009C	ILV6	bothEndsMapped	Manual	FALSE
3950	ST3950	3	-	105582	106878	ORF-T	YCL008C	STP22	mapped5	Manual	FALSE
3951	ST3951	3	-	107470	107830	other	snR43	SNR43	bothEndsMapped	Manual	FALSE
3952	ST3952	3	-	110550	111726	ORF-T	YCL002C	YCL002C	bothEndsMapped	Manual	FALSE
3953	ST3953	3	-	113222	114278	SUTs	SUT455	SUT455	bothEndsMapped	Manual	FALSE
3954	ST3954	3	-	115438	117286	SUTs	SUT456	SUT456	bothEndsMapped	Manual	FALSE
3955	ST3955	3	-	117358	118406	ORF-T	YCR002C	CDC10	bothEndsMapped	Manual	FALSE
3956	ST3956	3	-	119142	119374	CUTs	CUT463	CUT463	bothEndsMapped	Automatic	FALSE
3957	ST3957	3	-	119430	120526	ORF-T	YCR004C	YCP4	bothEndsMapped	Manual	FALSE
3958	ST3958	3	-	120846	122398	ORF-T	YCR005C	CIT2	bothEndsMapped	Manual	FALSE
3959	ST3959	3	-	122398	123654	other	YCR006C, tP(AGG)C	YCR006C, SUF2	mapped5	Manual	FALSE
3960	ST3960	3	-	124062	125030	other	YCRCdelta6	YCRCdelta6	bothEndsMapped	Manual	FALSE
3961	ST3961	3	-	125750	127534	ORF-T	YCR007C	YCR007C	bothEndsMapped	Manual	FALSE
3962	ST3962	3	-	130070	130454	CUTs	CUT464	CUT464	bothEndsMapped	Automatic	FALSE
3963	ST3963	3	-	130542	131614	ORF-T	YCR009C	RVS161	bothEndsMapped	Manual	FALSE
3964	ST3964	3	-	132094	133238	ORF-T	YCR010C	ADY2	bothEndsMapped	Manual	FALSE
3965	ST3965	3	-	133670	137022	ORF-T	YCR011C	ADP1	bothEndsMapped	Manual	FALSE
3966	ST3966	3	-	139174	141094	ORF-T	YCR014C	POL4	mapped3	Manual	FALSE
3967	ST3967	3	-	141094	142206	ORF-T	YCR015C	YCR015C	mappedNone	Manual	FALSE
3968	ST3968	3	-	142206	142542	other	snR33	SNR33	bothEndsMapped	Manual	FALSE
3969	ST3969	3	-	144574	147678	ORF-T	YCR017C	CWH43	bothEndsMapped	Manual	FALSE
3970	ST3970	3	-	147782	148078	CUTs	CUT465	CUT465	bothEndsMapped	Automatic	FALSE
3971	ST3971	3	-	153918	155118	ORF-T	YCR020C, YCR020C-A	PET18, MAK31	bothEndsMapped	Manual	FALSE
3972	ST3972	3	-	156030	157214	ORF-T	YCR021C	HSP30	bothEndsMapped	Manual	FALSE
3973	ST3973	3	-	158302	160454	ORF-T	YCR023C	YCR023C	bothEndsMapped	Manual	FALSE
3974	ST3974	3	-	160646	162254	ORF-T	YCR024C	SLM5	bothEndsMapped	Manual	FALSE
3975	ST3975	3	-	162414	163262	other	YCR024C-B, YCR024C-A	YCR024C-B, PMP1	bothEndsMapped	Manual	FALSE
3976	ST3976	3	-	163454	166414	other	YCR025C, YCR026C	YCR025C, NPP1	bothEndsMapped	Manual	FALSE
3977	ST3977	3	-	166734	168182	ORF-T	YCR027C	RHB1	bothEndsMapped	Manual	FALSE
3978	ST3978	3	-	170150	172542	ORF-T	YCR028C	FEN2	bothEndsMapped	Manual	FALSE
3979	ST3979	3	-	172742	173518	ORF-T	YCR028C-A	RIM1	bothEndsMapped	Manual	FALSE
3980	ST3980	3	-	173654	176510	ORF-T	YCR030C	SYP1	bothEndsMapped	Manual	FALSE
3981	ST3981	3	-	176598	176942	SUTs	SUT457	SUT457	bothEndsMapped	Manual	FALSE
3982	ST3982	3	-	177390	178254	ORF-T	YCR031C	RPS14A	bothEndsMapped	Manual	FALSE
3983	ST3983	3	-	178254	178478	CUTs	CUT466	CUT466	mapped5	Automatic	FALSE
3984	ST3984	3	-	178510	178806	other	snR189	SNR189	bothEndsMapped	Manual	FALSE
3985	ST3985	3	-	191638	193046	ORF-T	YCR035C	RRP43	bothEndsMapped	Manual	FALSE
3986	ST3986	3	-	194310	197222	ORF-T	YCR037C	PHO87	bothEndsMapped	Manual	FALSE
3987	ST3987	3	-	201153	205414	ORF-T	YCR042C	TAF2	bothEndsMapped	Manual	FALSE
3988	ST3988	3	-	206158	206694	ORF-T	YCR043C	YCR043C	bothEndsMapped	Manual	FALSE
3989	ST3989	3	-	206854	207974	ORF-T	YCR044C	PER1	bothEndsMapped	Manual	FALSE
3990	ST3990	3	-	209774	210446	ORF-T	YCR046C	IMG1	bothEndsMapped	Manual	FALSE
3991	ST3991	3	-	210542	211646	ORF-T	YCR047C	BUD23	bothEndsMapped	Manual	FALSE
3992	ST3992	3	-	218246	220166	ORF-T	YCR054C	CTR86	bothEndsMapped	Manual	FALSE
3993	ST3993	3	-	220350	223318	ORF-T	YCR057C	PWP2	mapped3	Manual	FALSE
3994	ST3994	3	-	223318	224262	ORF-T	YCR059C	YIH1	mapped5	Manual	FALSE
3995	ST3995	3	-	225270	227886	SUTs	SUT458	SUT458	bothEndsMapped	Manual	FALSE
3996	ST3996	3	-	232998	236430	ORF-T	YCR067C	SED4	bothEndsMapped	Manual	FALSE
3997	ST3997	3	-	238014	238702	CUTs	CUT467	CUT467	bothEndsMapped	Automatic	FALSE
3998	ST3998	3	-	240006	240582	ORF-T	YCR071C	IMG2	bothEndsMapped	Manual	FALSE
3999	ST3999	3	-	240686	242382	ORF-T	YCR072C	RSA4	bothEndsMapped	Manual	FALSE
4000	ST4000	3	-	242494	246678	ORF-T	YCR073C	SSK22	bothEndsMapped	Manual	FALSE
4001	ST4001	3	-	248030	248846	ORF-T	YCR075C	ERS1	bothEndsMapped	Manual	FALSE
4002	ST4002	3	-	249198	250054	ORF-T	YCR076C	YCR076C	bothEndsMapped	Manual	FALSE
4003	ST4003	3	-	250110	252670	ORF-T	YCR077C	PAT1	bothEndsMapped	Manual	FALSE
4004	ST4004	3	-	259982	262702	ORF-T	YCR084C	TUP1	bothEndsMapped	Manual	FALSE
4005	ST4005	3	-	263974	264502	ORF-T	YCR087C-A	LUG1	bothEndsMapped	Manual	FALSE
4006	ST4006	3	-	272254	272902	ORF-T	YCR090C	YCR090C	bothEndsMapped	Manual	FALSE
4007	ST4007	3	-	276614	279846	ORF-T	YCR092C	MSH3	bothEndsMapped	Manual	FALSE
4008	ST4008	3	-	288086	289302	ORF-T	YCR095C	OCA4	bothEndsMapped	Manual	FALSE
4009	ST4009	3	-	296822	298798	ORF-T	YCR098C	GIT1	bothEndsMapped	Manual	FALSE
4010	ST4010	3	-	300614	302990	ORF-T	YCR099C, YCR100C, YCR101C	YCR099C, YCR100C, YCR101C	bothEndsMapped	Manual	FALSE
4011	ST4011	3	-	308294	309966	SUTs	SUT459	SUT459	bothEndsMapped	Manual	FALSE
7820	ST7820	3	-	35445	37197	SRT	novel3994	novel3994	NA	GeneLoop	TRUE
7821	ST7821	3	-	292206	292470	SRT	novel4026	novel4026	NA	GeneLoop	TRUE
7822	ST7822	3	-	310038	310630	SRT	novel4031	novel4031	NA	GeneLoop	TRUE
274	ST0274	3	+	17249	18649	ORF-T	YCL063W	VAC17	bothEndsMapped	Manual	FALSE
275	ST0275	3	+	23561	23977	ORF-T	YCL058W-A	YCL058W-A	bothEndsMapped	Manual	FALSE
276	ST0276	3	+	24753	27033	ORF-T	YCL057W	PRD1	bothEndsMapped	Manual	FALSE
277	ST0277	3	+	27897	28945	ORF-T	YCL055W	KAR4	bothEndsMapped	Manual	FALSE
278	ST0278	3	+	31433	34065	ORF-T	YCL054W	SPB1	bothEndsMapped	Manual	FALSE
279	ST0279	3	+	35569	37689	ORF-T	YCL051W	LRE1	bothEndsMapped	Manual	FALSE
280	ST0280	3	+	39049	39425	CUTs	CUT040	CUT040	bothEndsMapped	Automatic	FALSE
281	ST0281	3	+	39569	41313	SUTs	SUT025	SUT025	bothEndsMapped	Manual	FALSE
282	ST0282	3	+	41417	41809	ORF-T	YCL048W-A	YCL048W-A	bothEndsMapped	Manual	FALSE
283	ST0283	3	+	50409	50793	SUTs	SUT026	SUT026	mapped5	Manual	FALSE
284	ST0284	3	+	50793	52537	ORF-T	YCL042W, YCL040W	YCL042W, GLK1	bothEndsMapped	Manual	FALSE
285	ST0285	3	+	52625	54905	ORF-T	YCL039W	GID7	bothEndsMapped	Manual	FALSE
286	ST0286	3	+	58969	60809	ORF-T	YCL036W	GFD2	bothEndsMapped	Manual	FALSE
287	ST0287	3	+	61617	62745	ORF-T	YCL034W	LSB5	bothEndsMapped	Manual	FALSE
288	ST0288	3	+	63401	64689	ORF-T	YCL032W	STE50	bothEndsMapped	Manual	FALSE
289	ST0289	3	+	68881	69425	CUTs	CUT041	CUT041	bothEndsMapped	Automatic	FALSE
290	ST0290	3	+	70089	71457	ORF-T	YCL028W	RNQ1	bothEndsMapped	Manual	FALSE
291	ST0291	3	+	79106	82322	ORF-T	YCL024W	KCC4	bothEndsMapped	Manual	FALSE
292	ST0292	3	+	91114	92586	ORF-T	YCL018W	LEU2	bothEndsMapped	Manual	FALSE
293	ST0293	3	+	96186	101258	ORF-T	YCL014W	BUD3	bothEndsMapped	Manual	FALSE
294	ST0294	3	+	105794	106258	CUTs	CUT042	CUT042	mapped5	Automatic	FALSE
295	ST0295	3	+	106258	106402	SUTs	SUT027	SUT027	bothEndsMapped	Manual	FALSE
296	ST0296	3	+	106962	107530	ORF-T	YCL005W-A	VMA9	bothEndsMapped	Manual	FALSE
297	ST0297	3	+	107970	108866	ORF-T	YCL005W	LDB16	bothEndsMapped	Manual	FALSE
298	ST0298	3	+	109018	111810	ORF-T	YCL004W	PGS1	bothEndsMapped	Manual	FALSE
299	ST0299	3	+	111842	112514	ORF-T	YCL001W	RER1	bothEndsMapped	Manual	FALSE
300	ST0300	3	+	114562	115010	SUTs	SUT028	SUT028	bothEndsMapped	Manual	FALSE
301	ST0301	3	+	116394	117306	SUTs	SUT029	SUT029	bothEndsMapped	Manual	FALSE
302	ST0302	3	+	118602	119290	ORF-T	YCR003W	MRPL32	bothEndsMapped	Manual	FALSE
303	ST0303	3	+	120474	121082	CUTs	CUT043	CUT043	bothEndsMapped	Automatic	FALSE
304	ST0304	3	+	123306	124066	SUTs	SUT030	SUT030	bothEndsMapped	Manual	FALSE
305	ST0305	3	+	125242	126026	SUTs	SUT031	SUT031	bothEndsMapped	Manual	FALSE
306	ST0306	3	+	128010	130538	ORF-T	YCR008W	SAT4	bothEndsMapped	Manual	FALSE
307	ST0307	3	+	131826	132242	CUTs	CUT044	CUT044	bothEndsMapped	Automatic	FALSE
308	ST0308	3	+	137674	139058	ORF-T	YCR012W	PGK1	bothEndsMapped	Manual	FALSE
309	ST0309	3	+	139306	139986	CUTs	CUT045	CUT045	bothEndsMapped	Automatic	FALSE
310	ST0310	3	+	143602	144674	ORF-T	YCR016W	YCR016W	bothEndsMapped	Manual	FALSE
311	ST0311	3	+	152698	154018	ORF-T	YCR019W	MAK32	bothEndsMapped	Manual	FALSE
312	ST0312	3	+	155274	155914	ORF-T	YCR020W-B	HTL1	bothEndsMapped	Manual	FALSE
313	ST0313	3	+	155914	156042	CUTs	CUT046	CUT046	mapped3	Automatic	FALSE
314	ST0314	3	+	157722	159258	SUTs	SUT032	SUT032	bothEndsMapped	Manual	FALSE
315	ST0315	3	+	163922	164314	CUTs	CUT047	CUT047	bothEndsMapped	Automatic	FALSE
316	ST0316	3	+	173642	175706	SUTs	SUT033	SUT033	bothEndsMapped	Manual	FALSE
317	ST0317	3	+	177170	177354	other	snR65	SNR65	bothEndsMapped	Manual	FALSE
318	ST0318	3	+	179034	179410	CUTs	CUT048	CUT048	mapped5	Automatic	FALSE
319	ST0319	3	+	179410	186050	ORF-T	YCR032W	BPH1	bothEndsMapped	Manual	FALSE
320	ST0320	3	+	186282	190330	ORF-T	YCR033W	SNT1	bothEndsMapped	Manual	FALSE
321	ST0321	3	+	190546	191874	ORF-T	YCR034W	FEN1	bothEndsMapped	Manual	FALSE
322	ST0322	3	+	193258	194378	ORF-T	YCR036W	RBK1	bothEndsMapped	Manual	FALSE
323	ST0323	3	+	202698	204442	SUTs	SUT034	SUT034	bothEndsMapped	Manual	FALSE
324	ST0324	3	+	205762	205938	SUTs	SUT035	SUT035	bothEndsMapped	Manual	FALSE
325	ST0325	3	+	206826	208042	SUTs	SUT036	SUT036	bothEndsMapped	Manual	FALSE
326	ST0326	3	+	208090	209858	other	YCR045W-A	YCR045W-A	bothEndsMapped	Manual	FALSE
327	ST0327	3	+	211842	213858	ORF-T	YCR048W	ARE1	bothEndsMapped	Manual	FALSE
328	ST0328	3	+	214050	214882	ORF-T	YCR051W	YCR051W	bothEndsMapped	Manual	FALSE
329	ST0329	3	+	214882	216634	ORF-T	YCR052W	RSC6	mappedNone	Manual	FALSE
330	ST0330	3	+	216634	218314	ORF-T	YCR053W	THR4	bothEndsMapped	Manual	FALSE
331	ST0331	3	+	223498	224210	SUTs	SUT037	SUT037	bothEndsMapped	Manual	FALSE
332	ST0332	3	+	224378	224746	ORF-T	YCR060W	TAH1	bothEndsMapped	Manual	FALSE
333	ST0333	3	+	225514	227794	ORF-T	YCR061W	YCR061W	bothEndsMapped	Manual	FALSE
334	ST0334	3	+	228290	229274	ORF-T	YCR063W	BUD31	mapped5	Manual	FALSE
335	ST0335	3	+	229274	231314	ORF-T	YCR065W	HCM1	bothEndsMapped	Manual	FALSE
336	ST0336	3	+	231450	233082	ORF-T	YCR066W	RAD18	bothEndsMapped	Manual	FALSE
337	ST0337	3	+	237074	238890	ORF-T	YCR068W	ATG15	mapped5	Manual	FALSE
338	ST0338	3	+	238890	240098	ORF-T	YCR069W	CPR4	bothEndsMapped	Manual	FALSE
339	ST0339	3	+	242594	244122	SUTs	SUT038	SUT038	bothEndsMapped	Manual	FALSE
340	ST0340	3	+	246930	247914	ORF-T	YCR073W-A	SOL2	bothEndsMapped	Manual	FALSE
341	ST0341	3	+	248946	249290	ORF-T	YCR075W-A	YCR075W-A	bothEndsMapped	Manual	FALSE
342	ST0342	3	+	252794	254202	ORF-T	YCR079W	PTC6	bothEndsMapped	Manual	FALSE
343	ST0343	3	+	254322	258842	ORF-T	YCR081W	SRB8	mapped5	Manual	FALSE
344	ST0344	3	+	258842	259370	ORF-T	YCR082W	AHC2	bothEndsMapped	Manual	FALSE
345	ST0345	3	+	259554	260074	ORF-T	YCR083W	TRX3	bothEndsMapped	Manual	FALSE
346	ST0346	3	+	263298	263970	ORF-T	YCR086W	CSM1	bothEndsMapped	Manual	FALSE
347	ST0347	3	+	265026	266938	ORF-T	YCR088W	ABP1	bothEndsMapped	Manual	FALSE
348	ST0348	3	+	267146	272290	ORF-T	YCR089W	FIG2	bothEndsMapped	Manual	FALSE
349	ST0349	3	+	273090	274354	SUTs	SUT039	SUT039	mapped5	Manual	FALSE
350	ST0350	3	+	274354	277474	ORF-T	YCR091W	KIN82	bothEndsMapped	Manual	FALSE
351	ST0351	3	+	280042	286522	ORF-T	YCR093W	CDC39	bothEndsMapped	Manual	FALSE
352	ST0352	3	+	286706	288202	ORF-T	YCR094W	CDC50	bothEndsMapped	Manual	FALSE
353	ST0353	3	+	289498	291202	ORF-T	YCR095W-A	YCR095W-A	bothEndsMapped	Manual	FALSE
354	ST0354	3	+	293826	294338	other	YCR097W	HMRA1	bothEndsMapped	Manual	FALSE
355	ST0355	3	+	298642	299522	SUTs	SUT040	SUT040	bothEndsMapped	Manual	FALSE
7534	ST7534	3	+	56817	57377	SRT	novel0236	novel0236	NA	GeneLoop	TRUE
7535	ST7535	3	+	78698	79058	SRT	novel0243	novel0243	NA	GeneLoop	TRUE
7536	ST7536	3	+	162450	163882	SRT	novel0266	novel0266	NA	GeneLoop	TRUE
7537	ST7537	3	+	169818	172706	SRT	novel0268	novel0268	NA	GeneLoop	TRUE
7538	ST7538	3	+	201170	202474	SRT	novel0274	novel0274	NA	GeneLoop	TRUE
7539	ST7539	3	+	299722	300682	SRT	novel0287	novel0287	NA	GeneLoop	TRUE
4012	ST4012	4	-	21869	22453	CUTs	CUT468	CUT468	bothEndsMapped	Automatic	FALSE
4013	ST4013	4	-	26277	28957	ORF-T	YDL239C	ADY3	mapped3	Manual	FALSE
4014	ST4014	4	-	28957	30485	ORF-T	YDL238C	GUD1	mapped5	Manual	FALSE
4015	ST4015	4	-	31717	32045	CUTs	CUT469	CUT469	bothEndsMapped	Automatic	FALSE
4016	ST4016	4	-	33301	34037	ORF-T	YDL235C	YPD1	bothEndsMapped	Manual	FALSE
4017	ST4017	4	-	34141	36597	ORF-T	YDL234C	GYP7	bothEndsMapped	Manual	FALSE
4018	ST4018	4	-	38797	42365	ORF-T	YDL231C	BRE4	bothEndsMapped	Manual	FALSE
4019	ST4019	4	-	50925	52197	ORF-T	YDL226C	GCS1	bothEndsMapped	Manual	FALSE
4020	ST4020	4	-	54181	56725	ORF-T	YDL224C	WHI4	bothEndsMapped	Manual	FALSE
4021	ST4021	4	-	57149	60469	ORF-T	YDL223C	HBT1	bothEndsMapped	Manual	FALSE
4022	ST4022	4	-	60541	61893	ORF-T	YDL222C	FMP45	bothEndsMapped	Manual	FALSE
4023	ST4023	4	-	61957	65045	ORF-T	YDL220C	CDC13	bothEndsMapped	Manual	FALSE
4024	ST4024	4	-	65045	65949	CUTs	CUT470	CUT470	mapped5	Automatic	FALSE
4025	ST4025	4	-	67573	68773	ORF-T	YDL217C	TIM22	bothEndsMapped	Manual	FALSE
4026	ST4026	4	-	68965	70333	ORF-T	YDL216C	RRI1	bothEndsMapped	Manual	FALSE
4027	ST4027	4	-	70573	74109	ORF-T	YDL215C	GDH2	bothEndsMapped	Manual	FALSE
4028	ST4028	4	-	74437	76613	ORF-T	YDL214C	PRR2	bothEndsMapped	Manual	FALSE
4029	ST4029	4	-	77229	78245	ORF-T	YDL213C	NOP6	bothEndsMapped	Manual	FALSE
4030	ST4030	4	-	79205	80485	ORF-T	YDL211C	YDL211C	bothEndsMapped	Manual	FALSE
4031	ST4031	4	-	86037	87261	ORF-T	YDL209C	CWC2	bothEndsMapped	Manual	FALSE
4032	ST4032	4	-	89525	89845	CUTs	CUT471	CUT471	bothEndsMapped	Automatic	FALSE
4033	ST4033	4	-	92533	93997	ORF-T	YDL205C	HEM3	bothEndsMapped	Manual	FALSE
4034	ST4034	4	-	96045	98157	ORF-T	YDL203C	ACK1	bothEndsMapped	Manual	FALSE
4035	ST4035	4	-	98861	99317	CUTs	CUT472	CUT472	bothEndsMapped	Automatic	FALSE
4036	ST4036	4	-	100413	101109	ORF-T	YDL200C	MGT1	bothEndsMapped	Manual	FALSE
4037	ST4037	4	-	101109	103437	ORF-T	YDL199C	YDL199C	mapped5	Manual	FALSE
4038	ST4038	4	-	103565	104661	ORF-T	YDL198C	GGC1	bothEndsMapped	Manual	FALSE
4039	ST4039	4	-	104773	106869	ORF-T	YDL197C	ASF2	bothEndsMapped	Manual	FALSE
4040	ST4040	4	-	115165	116101	CUTs	CUT473	CUT473	bothEndsMapped	Automatic	FALSE
4041	ST4041	4	-	118637	121797	ORF-T	YDL190C	UFD2	bothEndsMapped	Manual	FALSE
4042	ST4042	4	-	123829	125181	ORF-T	YDL188C	PPH22	bothEndsMapped	Manual	FALSE
4043	ST4043	4	-	125653	126477	other	YDL187C	YDL187C	bothEndsMapped	Manual	FALSE
4044	ST4044	4	-	130205	130549	ORF-T	YDL184C	RPL41A	bothEndsMapped	Manual	FALSE
4045	ST4045	4	-	130765	131901	ORF-T	YDL183C	YDL183C	bothEndsMapped	Manual	FALSE
4046	ST4046	4	-	132317	132645	CUTs	CUT474	CUT474	bothEndsMapped	Automatic	FALSE
4047	ST4047	4	-	134341	134733	CUTs	CUT475	CUT475	mapped3	Automatic	FALSE
4048	ST4048	4	-	134733	135493	SUTs	SUT460	SUT460	bothEndsMapped	Manual	FALSE
4049	ST4049	4	-	138365	139349	CUTs	CUT476	CUT476	bothEndsMapped	Automatic	FALSE
4050	ST4050	4	-	141093	141797	ORF-T	YDL177C	YDL177C	bothEndsMapped	Manual	FALSE
4051	ST4051	4	-	144277	145549	ORF-T	YDL175C	AIR2	bothEndsMapped	Manual	FALSE
4052	ST4052	4	-	145749	147629	ORF-T	YDL174C	DLD1	bothEndsMapped	Manual	FALSE
4053	ST4053	4	-	149101	155933	ORF-T	YDL171C	GLT1	bothEndsMapped	Manual	FALSE
4054	ST4054	4	-	158109	158749	ORF-T	YDL169C	UGX2	bothEndsMapped	Manual	FALSE
4055	ST4055	4	-	160805	163213	ORF-T	YDL167C	NRP1	bothEndsMapped	Manual	FALSE
4056	ST4056	4	-	163333	164109	ORF-T	YDL166C	FAP7	bothEndsMapped	Manual	FALSE
4057	ST4057	4	-	164805	167301	ORF-T	YDL164C	CDC9	bothEndsMapped	Manual	FALSE
4058	ST4058	4	-	169133	169637	ORF-T	YDL160C-A	YDL160C-A	bothEndsMapped	Manual	FALSE
4059	ST4059	4	-	169805	172213	ORF-T	YDL160C	DHH1	bothEndsMapped	Manual	FALSE
4060	ST4060	4	-	173933	174637	other	YDL158C, YDL157C	YDL158C, YDL157C	bothEndsMapped	Manual	FALSE
4061	ST4061	4	-	181101	183061	ORF-T	YDL153C	SAS10	bothEndsMapped	Manual	FALSE
4062	ST4062	4	-	187685	187853	CUTs	CUT477	CUT477	mapped3	Automatic	FALSE
4063	ST4063	4	-	187853	190637	ORF-T	YDL148C	NOP14	bothEndsMapped	Manual	FALSE
4064	ST4064	4	-	194149	194397	CUTs	CUT478	CUT478	mapped3	Automatic	FALSE
4065	ST4065	4	-	194397	198461	ORF-T	YDL145C	COP1	bothEndsMapped	Manual	FALSE
4066	ST4066	4	-	198565	199781	ORF-T	YDL144C	YDL144C	bothEndsMapped	Manual	FALSE
4067	ST4067	4	-	201605	202661	ORF-T	YDL142C	CRD1	bothEndsMapped	Manual	FALSE
4068	ST4068	4	-	205237	211165	ORF-T	YDL140C	RPO21	bothEndsMapped	Manual	FALSE
4069	ST4069	4	-	211277	212093	ORF-T	YDL139C	SCM3	bothEndsMapped	Manual	FALSE
4070	ST4070	4	-	215381	215797	CUTs	CUT479	CUT479	bothEndsMapped	Automatic	FALSE
4071	ST4071	4	-	215797	216588	CUTs	CUT480	CUT480	mapped5	Automatic	FALSE
4072	ST4072	4	-	218381	219365	ORF-T	YDL135C	RDI1	bothEndsMapped	Manual	FALSE
4073	ST4073	4	-	219573	221301	ORF-T	YDL134C	PPH21	bothEndsMapped	Manual	FALSE
4074	ST4074	4	-	221517	221901	ORF-T	YDL133C-A	RPL41B	bothEndsMapped	Manual	FALSE
4075	ST4075	4	-	232253	234341	SUTs	SUT461	SUT461	bothEndsMapped	Manual	FALSE
4076	ST4076	4	-	236037	238741	ORF-T	YDL126C	CDC48	bothEndsMapped	Manual	FALSE
4077	ST4077	4	-	238909	239813	ORF-T	YDL125C	HNT1	bothEndsMapped	Manual	FALSE
4078	ST4078	4	-	244973	245621	ORF-T	YDL121C	YDL121C	bothEndsMapped	Manual	FALSE
4079	ST4079	4	-	246565	247781	ORF-T	YDL119C	YDL119C	bothEndsMapped	Manual	FALSE
4080	ST4080	4	-	247781	248021	CUTs	CUT481	CUT481	mapped5	Automatic	FALSE
4081	ST4081	4	-	253925	255173	ORF-T	YDL115C	IWR1	bothEndsMapped	Manual	FALSE
4082	ST4082	4	-	256533	258629	ORF-T	YDL113C	ATG20	bothEndsMapped	Manual	FALSE
4083	ST4083	4	-	263245	264181	ORF-T	YDL111C	RRP42	bothEndsMapped	Manual	FALSE
4084	ST4084	4	-	264341	265029	ORF-T	YDL110C	TMA17	bothEndsMapped	Manual	FALSE
4085	ST4085	4	-	265029	267509	ORF-T	YDL109C	YDL109C	mapped5	Manual	FALSE
4086	ST4086	4	-	270237	271973	ORF-T	YDL106C	PHO2	bothEndsMapped	Manual	FALSE
4087	ST4087	4	-	273621	274885	ORF-T	YDL104C	QRI7	bothEndsMapped	Manual	FALSE
4088	ST4088	4	-	274973	276653	ORF-T	YDL103C	QRI1	bothEndsMapped	Manual	FALSE
4089	ST4089	4	-	280181	281981	ORF-T	YDL101C	DUN1	mapped3	Manual	FALSE
4090	ST4090	4	-	281981	283221	ORF-T	YDL100C	GET3	bothEndsMapped	Manual	FALSE
4091	ST4091	4	-	284469	285181	ORF-T	YDL098C	SNU23	bothEndsMapped	Manual	FALSE
4092	ST4092	4	-	285317	286749	ORF-T	YDL097C	RPN6	bothEndsMapped	Manual	FALSE
4093	ST4093	4	-	292261	292573	CUTs	CUT482	CUT482	bothEndsMapped	Automatic	FALSE
4094	ST4094	4	-	293317	294917	ORF-T	YDL091C	UBX3	mapped3	Manual	FALSE
4095	ST4095	4	-	294917	296357	ORF-T	YDL090C	RAM1	mapped5	Manual	FALSE
4096	ST4096	4	-	298269	300109	ORF-T	YDL088C	ASM4	bothEndsMapped	Manual	FALSE
4097	ST4097	4	-	300141	301021	ORF-T	YDL087C	LUC7	bothEndsMapped	Manual	FALSE
4098	ST4098	4	-	301517	302149	other	YDL086C-A	YDL086C-A	bothEndsMapped	Manual	FALSE
4099	ST4099	4	-	302317	302733	ORF-T	YDL085C-A	YDL085C-A	bothEndsMapped	Manual	FALSE
4100	ST4100	4	-	303837	304845	CUTs	CUT483	CUT483	bothEndsMapped	Automatic	FALSE
4101	ST4101	4	-	306669	307829	ORF-T	YDL083C	RPS16B	bothEndsMapped	Manual	FALSE
4102	ST4102	4	-	309525	309717	CUTs	CUT484	CUT484	mapped3	Automatic	FALSE
4103	ST4103	4	-	309717	310213	ORF-T	YDL081C	RPP1A	bothEndsMapped	Manual	FALSE
4104	ST4104	4	-	310501	312661	ORF-T	YDL080C	THI3	bothEndsMapped	Manual	FALSE
4105	ST4105	4	-	312773	314829	ORF-T	YDL079C	MRK1	bothEndsMapped	Manual	FALSE
4106	ST4106	4	-	315205	316453	ORF-T	YDL078C	MDH3	bothEndsMapped	Manual	FALSE
4107	ST4107	4	-	316869	320309	ORF-T	YDL077C	VAM6	bothEndsMapped	Manual	FALSE
4108	ST4108	4	-	320461	321693	ORF-T	YDL076C	RXT3	bothEndsMapped	Manual	FALSE
4109	ST4109	4	-	323045	323653	other	snR63	SNR63	bothEndsMapped	Manual	FALSE
4110	ST4110	4	-	323957	326237	ORF-T	YDL074C	BRE1	bothEndsMapped	Manual	FALSE
4111	ST4111	4	-	329618	330517	ORF-T	YDL072C	YET3	bothEndsMapped	Manual	FALSE
4112	ST4112	4	-	333061	333973	ORF-T	YDL069C	CBS1	mapped3	Manual	FALSE
4113	ST4113	4	-	333973	334613	ORF-T	YDL067C	COX9	bothEndsMapped	Manual	FALSE
4114	ST4114	4	-	336197	337317	ORF-T	YDL065C	PEX19	bothEndsMapped	Manual	FALSE
4115	ST4115	4	-	338069	340245	ORF-T	YDL063C	YDL063C	bothEndsMapped	Manual	FALSE
4116	ST4116	4	-	340245	340405	CUTs	CUT485	CUT485	mappedNone	Automatic	FALSE
4117	ST4117	4	-	340405	341277	ORF-T	YDL061C	RPS29B	bothEndsMapped	Manual	FALSE
4118	ST4118	4	-	343981	345077	ORF-T	YDL059C	RAD59	bothEndsMapped	Manual	FALSE
4119	ST4119	4	-	345077	345445	CUTs	CUT486	CUT486	mapped5	Automatic	FALSE
4120	ST4120	4	-	352269	352621	CUTs	CUT487	CUT487	bothEndsMapped	Automatic	FALSE
4121	ST4121	4	-	355469	356909	ORF-T	YDL055C	PSA1	bothEndsMapped	Manual	FALSE
4122	ST4122	4	-	356909	357141	CUTs	CUT488	CUT488	mapped5	Automatic	FALSE
4123	ST4123	4	-	359773	361381	ORF-T	YDL054C	MCH1	bothEndsMapped	Manual	FALSE
4124	ST4124	4	-	361517	362445	ORF-T	YDL053C	PBP4	bothEndsMapped	Manual	FALSE
4125	ST4125	4	-	362605	363629	ORF-T	YDL052C	SLC1	bothEndsMapped	Manual	FALSE
4126	ST4126	4	-	364869	365973	ORF-T	YDL049C	KNH1	bothEndsMapped	Manual	FALSE
4127	ST4127	4	-	366637	368261	ORF-T	YDL048C	STP4	bothEndsMapped	Manual	FALSE
4128	ST4128	4	-	368261	368429	CUTs	CUT489	CUT489	mapped5	Automatic	FALSE
4129	ST4129	4	-	370933	371981	SUTs	SUT462	SUT462	bothEndsMapped	Manual	FALSE
4130	ST4130	4	-	372605	373733	ORF-T	YDL045C	FAD1	bothEndsMapped	Manual	FALSE
4131	ST4131	4	-	373885	375317	ORF-T	YDL044C	MTF2	bothEndsMapped	Manual	FALSE
4132	ST4132	4	-	375429	376525	ORF-T	YDL043C	PRP11	bothEndsMapped	Manual	FALSE
4133	ST4133	4	-	376637	378509	ORF-T	YDL042C	SIR2	bothEndsMapped	Manual	FALSE
4134	ST4134	4	-	378861	381477	ORF-T	YDL040C	NAT1	bothEndsMapped	Manual	FALSE
4135	ST4135	4	-	381957	385765	other	YDL039C, YDL038C, YDL037C	PRM7, YDL038C, BSC1	bothEndsMapped	Manual	FALSE
4136	ST4136	4	-	387349	388901	ORF-T	YDL036C	PUS9	bothEndsMapped	Manual	FALSE
4137	ST4137	4	-	389045	392341	ORF-T	YDL035C	GPR1	bothEndsMapped	Manual	FALSE
4138	ST4138	4	-	392493	393957	ORF-T	YDL033C	SLM3	bothEndsMapped	Manual	FALSE
4139	ST4139	4	-	400845	403421	ORF-T	YDL028C	MPS1	bothEndsMapped	Manual	FALSE
4140	ST4140	4	-	403493	404997	ORF-T	YDL027C	YDL027C	bothEndsMapped	Manual	FALSE
4141	ST4141	4	-	405125	407405	ORF-T	YDL025C	YDL025C	bothEndsMapped	Manual	FALSE
4142	ST4142	4	-	407405	407589	CUTs	CUT490	CUT490	mapped5	Automatic	FALSE
4143	ST4143	4	-	408205	409837	ORF-T	YDL024C, YDL022C-A	DIA3, YDL022C-A	bothEndsMapped	Manual	FALSE
4144	ST4144	4	-	411397	411565	SUTs	SUT463	SUT463	bothEndsMapped	Manual	FALSE
4145	ST4145	4	-	413837	414797	CUTs	CUT491	CUT491	bothEndsMapped	Automatic	FALSE
4146	ST4146	4	-	414973	416957	ORF-T	YDL020C	RPN4	bothEndsMapped	Manual	FALSE
4147	ST4147	4	-	417509	421757	ORF-T	YDL019C	OSH2	bothEndsMapped	Manual	FALSE
4148	ST4148	4	-	422645	423581	ORF-T	YDL018C	ERP3	bothEndsMapped	Manual	FALSE
4149	ST4149	4	-	425757	426981	other	YDL016C, YDL015C	YDL016C, TSC13	bothEndsMapped	Manual	FALSE
4150	ST4150	4	-	428461	428725	CUTs	CUT492	CUT492	bothEndsMapped	Automatic	FALSE
4151	ST4151	4	-	430933	432061	ORF-T	YDL012C	YDL012C	bothEndsMapped	Manual	FALSE
4152	ST4152	4	-	433309	434069	SUTs	SUT464	SUT464	bothEndsMapped	Manual	FALSE
4153	ST4153	4	-	440813	442357	ORF-T	YDL005C	MED2	bothEndsMapped	Manual	FALSE
4154	ST4154	4	-	443805	444197	SUTs	SUT465	SUT465	bothEndsMapped	Manual	FALSE
4155	ST4155	4	-	446709	447685	ORF-T	YDL002C	NHP10	bothEndsMapped	Manual	FALSE
4156	ST4156	4	-	450149	452725	ORF-T	YDR001C	NTH1	bothEndsMapped	Manual	FALSE
4157	ST4157	4	-	456677	458237	ORF-T	YDR005C	MAF1	bothEndsMapped	Manual	FALSE
4158	ST4158	4	-	458525	461389	ORF-T	YDR006C	SOK1	bothEndsMapped	Manual	FALSE
4159	ST4159	4	-	461445	462357	other	YDR008C	YDR008C	bothEndsMapped	Manual	FALSE
4160	ST4160	4	-	462533	463149	other	YDR008C	YDR008C	bothEndsMapped	Manual	FALSE
4161	ST4161	4	-	470533	470773	CUTs	CUT493	CUT493	mapped3	Automatic	FALSE
4162	ST4162	4	-	470773	471533	SUTs	SUT466	SUT466	bothEndsMapped	Manual	FALSE
4163	ST4163	4	-	478358	478790	ORF-T	YDR016C	DAD1	bothEndsMapped	Manual	FALSE
4164	ST4164	4	-	478966	482382	ORF-T	YDR017C	KCS1	bothEndsMapped	Manual	FALSE
4165	ST4165	4	-	482494	483870	ORF-T	YDR018C	YDR018C	bothEndsMapped	Manual	FALSE
4166	ST4166	4	-	484182	486566	other	YDR019C, YDR020C	GCV1, YDR020C	bothEndsMapped	Manual	FALSE
4167	ST4167	4	-	488046	488758	ORF-T	YDR022C	CIS1	bothEndsMapped	Manual	FALSE
4168	ST4168	4	-	488934	489222	SUTs	SUT467	SUT467	bothEndsMapped	Manual	FALSE
4169	ST4169	4	-	492470	494414	ORF-T	YDR026C	YDR026C	bothEndsMapped	Manual	FALSE
4170	ST4170	4	-	494654	497438	ORF-T	YDR027C	VPS54	bothEndsMapped	Manual	FALSE
4171	ST4171	4	-	497550	501390	ORF-T	YDR028C	REG1	bothEndsMapped	Manual	FALSE
4172	ST4172	4	-	501662	503302	ORF-T	YDR030C	RAD28	bothEndsMapped	Manual	FALSE
4173	ST4173	4	-	503943	504823	ORF-T	YDR032C	PST2	bothEndsMapped	Manual	FALSE
4174	ST4174	4	-	505375	506535	CUTs	CUT494	CUT494	bothEndsMapped	Automatic	FALSE
4175	ST4175	4	-	506543	507447	SUTs	SUT468	SUT468	bothEndsMapped	Manual	FALSE
4176	ST4176	4	-	509671	512255	ORF-T	YDR034C	LYS14	bothEndsMapped	Manual	FALSE
4177	ST4177	4	-	523135	524783	ORF-T	YDR036C	EHD3	bothEndsMapped	Manual	FALSE
4178	ST4178	4	-	540599	541615	other	YDR042C, snR47	YDR042C, SNR47	mapped3	Manual	FALSE
4179	ST4179	4	-	541615	541695	other	snR47	SNR47	bothEndsMapped	Manual	FALSE
4180	ST4180	4	-	542631	543567	ORF-T	YDR043C	NRG1	bothEndsMapped	Manual	FALSE
4181	ST4181	4	-	544983	545967	SUTs	SUT469	SUT469	bothEndsMapped	Manual	FALSE
4182	ST4182	4	-	547663	547799	CUTs	CUT495	CUT495	mapped3	Automatic	FALSE
4183	ST4183	4	-	547799	548455	ORF-T	YDR045C	RPC11	bothEndsMapped	Manual	FALSE
4184	ST4184	4	-	548687	550687	ORF-T	YDR046C	BAP3	bothEndsMapped	Manual	FALSE
4185	ST4185	4	-	555407	555647	CUTs	CUT496	CUT496	mapped3	Automatic	FALSE
4186	ST4186	4	-	555647	556511	ORF-T	YDR050C	TPI1	bothEndsMapped	Manual	FALSE
4187	ST4187	4	-	556511	556671	CUTs	CUT497	CUT497	mapped5	Automatic	FALSE
4188	ST4188	4	-	557047	558103	ORF-T	YDR051C	YDR051C	bothEndsMapped	Manual	FALSE
4189	ST4189	4	-	558351	560775	ORF-T	YDR052C	DBF4	bothEndsMapped	Manual	FALSE
4190	ST4190	4	-	561087	562511	ORF-T	YDR054C	CDC34	bothEndsMapped	Manual	FALSE
4191	ST4191	4	-	562511	562855	CUTs	CUT498	CUT498	mapped5	Automatic	FALSE
4192	ST4192	4	-	565039	565719	ORF-T	YDR056C	YDR056C	bothEndsMapped	Manual	FALSE
4193	ST4193	4	-	567599	568735	ORF-T	YDR058C	TGL2	bothEndsMapped	Manual	FALSE
4194	ST4194	4	-	569151	569831	ORF-T	YDR059C	UBC5	bothEndsMapped	Manual	FALSE
4195	ST4195	4	-	575095	575855	SUTs	SUT470	SUT470	bothEndsMapped	Manual	TRUE
4196	ST4196	4	-	578423	578983	CUTs	CUT499	CUT499	bothEndsMapped	Automatic	FALSE
4197	ST4197	4	-	581799	582663	ORF-T	YDR066C	YDR066C	mapped3	Manual	FALSE
4198	ST4198	4	-	582663	583527	ORF-T	YDR067C	OCA6	bothEndsMapped	Manual	FALSE
4199	ST4199	4	-	584711	587775	ORF-T	YDR069C	DOA4	bothEndsMapped	Manual	FALSE
4200	ST4200	4	-	588039	588447	ORF-T	YDR070C	FMP16	bothEndsMapped	Manual	FALSE
4201	ST4201	4	-	588815	589535	ORF-T	YDR071C	PAA1	bothEndsMapped	Manual	FALSE
4202	ST4202	4	-	589759	591535	ORF-T	YDR072C	IPT1	bothEndsMapped	Manual	FALSE
4203	ST4203	4	-	593223	593495	SUTs	SUT471	SUT471	bothEndsMapped	Manual	FALSE
4204	ST4204	4	-	598423	598879	CUTs	CUT500	CUT500	mapped3	Automatic	FALSE
4205	ST4205	4	-	598879	600279	SUTs	SUT472	SUT472	bothEndsMapped	Manual	FALSE
4206	ST4206	4	-	602055	602935	ORF-T	YDR078C	SHU2	bothEndsMapped	Manual	FALSE
4207	ST4207	4	-	602935	603239	CUTs	CUT501	CUT501	mapped5	Automatic	FALSE
4208	ST4208	4	-	603423	603863	ORF-T	YDR079C-A	TFB5	bothEndsMapped	Manual	FALSE
4209	ST4209	4	-	607119	610167	ORF-T	YDR081C	PDC2	bothEndsMapped	Manual	FALSE
4210	ST4210	4	-	613175	614072	ORF-T	YDR084C	TVP23	bothEndsMapped	Manual	FALSE
4211	ST4211	4	-	614232	616336	ORF-T	YDR085C	AFR1	bothEndsMapped	Manual	FALSE
4212	ST4212	4	-	616736	617272	ORF-T	YDR086C	SSS1	bothEndsMapped	Manual	FALSE
4213	ST4213	4	-	617432	618336	ORF-T	YDR087C	RRP1	bothEndsMapped	Manual	FALSE
4214	ST4214	4	-	618336	619984	other	YDR088C, tR(ACG)D	SLU7, tR(ACG)D	mapped5	Manual	FALSE
4215	ST4215	4	-	620808	621064	CUTs	CUT502	CUT502	mapped3	Automatic	FALSE
4216	ST4216	4	-	621064	621648	SUTs	SUT473	SUT473	bothEndsMapped	Manual	FALSE
4217	ST4217	4	-	624736	626112	ORF-T	YDR090C	YDR090C	bothEndsMapped	Manual	FALSE
4218	ST4218	4	-	626368	628600	ORF-T	YDR091C	RLI1	bothEndsMapped	Manual	FALSE
4219	ST4219	4	-	629440	630688	CUTs	CUT503	CUT503	bothEndsMapped	Automatic	FALSE
4220	ST4220	4	-	640168	643912	ORF-T	YDR097C	MSH6	bothEndsMapped	Manual	FALSE
4221	ST4221	4	-	644144	644984	ORF-T	YDR098C	GRX3	bothEndsMapped	Manual	FALSE
4222	ST4222	4	-	651936	653120	other	YDRCdelta9	YDRCdelta9	bothEndsMapped	Manual	TRUE
4223	ST4223	4	-	655600	657512	ORF-T	YDR101C	ARX1	bothEndsMapped	Manual	FALSE
4224	ST4224	4	-	661080	664968	ORF-T	YDR104C	SPO71	bothEndsMapped	Manual	FALSE
4225	ST4225	4	-	665264	666832	ORF-T	YDR105C	TMS1	bothEndsMapped	Manual	FALSE
4226	ST4226	4	-	668816	671040	ORF-T	YDR107C	TMN2	bothEndsMapped	Manual	FALSE
4227	ST4227	4	-	673520	675856	ORF-T	YDR109C	YDR109C	bothEndsMapped	Manual	FALSE
4228	ST4228	4	-	677984	680000	ORF-T	YDR111C	ALT2	bothEndsMapped	Manual	FALSE
4229	ST4229	4	-	680472	681728	ORF-T	YDR113C	PDS1	bothEndsMapped	Manual	FALSE
4230	ST4230	4	-	682624	683624	ORF-T	YDR116C	MRPL1	bothEndsMapped	Manual	FALSE
4231	ST4231	4	-	683896	685688	ORF-T	YDR117C	TMA64	bothEndsMapped	Manual	FALSE
4232	ST4232	4	-	687248	687856	CUTs	CUT504	CUT504	bothEndsMapped	Automatic	FALSE
4233	ST4233	4	-	690224	690480	CUTs	CUT505	CUT505	bothEndsMapped	Automatic	FALSE
4234	ST4234	4	-	691360	693240	ORF-T	YDR120C	TRM1	bothEndsMapped	Manual	FALSE
4235	ST4235	4	-	698016	699552	ORF-T	YDR123C	INO2	bothEndsMapped	Manual	FALSE
4236	ST4236	4	-	700256	702736	ORF-T	YDR125C	ECM18	bothEndsMapped	Manual	FALSE
4237	ST4237	4	-	703360	703832	CUTs	CUT506	CUT506	mapped3	Automatic	FALSE
4238	ST4238	4	-	703832	704184	CUTs	CUT507	CUT507	bothEndsMapped	Automatic	FALSE
4239	ST4239	4	-	713200	715400	ORF-T	YDR129C	SAC6	bothEndsMapped	Manual	FALSE
4240	ST4240	4	-	715456	716640	ORF-T	YDR130C	FIN1	bothEndsMapped	Manual	FALSE
4241	ST4241	4	-	716768	718552	ORF-T	YDR131C	YDR131C	bothEndsMapped	Manual	FALSE
4242	ST4242	4	-	718832	720416	ORF-T	YDR132C	YDR132C	bothEndsMapped	Manual	FALSE
4243	ST4243	4	-	720768	721568	other	YDR133C, YDR134C	YDR133C, YDR134C	bothEndsMapped	Manual	FALSE
4244	ST4244	4	-	722912	727616	ORF-T	YDR135C	YCF1	bothEndsMapped	Manual	FALSE
4245	ST4245	4	-	733448	733968	ORF-T	YDR139C	RUB1	bothEndsMapped	Manual	FALSE
4246	ST4246	4	-	734720	740040	ORF-T	YDR141C	DOP1	bothEndsMapped	Manual	FALSE
4247	ST4247	4	-	740464	741776	ORF-T	YDR142C	PEX7	bothEndsMapped	Manual	FALSE
4248	ST4248	4	-	742040	744032	ORF-T	YDR143C	SAN1	bothEndsMapped	Manual	FALSE
4249	ST4249	4	-	744224	746240	ORF-T	YDR144C	MKC7	bothEndsMapped	Manual	FALSE
4250	ST4250	4	-	748584	750912	ORF-T	YDR146C	SWI5	bothEndsMapped	Manual	FALSE
4251	ST4251	4	-	750912	751344	CUTs	CUT508	CUT508	mapped5	Automatic	FALSE
4252	ST4252	4	-	753512	755320	ORF-T	YDR148C	KGD2	bothEndsMapped	Manual	FALSE
4253	ST4253	4	-	763960	765328	ORF-T	YDR151C	CTH1	bothEndsMapped	Manual	FALSE
4254	ST4254	4	-	766696	768104	ORF-T	YDR153C	ENT5	bothEndsMapped	Manual	FALSE
4255	ST4255	4	-	768104	768368	CUTs	CUT509	CUT509	mapped5	Automatic	FALSE
4256	ST4256	4	-	768400	769064	ORF-T	YDR154C, YDR155C	YDR154C, CPR1	bothEndsMapped	Manual	FALSE
4257	ST4257	4	-	769696	770200	CUTs	CUT510	CUT510	bothEndsMapped	Automatic	FALSE
4258	ST4258	4	-	780304	781232	ORF-T	YDR162C	NBP2	bothEndsMapped	Manual	FALSE
4259	ST4259	4	-	781232	781352	CUTs	CUT511	CUT511	mapped5	Automatic	FALSE
4260	ST4260	4	-	781880	784264	ORF-T	YDR164C	SEC1	bothEndsMapped	Manual	FALSE
4261	ST4261	4	-	784264	784432	CUTs	CUT512	CUT512	mappedNone	Automatic	FALSE
4262	ST4262	4	-	784432	784640	CUTs	CUT513	CUT513	bothEndsMapped	Automatic	FALSE
4263	ST4263	4	-	786288	789280	ORF-T	YDR166C	SEC5	bothEndsMapped	Manual	FALSE
4264	ST4264	4	-	792040	794256	ORF-T	YDR169C	STB3	bothEndsMapped	Manual	FALSE
4265	ST4265	4	-	796072	802432	ORF-T	YDR170C	SEC7	bothEndsMapped	Manual	FALSE
4266	ST4266	4	-	810504	811672	ORF-T	YDR173C	ARG82	bothEndsMapped	Manual	FALSE
4267	ST4267	4	-	813016	814200	ORF-T	YDR175C	RSM24	bothEndsMapped	Manual	FALSE
4268	ST4268	4	-	818592	819224	ORF-T	YDR179C	CSN9	bothEndsMapped	Manual	FALSE
4269	ST4269	4	-	825953	827401	ORF-T	YDR181C	SAS4	bothEndsMapped	Manual	FALSE
4270	ST4270	4	-	830417	831561	ORF-T	YDR183C-A, YDR184C	YDR183C-A, ATC1	bothEndsMapped	Manual	FALSE
4271	ST4271	4	-	831561	831753	CUTs	CUT514	CUT514	mapped5	Automatic	FALSE
4272	ST4272	4	-	831921	832577	ORF-T	YDR185C	YDR185C	bothEndsMapped	Manual	FALSE
4273	ST4273	4	-	832745	835585	ORF-T	YDR186C	YDR186C	bothEndsMapped	Manual	FALSE
4274	ST4274	4	-	840473	842057	ORF-T	YDR190C	RVB1	bothEndsMapped	Manual	FALSE
4275	ST4275	4	-	843593	844929	ORF-T	YDR192C	NUP42	bothEndsMapped	Manual	FALSE
4276	ST4276	4	-	845873	847977	ORF-T	YDR194C	MSS116	bothEndsMapped	Manual	FALSE
4277	ST4277	4	-	850273	851041	ORF-T	YDR196C	YDR196C	bothEndsMapped	Manual	FALSE
4278	ST4278	4	-	852441	854009	ORF-T	YDR198C	RKM2	bothEndsMapped	Manual	FALSE
4279	ST4279	4	-	854193	856169	ORF-T	YDR200C	VPS64	bothEndsMapped	Manual	FALSE
4280	ST4280	4	-	856897	857985	ORF-T	YDR202C	RAV2	bothEndsMapped	Manual	FALSE
4281	ST4281	4	-	864921	867721	ORF-T	YDR207C	UME6	bothEndsMapped	Manual	FALSE
4282	ST4282	4	-	892025	892441	CUTs	CUT515	CUT515	bothEndsMapped	Automatic	FALSE
4283	ST4283	4	-	899505	903537	ORF-T	YDR217C	RAD9	bothEndsMapped	Manual	FALSE
4284	ST4284	4	-	905329	907081	other	YDR219C, YDR220C	MFB1, YDR220C	bothEndsMapped	Manual	FALSE
4285	ST4285	4	-	908497	909409	SUTs	SUT474	SUT474	bothEndsMapped	Manual	FALSE
4286	ST4286	4	-	910089	913769	SUTs	SUT475	SUT475	bothEndsMapped	Manual	FALSE
4287	ST4287	4	-	914201	914833	ORF-T	YDR224C	HTB1	bothEndsMapped	Manual	FALSE
4288	ST4288	4	-	916057	916337	SUTs	SUT476	SUT476	bothEndsMapped	Manual	FALSE
4289	ST4289	4	-	921921	923897	ORF-T	YDR228C	PCF11	bothEndsMapped	Manual	FALSE
4290	ST4290	4	-	924281	924537	SUTs	SUT477	SUT477	bothEndsMapped	Manual	FALSE
4291	ST4291	4	-	926233	926945	ORF-T	YDR231C	COX20	bothEndsMapped	Manual	FALSE
4292	ST4292	4	-	927521	927641	SUTs	SUT478	SUT478	bothEndsMapped	Manual	FALSE
4293	ST4293	4	-	929345	930417	ORF-T	YDR233C	RTN1	bothEndsMapped	Manual	FALSE
4294	ST4294	4	-	935201	935921	ORF-T	YDR236C	FMN1	bothEndsMapped	Manual	FALSE
4295	ST4295	4	-	937641	940857	ORF-T	YDR238C	SEC26	bothEndsMapped	Manual	FALSE
4296	ST4296	4	-	940977	943465	ORF-T	YDR239C	YDR239C	bothEndsMapped	Manual	FALSE
4297	ST4297	4	-	943657	945185	ORF-T	YDR240C	SNU56	bothEndsMapped	Manual	FALSE
4298	ST4298	4	-	946849	950329	ORF-T	YDR243C	PRP28	bothEndsMapped	Manual	FALSE
4299	ST4299	4	-	957521	958433	ORF-T	YDR248C	YDR248C	bothEndsMapped	Manual	FALSE
4300	ST4300	4	-	958561	960121	other	YDR249C, YDR250C	YDR249C, YDR250C	bothEndsMapped	Manual	FALSE
4301	ST4301	4	-	964017	964801	ORF-T	YDR253C	MET32	bothEndsMapped	Manual	FALSE
4302	ST4302	4	-	966337	967865	ORF-T	YDR255C	RMD5	bothEndsMapped	Manual	FALSE
4303	ST4303	4	-	967985	969673	ORF-T	YDR256C	CTA1	bothEndsMapped	Manual	FALSE
4304	ST4304	4	-	969745	971489	ORF-T	YDR257C	SET7	bothEndsMapped	Manual	FALSE
4305	ST4305	4	-	971769	974305	ORF-T	YDR258C	HSP78	bothEndsMapped	Manual	FALSE
4306	ST4306	4	-	974625	975993	ORF-T	YDR259C	YAP6	bothEndsMapped	Manual	FALSE
4307	ST4307	4	-	976313	977273	ORF-T	YDR260C	SWM1	bothEndsMapped	Manual	FALSE
4308	ST4308	4	-	977417	979281	ORF-T	YDR261C	EXG2	bothEndsMapped	Manual	FALSE
4309	ST4309	4	-	980065	980921	SUTs	SUT479	SUT479	bothEndsMapped	Manual	FALSE
4310	ST4310	4	-	994057	995769	ORF-T	YDR263C	DIN7	mapped3	Manual	FALSE
4311	ST4311	4	-	995769	998441	ORF-T	YDR264C	AKR1	bothEndsMapped	Manual	FALSE
4312	ST4312	4	-	999993	1002233	ORF-T	YDR266C	YDR266C	bothEndsMapped	Manual	FALSE
4313	ST4313	4	-	1002345	1003553	ORF-T	YDR267C	CIA1	bothEndsMapped	Manual	FALSE
4314	ST4314	4	-	1004457	1005321	CUTs	CUT516	CUT516	bothEndsMapped	Automatic	FALSE
4315	ST4315	4	-	1010913	1011425	CUTs	CUT517	CUT517	bothEndsMapped	Automatic	FALSE
4316	ST4316	4	-	1013049	1013745	ORF-T	YDR276C	PMP3	bothEndsMapped	Manual	FALSE
4317	ST4317	4	-	1014193	1015881	ORF-T	YDR277C	MTH1	bothEndsMapped	Manual	FALSE
4318	ST4318	4	-	1018121	1019129	SUTs	SUT480	SUT480	bothEndsMapped	Manual	FALSE
4319	ST4319	4	-	1019969	1020385	CUTs	CUT518	CUT518	bothEndsMapped	Automatic	FALSE
4320	ST4320	4	-	1021737	1022425	ORF-T	YDR281C	PHM6	bothEndsMapped	Manual	FALSE
4321	ST4321	4	-	1023481	1024761	ORF-T	YDR282C	YDR282C	bothEndsMapped	Manual	FALSE
4322	ST4322	4	-	1024945	1030281	ORF-T	YDR283C	GCN2	bothEndsMapped	Manual	FALSE
4323	ST4323	4	-	1030481	1031729	ORF-T	YDR284C	DPP1	bothEndsMapped	Manual	FALSE
4324	ST4324	4	-	1031729	1032097	CUTs	CUT519	CUT519	mapped5	Automatic	FALSE
4325	ST4325	4	-	1035153	1035585	ORF-T	YDR286C	YDR286C	bothEndsMapped	Manual	FALSE
4326	ST4326	4	-	1036633	1037001	CUTs	CUT520	CUT520	bothEndsMapped	Automatic	FALSE
4327	ST4327	4	-	1038121	1039609	ORF-T	YDR289C	RTT103	bothEndsMapped	Manual	FALSE
4328	ST4328	4	-	1043001	1045161	ORF-T	YDR292C	SRP101	bothEndsMapped	Manual	FALSE
4329	ST4329	4	-	1045401	1050241	ORF-T	YDR293C	SSD1	bothEndsMapped	Manual	FALSE
4330	ST4330	4	-	1050425	1052289	ORF-T	YDR294C	DPL1	bothEndsMapped	Manual	FALSE
4331	ST4331	4	-	1052553	1054905	ORF-T	YDR295C	HDA2	bothEndsMapped	Manual	FALSE
4332	ST4332	4	-	1058001	1058993	ORF-T	YDR298C	ATP5	bothEndsMapped	Manual	FALSE
4333	ST4333	4	-	1061425	1062865	ORF-T	YDR300C	PRO1	bothEndsMapped	Manual	FALSE
4334	ST4334	4	-	1068705	1071689	ORF-T	YDR303C	RSC3	bothEndsMapped	Manual	FALSE
4335	ST4335	4	-	1071849	1072601	ORF-T	YDR304C	CPR5	bothEndsMapped	Manual	FALSE
4336	ST4336	4	-	1072689	1073481	ORF-T	YDR305C	HNT2	bothEndsMapped	Manual	FALSE
4337	ST4337	4	-	1073665	1075217	ORF-T	YDR306C	YDR306C	bothEndsMapped	Manual	FALSE
4338	ST4338	4	-	1077457	1077889	CUTs	CUT521	CUT521	mapped3	Automatic	FALSE
4339	ST4339	4	-	1077889	1078497	ORF-T	YDR308C	SRB7	bothEndsMapped	Manual	FALSE
4340	ST4340	4	-	1078793	1080265	ORF-T	YDR309C	GIC2	bothEndsMapped	Manual	FALSE
4341	ST4341	4	-	1080937	1084601	ORF-T	YDR310C	SUM1	bothEndsMapped	Manual	FALSE
4342	ST4342	4	-	1089161	1090137	ORF-T	YDR313C	PIB1	bothEndsMapped	Manual	FALSE
4343	ST4343	4	-	1090137	1092553	ORF-T	YDR314C	RAD34	mapped5	Manual	FALSE
4344	ST4344	4	-	1092681	1093593	ORF-T	YDR315C	IPK1	bothEndsMapped	Manual	FALSE
4345	ST4345	4	-	1102465	1103561	SUTs	SUT481	SUT481	bothEndsMapped	Manual	FALSE
4346	ST4346	4	-	1104937	1105929	ORF-T	YDR319C	YDR319C	bothEndsMapped	Manual	FALSE
4347	ST4347	4	-	1106009	1108177	ORF-T	YDR320C	SWA2	mapped3	Manual	FALSE
4348	ST4348	4	-	1108177	1108529	ORF-T	YDR320C-A	DAD4	bothEndsMapped	Manual	FALSE
4349	ST4349	4	-	1111801	1112329	ORF-T	YDR322C-A	TIM11	bothEndsMapped	Manual	FALSE
4350	ST4350	4	-	1112329	1114057	ORF-T	YDR323C	PEP7	mapped5	Manual	FALSE
4351	ST4351	4	-	1114249	1116729	ORF-T	YDR324C	UTP4	bothEndsMapped	Manual	FALSE
4352	ST4352	4	-	1120481	1125113	ORF-T	YDR326C	YSP2	bothEndsMapped	Manual	FALSE
4353	ST4353	4	-	1125177	1126081	ORF-T	YDR328C	SKP1	bothEndsMapped	Manual	FALSE
4354	ST4354	4	-	1126241	1127625	ORF-T	YDR329C	PEX3	bothEndsMapped	Manual	FALSE
4355	ST4355	4	-	1130849	1131345	SUTs	SUT482	SUT482	bothEndsMapped	Manual	FALSE
4356	ST4356	4	-	1132977	1135457	ORF-T	YDR333C	YDR333C	bothEndsMapped	Manual	FALSE
4357	ST4357	4	-	1145721	1146057	CUTs	CUT522	CUT522	bothEndsMapped	Automatic	FALSE
4358	ST4358	4	-	1147249	1149521	ORF-T	YDR338C	YDR338C	bothEndsMapped	Manual	FALSE
4359	ST4359	4	-	1149817	1150553	ORF-T	YDR339C	FCF1	bothEndsMapped	Manual	FALSE
4360	ST4360	4	-	1151617	1153673	ORF-T	YDR341C	YDR341C	bothEndsMapped	Manual	FALSE
4361	ST4361	4	-	1162785	1164689	ORF-T	YDR345C	HXT3	bothEndsMapped	Manual	FALSE
4362	ST4362	4	-	1166153	1166433	CUTs	CUT523	CUT523	bothEndsMapped	Automatic	FALSE
4363	ST4363	4	-	1166945	1168857	ORF-T	YDR346C	SVF1	bothEndsMapped	Manual	FALSE
4364	ST4364	4	-	1170177	1172057	ORF-T	YDR348C	YDR348C	bothEndsMapped	Manual	FALSE
4365	ST4365	4	-	1172297	1174273	ORF-T	YDR349C	YPS7	bothEndsMapped	Manual	FALSE
4366	ST4366	4	-	1174609	1174817	SUTs	SUT483	SUT483	bothEndsMapped	Manual	FALSE
4367	ST4367	4	-	1176009	1178209	ORF-T	YDR350C	ATP22	bothEndsMapped	Manual	FALSE
4368	ST4368	4	-	1182385	1182945	CUTs	CUT524	CUT524	bothEndsMapped	Automatic	FALSE
4369	ST4369	4	-	1183017	1183465	SUTs	SUT484	SUT484	bothEndsMapped	Manual	FALSE
4370	ST4370	4	-	1189105	1189729	ORF-T	YDR357C	YDR357C	bothEndsMapped	Manual	FALSE
4371	ST4371	4	-	1191905	1195153	ORF-T	YDR359C	EAF1	mapped3	Manual	FALSE
4372	ST4372	4	-	1195153	1196297	ORF-T	YDR361C	BCP1	bothEndsMapped	Manual	FALSE
4373	ST4373	4	-	1196521	1198793	ORF-T	YDR362C	TFC6	bothEndsMapped	Manual	FALSE
4374	ST4374	4	-	1202425	1204225	ORF-T	YDR364C	CDC40	bothEndsMapped	Manual	FALSE
4375	ST4375	4	-	1204225	1204401	CUTs	CUT525	CUT525	mapped5	Automatic	FALSE
4376	ST4376	4	-	1204489	1206441	ORF-T	YDR365C	ESF1	bothEndsMapped	Manual	FALSE
4377	ST4377	4	-	1215017	1217601	ORF-T	YDR369C	XRS2	bothEndsMapped	Manual	FALSE
4378	ST4378	4	-	1217769	1219105	ORF-T	YDR370C	YDR370C	bothEndsMapped	Manual	FALSE
4379	ST4379	4	-	1220961	1222449	ORF-T	YDR372C	VPS74	bothEndsMapped	Manual	FALSE
4380	ST4380	4	-	1225065	1226521	ORF-T	YDR375C	BCS1	bothEndsMapped	Manual	FALSE
4381	ST4381	4	-	1226521	1228217	ORF-T	YDR375C	BCS1	mapped5	Manual	TRUE
4382	ST4382	4	-	1229089	1229633	ORF-T	YDR378C	LSM6	bothEndsMapped	Manual	FALSE
4383	ST4383	4	-	1233129	1233553	ORF-T	YDR379C-A	YDR379C-A	bothEndsMapped	Manual	FALSE
4384	ST4384	4	-	1233553	1233673	CUTs	CUT526	CUT526	mapped5	Automatic	FALSE
4385	ST4385	4	-	1234033	1236185	SUTs	SUT485	SUT485	bothEndsMapped	Manual	FALSE
4386	ST4386	4	-	1238137	1239121	ORF-T	YDR381C-A	YDR381C-A	bothEndsMapped	Manual	FALSE
4387	ST4387	4	-	1239897	1240681	ORF-T	YDR383C	NKP1	bothEndsMapped	Manual	FALSE
4388	ST4388	4	-	1241041	1242129	ORF-T	YDR384C	ATO3	bothEndsMapped	Manual	FALSE
4389	ST4389	4	-	1248073	1249953	ORF-T	YDR387C	YDR387C	bothEndsMapped	Manual	FALSE
4390	ST4390	4	-	1251057	1251449	SUTs	SUT486	SUT486	bothEndsMapped	Manual	FALSE
4391	ST4391	4	-	1254881	1256881	ORF-T	YDR390C	UBA2	bothEndsMapped	Manual	FALSE
4392	ST4392	4	-	1257273	1258465	ORF-T	YDR391C	YDR391C	bothEndsMapped	Manual	FALSE
4393	ST4393	4	-	1259729	1260137	SUTs	SUT487	SUT487	bothEndsMapped	Manual	FALSE
4394	ST4394	4	-	1260361	1260569	CUTs	CUT527	CUT527	mapped3	Automatic	FALSE
4395	ST4395	4	-	1260569	1261385	SUTs	SUT488	SUT488	bothEndsMapped	Manual	FALSE
4396	ST4396	4	-	1266273	1266969	ORF-T	YDR397C	NCB2	bothEndsMapped	Manual	FALSE
4397	ST4397	4	-	1268921	1269745	CUTs	CUT528	CUT528	bothEndsMapped	Automatic	FALSE
4398	ST4398	4	-	1275033	1276505	CUTs	CUT529	CUT529	bothEndsMapped	Automatic	FALSE
4399	ST4399	4	-	1276577	1277361	ORF-T	YDR404C	RPB7	bothEndsMapped	Manual	FALSE
4400	ST4400	4	-	1279065	1279169	CUTs	CUT530	CUT530	mapped3	Automatic	FALSE
4401	ST4401	4	-	1279169	1279937	SUTs	SUT489	SUT489	bothEndsMapped	Manual	FALSE
4402	ST4402	4	-	1284009	1288009	ORF-T	YDR407C	TRS120	bothEndsMapped	Manual	FALSE
4403	ST4403	4	-	1288073	1288929	ORF-T	YDR408C	ADE8	bothEndsMapped	Manual	FALSE
4404	ST4404	4	-	1291081	1292145	SUTs	SUT490	SUT490	bothEndsMapped	Manual	FALSE
4405	ST4405	4	-	1292321	1293145	ORF-T	YDR410C	STE14	bothEndsMapped	Manual	FALSE
4406	ST4406	4	-	1293321	1294457	ORF-T	YDR411C	DFM1	bothEndsMapped	Manual	FALSE
4407	ST4407	4	-	1295393	1296865	other	YDR413C, YDR414C	YDR413C, ERD1	bothEndsMapped	Manual	FALSE
4408	ST4408	4	-	1296985	1298201	ORF-T	YDR415C	YDR415C	bothEndsMapped	Manual	FALSE
4409	ST4409	4	-	1299953	1300305	CUTs	CUT531	CUT531	mapped3	Automatic	FALSE
4410	ST4410	4	-	1300305	1300969	CUTs	CUT532	CUT532	bothEndsMapped	Automatic	FALSE
4411	ST4411	4	-	1315033	1317833	ORF-T	YDR422C	SIP1	bothEndsMapped	Manual	FALSE
4412	ST4412	4	-	1317985	1319233	ORF-T	YDR423C	CAD1	bothEndsMapped	Manual	FALSE
4413	ST4413	4	-	1319401	1319889	ORF-T	YDR424C	DYN2	bothEndsMapped	Manual	FALSE
4414	ST4414	4	-	1323401	1324345	ORF-T	YDR428C	YDR428C	mapped3	Manual	FALSE
4415	ST4415	4	-	1324345	1325329	ORF-T	YDR429C	TIF35	bothEndsMapped	Manual	FALSE
4416	ST4416	4	-	1325505	1328537	ORF-T	YDR430C	CYM1	bothEndsMapped	Manual	FALSE
4417	ST4417	4	-	1332809	1333985	ORF-T	YDR435C	PPM1	bothEndsMapped	Manual	FALSE
4418	ST4418	4	-	1338257	1339409	SUTs	SUT491	SUT491	bothEndsMapped	Manual	FALSE
4419	ST4419	4	-	1340729	1342209	SUTs	SUT492	SUT492	bothEndsMapped	Manual	FALSE
4420	ST4420	4	-	1344225	1345209	ORF-T	YDR441C	APT2	bothEndsMapped	Manual	FALSE
4421	ST4421	4	-	1345369	1350017	ORF-T	YDR443C	SSN2	bothEndsMapped	Manual	FALSE
4422	ST4422	4	-	1353241	1353553	SUTs	SUT493	SUT493	bothEndsMapped	Manual	FALSE
4423	ST4423	4	-	1354769	1355601	ORF-T	YDR447C	RPS17B	bothEndsMapped	Manual	FALSE
4424	ST4424	4	-	1357441	1358945	ORF-T	YDR449C	UTP6	bothEndsMapped	Manual	FALSE
4425	ST4425	4	-	1360913	1362225	ORF-T	YDR451C	YHP1	bothEndsMapped	Manual	FALSE
4426	ST4426	4	-	1365025	1365713	ORF-T	YDR453C	TSA2	bothEndsMapped	Manual	FALSE
4427	ST4427	4	-	1366153	1366857	ORF-T	YDR454C	GUK1	bothEndsMapped	Manual	FALSE
4428	ST4428	4	-	1379873	1382089	ORF-T	YDR458C	HEH2	bothEndsMapped	Manual	FALSE
4429	ST4429	4	-	1382121	1383545	ORF-T	YDR459C	PFA5	bothEndsMapped	Manual	FALSE
4430	ST4430	4	-	1383545	1383897	CUTs	CUT533	CUT533	mapped5	Automatic	FALSE
4431	ST4431	4	-	1383897	1384761	CUTs	CUT534	CUT534	bothEndsMapped	Automatic	TRUE
4432	ST4432	4	-	1385361	1385817	ORF-T	YDR461C-A	YDR461C-A	bothEndsMapped	Manual	FALSE
4433	ST4433	4	-	1393185	1394625	ORF-T	YDR465C	RMT2	bothEndsMapped	Manual	FALSE
4434	ST4434	4	-	1397913	1398849	ORF-T	YDR468C	TLG1	bothEndsMapped	Manual	FALSE
4435	ST4435	4	-	1399609	1401297	ORF-T	YDR470C	UGO1	bothEndsMapped	Manual	FALSE
4436	ST4436	4	-	1404361	1405905	ORF-T	YDR473C	PRP3	bothEndsMapped	Manual	FALSE
4437	ST4437	4	-	1407361	1410185	ORF-T	YDR475C	JIP4	bothEndsMapped	Manual	FALSE
4438	ST4438	4	-	1410273	1411177	ORF-T	YDR476C	YDR476C	bothEndsMapped	Manual	FALSE
4439	ST4439	4	-	1415137	1416913	ORF-T	YDR479C	PEX29	bothEndsMapped	Manual	FALSE
4440	ST4440	4	-	1418441	1420289	ORF-T	YDR481C	PHO8	bothEndsMapped	Manual	FALSE
4441	ST4441	4	-	1420353	1420937	ORF-T	YDR482C	CWC21	bothEndsMapped	Manual	FALSE
4442	ST4442	4	-	1424689	1427217	ORF-T	YDR485C	VPS72	bothEndsMapped	Manual	FALSE
4443	ST4443	4	-	1427345	1428153	ORF-T	YDR486C	VPS60	bothEndsMapped	Manual	FALSE
4444	ST4444	4	-	1428305	1429041	ORF-T	YDR487C	RIB3	bothEndsMapped	Manual	FALSE
4445	ST4445	4	-	1429073	1430801	ORF-T	YDR488C	PAC11	bothEndsMapped	Manual	FALSE
4446	ST4446	4	-	1431889	1434361	ORF-T	YDR490C	PKH1	bothEndsMapped	Manual	FALSE
4447	ST4447	4	-	1435785	1436409	CUTs	CUT535	CUT535	bothEndsMapped	Automatic	FALSE
4448	ST4448	4	-	1436409	1436689	CUTs	CUT536	CUT536	bothEndsMapped	Automatic	FALSE
4449	ST4449	4	-	1438081	1441201	ORF-T	YDR495C	VPS3	bothEndsMapped	Manual	FALSE
4450	ST4450	4	-	1441345	1443433	ORF-T	YDR496C	PUF6	bothEndsMapped	Manual	FALSE
4451	ST4451	4	-	1443625	1445545	ORF-T	YDR497C	ITR1	bothEndsMapped	Manual	FALSE
4452	ST4452	4	-	1445761	1447033	ORF-T	YDR498C	SEC20	bothEndsMapped	Manual	FALSE
4453	ST4453	4	-	1450097	1450881	ORF-T	YDR500C	RPL37B	bothEndsMapped	Manual	FALSE
4454	ST4454	4	-	1451113	1452825	SUTs	SUT494	SUT494	bothEndsMapped	Manual	FALSE
4455	ST4455	4	-	1453097	1454497	ORF-T	YDR502C	SAM2	bothEndsMapped	Manual	FALSE
4456	ST4456	4	-	1454897	1455905	ORF-T	YDR503C	LPP1	bothEndsMapped	Manual	FALSE
4457	ST4457	4	-	1456065	1459457	ORF-T	YDR504C, YDR505C	SPG3, PSP1	bothEndsMapped	Manual	FALSE
4458	ST4458	4	-	1459633	1461577	ORF-T	YDR506C	YDR506C	bothEndsMapped	Manual	FALSE
4459	ST4459	4	-	1462137	1465897	ORF-T	YDR507C	GIN4	bothEndsMapped	Manual	FALSE
4460	ST4460	4	-	1466241	1468489	ORF-T	YDR508C	GNP1	bothEndsMapped	Manual	FALSE
4461	ST4461	4	-	1470417	1470825	ORF-T	YDR512C	EMI1	bothEndsMapped	Manual	FALSE
4462	ST4462	4	-	1471457	1473041	ORF-T	YDR514C	YDR514C	bothEndsMapped	Manual	FALSE
4463	ST4463	4	-	1474865	1476513	ORF-T	YDR516C	EMI2	bothEndsMapped	Manual	FALSE
4464	ST4464	4	-	1476513	1476633	CUTs	CUT537	CUT537	mapped5	Automatic	FALSE
4465	ST4465	4	-	1476649	1476993	SUTs	SUT495	SUT495	bothEndsMapped	Manual	FALSE
4466	ST4466	4	-	1480961	1483489	ORF-T	YDR520C	YDR520C	bothEndsMapped	Manual	FALSE
4467	ST4467	4	-	1485681	1487025	ORF-T	YDR523C	SPS1	bothEndsMapped	Manual	FALSE
4468	ST4468	4	-	1487257	1489081	ORF-T	YDR524C	AGE1	bothEndsMapped	Manual	FALSE
4469	ST4469	4	-	1489081	1489225	CUTs	CUT538	CUT538	mapped5	Automatic	FALSE
4470	ST4470	4	-	1489321	1489889	other	YDR524C-B, YDR524C-A	YDR524C-B, YDR524C-A	bothEndsMapped	Manual	FALSE
4471	ST4471	4	-	1492145	1492377	CUTs	CUT539	CUT539	mapped3	Automatic	FALSE
4472	ST4472	4	-	1492377	1493113	other	snR84	SNR84	bothEndsMapped	Manual	FALSE
4473	ST4473	4	-	1493649	1493945	SUTs	SUT496	SUT496	bothEndsMapped	Manual	FALSE
4474	ST4474	4	-	1495953	1496585	ORF-T	YDR529C	QCR7	bothEndsMapped	Manual	FALSE
4475	ST4475	4	-	1496649	1497961	ORF-T	YDR530C	APA2	bothEndsMapped	Manual	FALSE
4476	ST4476	4	-	1499361	1500561	ORF-T	YDR532C	YDR532C	bothEndsMapped	Manual	FALSE
4477	ST4477	4	-	1501257	1502385	ORF-T	YDR533C	HSP31	bothEndsMapped	Manual	FALSE
4478	ST4478	4	-	1503321	1507073	other	YDR534C, YDR535C	FIT1, YDR535C	bothEndsMapped	Manual	FALSE
4479	ST4479	4	-	1507393	1507489	SUTs	SUT497	SUT497	bothEndsMapped	Manual	FALSE
4480	ST4480	4	-	1507897	1508033	CUTs	CUT540	CUT540	mapped3	Automatic	FALSE
4481	ST4481	4	-	1508033	1509817	SUTs	SUT498	SUT498	bothEndsMapped	Manual	FALSE
4482	ST4482	4	-	1514041	1516433	SUTs	SUT499	SUT499	bothEndsMapped	Manual	FALSE
4483	ST4483	4	-	1516865	1517793	ORF-T	YDR540C	IRC4	bothEndsMapped	Manual	FALSE
4484	ST4484	4	-	1519401	1520905	ORF-T	YDR541C	YDR541C	bothEndsMapped	Manual	FALSE
7823	ST7823	4	-	156245	157677	SRT	novel4057	novel4057	NA	GeneLoop	TRUE
7824	ST7824	4	-	174653	175517	SRT	novel4060	novel4060	NA	GeneLoop	TRUE
7825	ST7825	4	-	202653	203501	SRT	novel4065	novel4065	NA	GeneLoop	TRUE
7826	ST7826	4	-	228805	229453	SRT	novel4076	novel4076	NA	GeneLoop	TRUE
7827	ST7827	4	-	276677	278109	SRT	novel4088	novel4088	NA	GeneLoop	TRUE
7828	ST7828	4	-	283229	283797	SRT	novel4090	novel4090	NA	GeneLoop	TRUE
7829	ST7829	4	-	350941	351533	SRT	novel4109	novel4109	NA	GeneLoop	TRUE
7830	ST7830	4	-	398469	399085	SRT	novel4121	novel4121	NA	GeneLoop	TRUE
7831	ST7831	4	-	405005	405133	SRT	novel4122	novel4122	NA	GeneLoop	TRUE
7832	ST7832	4	-	427013	427261	SRT	novel4131	novel4131	NA	GeneLoop	TRUE
7833	ST7833	4	-	552951	553543	SRT	novel4175	novel4175	NA	GeneLoop	TRUE
7834	ST7834	4	-	634832	635656	SRT	novel4206	novel4206	NA	GeneLoop	TRUE
7835	ST7835	4	-	666832	667936	SRT	novel4211	novel4211	NA	GeneLoop	TRUE
7836	ST7836	4	-	687880	689296	SRT	novel4215	novel4215	NA	GeneLoop	TRUE
7837	ST7837	4	-	696864	697800	SRT	novel4218	novel4218	NA	GeneLoop	TRUE
7838	ST7838	4	-	730816	731032	SRT	novel4230	novel4230	NA	GeneLoop	TRUE
7839	ST7839	4	-	933417	934937	SRT	novel4288	novel4288	NA	GeneLoop	TRUE
7840	ST7840	4	-	945241	945953	SRT	novel4291	novel4291	NA	GeneLoop	TRUE
7841	ST7841	4	-	952201	952449	SRT	novel4293	novel4293	NA	GeneLoop	TRUE
7842	ST7842	4	-	971505	971697	SRT	novel4301	novel4301	NA	GeneLoop	TRUE
7843	ST7843	4	-	1022833	1023137	SRT	novel4322	novel4322	NA	GeneLoop	TRUE
7844	ST7844	4	-	1067929	1068585	SRT	novel4332	novel4332	NA	GeneLoop	TRUE
7845	ST7845	4	-	1078481	1078665	SRT	novel4335	novel4335	NA	GeneLoop	TRUE
7846	ST7846	4	-	1087041	1089009	SRT	novel4337	novel4337	NA	GeneLoop	TRUE
7847	ST7847	4	-	1094449	1095081	SRT	novel4338	novel4338	NA	GeneLoop	TRUE
7848	ST7848	4	-	1117601	1120265	SRT	novel4347	novel4347	NA	GeneLoop	TRUE
7849	ST7849	4	-	1135553	1136033	SRT	novel4352	novel4352	NA	GeneLoop	TRUE
7850	ST7850	4	-	1138809	1140537	SRT	novel4353	novel4353	NA	GeneLoop	TRUE
7851	ST7851	4	-	1293177	1293305	SRT	novel4410	novel4410	NA	GeneLoop	TRUE
7852	ST7852	4	-	1302657	1304833	SRT	novel4416	novel4416	NA	GeneLoop	TRUE
7853	ST7853	4	-	1350889	1351513	SRT	novel4424	novel4424	NA	GeneLoop	TRUE
7854	ST7854	4	-	1368585	1369425	SRT	novel4431	novel4431	NA	GeneLoop	TRUE
7855	ST7855	4	-	1517761	1518025	SRT	novel4472	novel4472	NA	GeneLoop	TRUE
356	ST0356	4	+	20193	21761	ORF-T	YDL241W	YDL241W	bothEndsMapped	Manual	FALSE
357	ST0357	4	+	22641	26185	ORF-T	YDL240W	LRG1	bothEndsMapped	Manual	FALSE
358	ST0358	4	+	30625	32065	ORF-T	YDL237W	YDL237W	bothEndsMapped	Manual	FALSE
359	ST0359	4	+	32249	33409	ORF-T	YDL236W	PHO13	bothEndsMapped	Manual	FALSE
360	ST0360	4	+	36777	38377	ORF-T	YDL233W	YDL233W	bothEndsMapped	Manual	FALSE
361	ST0361	4	+	38465	38889	ORF-T	YDL232W	OST4	bothEndsMapped	Manual	FALSE
362	ST0362	4	+	42657	43713	ORF-T	YDL230W	PTP1	bothEndsMapped	Manual	FALSE
363	ST0363	4	+	44041	46009	ORF-T	YDL229W	SSB1	bothEndsMapped	Manual	FALSE
364	ST0364	4	+	52393	54193	ORF-T	YDL225W	SHS1	bothEndsMapped	Manual	FALSE
365	ST0365	4	+	57033	57337	CUTs	CUT049	CUT049	bothEndsMapped	Automatic	FALSE
366	ST0366	4	+	59129	60697	SUTs	SUT041	SUT041	bothEndsMapped	Manual	FALSE
367	ST0367	4	+	65201	65985	ORF-T	YDL219W	DTD1	bothEndsMapped	Manual	FALSE
368	ST0368	4	+	73601	74785	CUTs	CUT050	CUT050	bothEndsMapped	Automatic	FALSE
369	ST0369	4	+	78361	79249	ORF-T	YDL212W	SHR3	bothEndsMapped	Manual	FALSE
370	ST0370	4	+	80713	82585	SUTs	SUT042	SUT042	bothEndsMapped	Manual	FALSE
371	ST0371	4	+	84537	85937	ORF-T	YDL210W	UGA4	bothEndsMapped	Manual	FALSE
372	ST0372	4	+	87465	88097	ORF-T	YDL208W	NHP2	bothEndsMapped	Manual	FALSE
373	ST0373	4	+	88217	89905	ORF-T	YDL207W	GLE1	bothEndsMapped	Manual	FALSE
374	ST0374	4	+	90025	92457	ORF-T	YDL206W	YDL206W	bothEndsMapped	Manual	FALSE
375	ST0375	4	+	94121	94609	ORF-T	YDL204W	RTN2	mapped5	Manual	FALSE
376	ST0376	4	+	94609	95785	ORF-T	YDL204W	RTN2	bothEndsMapped	Manual	FALSE
377	ST0377	4	+	98425	99321	ORF-T	YDL202W	MRPL11	bothEndsMapped	Manual	FALSE
378	ST0378	4	+	99497	100449	ORF-T	YDL201W	TRM8	bothEndsMapped	Manual	FALSE
379	ST0379	4	+	107089	111169	ORF-T	YDL195W	SEC31	bothEndsMapped	Manual	FALSE
380	ST0380	4	+	111369	114273	ORF-T	YDL194W	SNF3	bothEndsMapped	Manual	FALSE
381	ST0381	4	+	114569	116001	ORF-T	YDL193W	NUS1	bothEndsMapped	Manual	FALSE
382	ST0382	4	+	116265	117041	ORF-T	YDL192W	ARF1	bothEndsMapped	Manual	FALSE
383	ST0383	4	+	117617	118705	ORF-T	YDL191W	RPL35A	bothEndsMapped	Manual	FALSE
384	ST0384	4	+	121969	123769	ORF-T	YDL189W	RBS1	bothEndsMapped	Manual	FALSE
385	ST0385	4	+	126681	130169	ORF-T	YDL185W	TFP1	bothEndsMapped	Manual	FALSE
386	ST0386	4	+	133409	134761	ORF-T	YDL182W	LYS20	bothEndsMapped	Manual	FALSE
387	ST0387	4	+	135009	135537	ORF-T	YDL181W	INH1	bothEndsMapped	Manual	FALSE
388	ST0388	4	+	135729	137633	ORF-T	YDL180W	YDL180W	bothEndsMapped	Manual	FALSE
389	ST0389	4	+	138105	139329	ORF-T	YDL179W	PCL9	bothEndsMapped	Manual	FALSE
390	ST0390	4	+	139489	141137	ORF-T	YDL178W	DLD2	bothEndsMapped	Manual	FALSE
391	ST0391	4	+	141953	144281	ORF-T	YDL176W	YDL176W	bothEndsMapped	Manual	FALSE
392	ST0392	4	+	148153	149097	ORF-T	YDL173W	YDL173W	bothEndsMapped	Manual	FALSE
393	ST0393	4	+	156313	157961	ORF-T	YDL170W	UGA3	bothEndsMapped	Manual	FALSE
394	ST0394	4	+	159537	160913	ORF-T	YDL168W	SFA1	bothEndsMapped	Manual	FALSE
395	ST0395	4	+	163433	163753	CUTs	CUT051	CUT051	bothEndsMapped	Automatic	FALSE
396	ST0396	4	+	164241	164937	ORF-T	YDL165W	CDC36	bothEndsMapped	Manual	FALSE
397	ST0397	4	+	167697	169249	ORF-T	YDL161W	ENT1	bothEndsMapped	Manual	FALSE
398	ST0398	4	+	172433	174145	ORF-T	YDL159W	STE7	bothEndsMapped	Manual	FALSE
399	ST0399	4	+	174825	176633	ORF-T	YDL156W	YDL156W	mapped5	Manual	FALSE
400	ST0400	4	+	176633	178201	ORF-T	YDL155W	CLB3	bothEndsMapped	Manual	FALSE
401	ST0401	4	+	178201	180009	ORF-T	YDL154W	MSH5	mappedNone	Manual	FALSE
402	ST0402	4	+	180009	181097	ORF-T	YDL154W	MSH5	bothEndsMapped	Manual	FALSE
403	ST0403	4	+	183233	184713	ORF-T	YDL150W	RPC53	bothEndsMapped	Manual	FALSE
404	ST0404	4	+	184897	187977	ORF-T	YDL149W	ATG9	bothEndsMapped	Manual	FALSE
405	ST0405	4	+	190873	192401	ORF-T	YDL147W	RPN5	bothEndsMapped	Manual	FALSE
406	ST0406	4	+	192401	192569	CUTs	CUT052	CUT052	mappedNone	Automatic	FALSE
407	ST0407	4	+	192569	194425	ORF-T	YDL146W	LDB17	bothEndsMapped	Manual	FALSE
408	ST0408	4	+	199961	201697	ORF-T	YDL143W	CCT4	bothEndsMapped	Manual	FALSE
409	ST0409	4	+	202809	205345	ORF-T	YDL141W	BPL1	bothEndsMapped	Manual	FALSE
410	ST0410	4	+	213065	215753	ORF-T	YDL138W	RGT2	bothEndsMapped	Manual	FALSE
411	ST0411	4	+	216009	217217	ORF-T	YDL137W	ARF2	bothEndsMapped	Manual	FALSE
412	ST0412	4	+	217529	218497	ORF-T	YDL136W	RPL35B	bothEndsMapped	Manual	FALSE
413	ST0413	4	+	222281	223833	ORF-T	YDL133W	YDL133W	bothEndsMapped	Manual	FALSE
414	ST0414	4	+	224001	226785	ORF-T	YDL132W	CDC53	bothEndsMapped	Manual	FALSE
415	ST0415	4	+	227313	228785	ORF-T	YDL131W	LYS21	bothEndsMapped	Manual	FALSE
416	ST0416	4	+	229113	229593	ORF-T	YDL130W-A	STF1	bothEndsMapped	Manual	FALSE
417	ST0417	4	+	229809	230625	ORF-T	YDL130W	RPP1B	bothEndsMapped	Manual	FALSE
418	ST0418	4	+	230897	232241	ORF-T	YDL129W	YDL129W	bothEndsMapped	Manual	FALSE
419	ST0419	4	+	232569	234033	ORF-T	YDL128W	VCX1	bothEndsMapped	Manual	FALSE
420	ST0420	4	+	234865	236001	ORF-T	YDL127W	PCL2	bothEndsMapped	Manual	FALSE
421	ST0421	4	+	240177	241217	ORF-T	YDL124W	YDL124W	bothEndsMapped	Manual	FALSE
422	ST0422	4	+	241385	242241	ORF-T	YDL123W	SNA4	mapped5	Manual	FALSE
423	ST0423	4	+	242241	244993	ORF-T	YDL122W	UBP1	mapped3	Manual	FALSE
424	ST0424	4	+	245841	246601	ORF-T	YDL120W	YFH1	bothEndsMapped	Manual	FALSE
425	ST0425	4	+	248201	251305	ORF-T	YDL117W	CYK3	bothEndsMapped	Manual	FALSE
426	ST0426	4	+	251513	253785	ORF-T	YDL116W	NUP84	bothEndsMapped	Manual	FALSE
427	ST0427	4	+	258849	263377	ORF-T	YDL112W	TRM3	bothEndsMapped	Manual	FALSE
428	ST0428	4	+	267649	268753	ORF-T	YDL108W	KIN28	bothEndsMapped	Manual	FALSE
429	ST0429	4	+	268881	270113	ORF-T	YDL107W	MSS2	bothEndsMapped	Manual	FALSE
430	ST0430	4	+	272345	273665	ORF-T	YDL105W	NSE4	bothEndsMapped	Manual	FALSE
431	ST0431	4	+	276785	280337	ORF-T	YDL102W	POL3	bothEndsMapped	Manual	FALSE
432	ST0432	4	+	283361	284529	ORF-T	YDL099W	BUG1	bothEndsMapped	Manual	FALSE
433	ST0433	4	+	286993	289601	ORF-T	YDL095W	PMT1	bothEndsMapped	Manual	FALSE
434	ST0434	4	+	289881	292353	ORF-T	YDL093W	PMT5	bothEndsMapped	Manual	FALSE
435	ST0435	4	+	292769	293329	ORF-T	YDL092W	SRP14	bothEndsMapped	Manual	FALSE
436	ST0436	4	+	296537	298329	ORF-T	YDL089W	YDL089W	bothEndsMapped	Manual	FALSE
437	ST0437	4	+	300161	300545	CUTs	CUT053	CUT053	bothEndsMapped	Automatic	FALSE
438	ST0438	4	+	301393	302305	ORF-T	YDL086W	YDL086W	bothEndsMapped	Manual	FALSE
439	ST0439	4	+	303145	305073	ORF-T	YDL085W	NDE2	mapped5	Manual	FALSE
440	ST0440	4	+	305073	306673	ORF-T	YDL084W	SUB2	bothEndsMapped	Manual	FALSE
441	ST0441	4	+	308369	309505	ORF-T	YDL082W	RPL13A	bothEndsMapped	Manual	FALSE
442	ST0442	4	+	310457	311153	CUTs	CUT054	CUT054	bothEndsMapped	Automatic	FALSE
443	ST0443	4	+	312881	314161	SUTs	SUT043	SUT043	bothEndsMapped	Manual	FALSE
444	ST0444	4	+	314921	316961	SUTs	SUT044	SUT044	bothEndsMapped	Manual	FALSE
445	ST0445	4	+	320249	321009	SUTs	SUT045	SUT045	bothEndsMapped	Manual	FALSE
446	ST0446	4	+	322193	323041	ORF-T	YDL075W	RPL31A	bothEndsMapped	Manual	FALSE
447	ST0447	4	+	323785	324457	SUTs	SUT046	SUT046	bothEndsMapped	Manual	FALSE
448	ST0448	4	+	326441	329585	ORF-T	YDL073W	YDL073W	bothEndsMapped	Manual	FALSE
449	ST0449	4	+	329585	329697	CUTs	CUT055	CUT055	mapped3	Automatic	FALSE
450	ST0450	4	+	330601	330993	SUTs	SUT047	SUT047	mapped5	Manual	FALSE
451	ST0451	4	+	330993	333113	ORF-T	YDL070W	BDF2	bothEndsMapped	Manual	FALSE
452	ST0452	4	+	334681	336185	ORF-T	YDL066W	IDP1	bothEndsMapped	Manual	FALSE
453	ST0453	4	+	337441	338233	ORF-T	YDL064W	UBC9	bothEndsMapped	Manual	FALSE
454	ST0454	4	+	341601	344041	ORF-T	YDL060W	TSR1	bothEndsMapped	Manual	FALSE
455	ST0455	4	+	345601	351137	ORF-T	YDL058W	USO1	bothEndsMapped	Manual	FALSE
456	ST0456	4	+	351401	352433	ORF-T	YDL057W	YDL057W	bothEndsMapped	Manual	FALSE
457	ST0457	4	+	352769	355433	ORF-T	YDL056W	MBP1	bothEndsMapped	Manual	FALSE
458	ST0458	4	+	363913	365001	ORF-T	YDL051W	LHP1	bothEndsMapped	Manual	FALSE
459	ST0459	4	+	369313	370953	ORF-T	YDL047W	SIT4	bothEndsMapped	Manual	FALSE
460	ST0460	4	+	371161	372009	ORF-T	YDL046W	NPC2	bothEndsMapped	Manual	FALSE
461	ST0461	4	+	372201	372649	ORF-T	YDL045W-A	MRP10	bothEndsMapped	Manual	FALSE
462	ST0462	4	+	381593	386505	SUTs	SUT048	SUT048	bothEndsMapped	Manual	FALSE
463	ST0463	4	+	394177	397281	ORF-T	YDL031W	DBP10	bothEndsMapped	Manual	FALSE
464	ST0464	4	+	397457	399169	ORF-T	YDL030W	PRP9	bothEndsMapped	Manual	FALSE
465	ST0465	4	+	399297	400897	ORF-T	YDL029W	ARP2	bothEndsMapped	Manual	FALSE
466	ST0466	4	+	407601	408201	SUTs	SUT049	SUT049	bothEndsMapped	Manual	FALSE
467	ST0467	4	+	411761	413217	ORF-T	YDL022W	GPD1	bothEndsMapped	Manual	FALSE
468	ST0468	4	+	413569	413945	CUTs	CUT056	CUT056	mapped5	Automatic	FALSE
469	ST0469	4	+	413945	415081	ORF-T	YDL021W	GPM2	bothEndsMapped	Manual	FALSE
470	ST0470	4	+	417273	417633	CUTs	CUT057	CUT057	bothEndsMapped	Automatic	FALSE
471	ST0471	4	+	421937	422529	CUTs	CUT058	CUT058	bothEndsMapped	Automatic	FALSE
472	ST0472	4	+	423721	424097	CUTs	CUT059	CUT059	mapped5	Automatic	FALSE
473	ST0473	4	+	424097	425785	ORF-T	YDL017W	CDC7	bothEndsMapped	Manual	FALSE
474	ST0474	4	+	427217	428585	ORF-T	YDL014W	NOP1	bothEndsMapped	Manual	FALSE
475	ST0475	4	+	428929	431009	ORF-T	YDL013W	SLX5	bothEndsMapped	Manual	FALSE
476	ST0476	4	+	432281	433273	ORF-T	YDL010W	GRX7	bothEndsMapped	Manual	FALSE
477	ST0477	4	+	433473	434057	ORF-T	YDL008W	APC11	bothEndsMapped	Manual	FALSE
478	ST0478	4	+	438009	439369	ORF-T	YDL007W	RPT2	bothEndsMapped	Manual	FALSE
479	ST0479	4	+	439569	440777	ORF-T	YDL006W	PTC1	bothEndsMapped	Manual	FALSE
480	ST0480	4	+	442625	442841	CUTs	CUT060	CUT060	bothEndsMapped	Automatic	FALSE
481	ST0481	4	+	442985	443753	ORF-T	YDL004W	ATP16	bothEndsMapped	Manual	FALSE
482	ST0482	4	+	444561	446489	ORF-T	YDL003W	MCD1	bothEndsMapped	Manual	FALSE
483	ST0483	4	+	447913	449377	ORF-T	YDL001W	RMD1	bothEndsMapped	Manual	FALSE
484	ST0484	4	+	452977	453825	ORF-T	YDR002W	YRB1	bothEndsMapped	Manual	FALSE
485	ST0485	4	+	453825	454065	CUTs	CUT061	CUT061	mappedNone	Automatic	FALSE
486	ST0486	4	+	454065	455017	other	YDR003W, YDR003W-A	RCR2, YDR003W-A	bothEndsMapped	Manual	FALSE
487	ST0487	4	+	455225	456729	ORF-T	YDR004W	RAD57	bothEndsMapped	Manual	FALSE
488	ST0488	4	+	460577	460721	SUTs	SUT050	SUT050	bothEndsMapped	Manual	FALSE
489	ST0489	4	+	461649	462817	ORF-T	YDR007W	TRP1	bothEndsMapped	Manual	FALSE
490	ST0490	4	+	463249	465601	ORF-T	YDR009W	GAL3	mapped5	Manual	FALSE
491	ST0491	4	+	465601	470593	ORF-T	YDR011W	SNQ2	bothEndsMapped	Manual	FALSE
492	ST0492	4	+	471809	473017	ORF-T	YDR012W	RPL4B	bothEndsMapped	Manual	FALSE
493	ST0493	4	+	473153	473857	ORF-T	YDR013W	PSF1	bothEndsMapped	Manual	FALSE
494	ST0494	4	+	473993	476033	ORF-T	YDR014W	RAD61	bothEndsMapped	Manual	FALSE
495	ST0495	4	+	477753	478306	ORF-T	YDR014W-A	HED1	bothEndsMapped	Manual	FALSE
496	ST0496	4	+	482602	483810	CUTs	CUT062	CUT062	bothEndsMapped	Automatic	FALSE
497	ST0497	4	+	485482	486114	SUTs	SUT051	SUT051	bothEndsMapped	Manual	FALSE
498	ST0498	4	+	486114	486402	CUTs	CUT063	CUT063	mapped3	Automatic	FALSE
499	ST0499	4	+	486706	488058	ORF-T	YDR021W	FAL1	bothEndsMapped	Manual	FALSE
500	ST0500	4	+	489466	491034	other	YDR023W, YDR024W	SES1, FYV1	bothEndsMapped	Manual	FALSE
501	ST0501	4	+	491474	492490	other	YDR024W, YDR025W	FYV1, RPS11A	bothEndsMapped	Manual	FALSE
502	ST0502	4	+	501458	501674	SUTs	SUT052	SUT052	bothEndsMapped	Manual	FALSE
503	ST0503	4	+	501674	502362	CUTs	CUT064	CUT064	mapped3	Automatic	FALSE
504	ST0504	4	+	503474	503915	ORF-T	YDR031W	MIC14	bothEndsMapped	Manual	FALSE
505	ST0505	4	+	506331	507771	SUTs	SUT053	SUT053	bothEndsMapped	Manual	FALSE
506	ST0506	4	+	507811	509587	ORF-T	YDR033W	MRH1	bothEndsMapped	Manual	FALSE
507	ST0507	4	+	521275	521563	ORF-T	YDR034W-B	YDR034W-B	bothEndsMapped	Manual	FALSE
508	ST0508	4	+	521779	523131	ORF-T	YDR035W	ARO3	bothEndsMapped	Manual	FALSE
509	ST0509	4	+	525387	527267	ORF-T	YDR037W	KRS1	bothEndsMapped	Manual	FALSE
510	ST0510	4	+	539771	540571	ORF-T	YDR041W	RSM10	bothEndsMapped	Manual	FALSE
511	ST0511	4	+	542179	542523	SUTs	SUT054	SUT054	bothEndsMapped	Manual	FALSE
512	ST0512	4	+	542547	543243	CUTs	CUT065	CUT065	bothEndsMapped	Automatic	FALSE
513	ST0513	4	+	544043	544730	SUTs	SUT055	SUT055	bothEndsMapped	Manual	FALSE
514	ST0514	4	+	546411	547731	ORF-T	YDR044W	HEM13	bothEndsMapped	Manual	FALSE
515	ST0515	4	+	551427	552987	ORF-T	YDR047W	HEM12	bothEndsMapped	Manual	FALSE
516	ST0516	4	+	553227	555211	ORF-T	YDR049W	YDR049W	bothEndsMapped	Manual	FALSE
517	ST0517	4	+	556739	557099	SUTs	SUT056	SUT056	bothEndsMapped	Manual	FALSE
518	ST0518	4	+	563195	563459	CUTs	CUT066	CUT066	mapped5	Automatic	FALSE
519	ST0519	4	+	563459	565019	ORF-T	YDR055W	PST1	bothEndsMapped	Manual	FALSE
520	ST0520	4	+	565883	567563	ORF-T	YDR057W	YOS9	bothEndsMapped	Manual	FALSE
521	ST0521	4	+	570571	573795	ORF-T	YDR060W	MAK21	bothEndsMapped	Manual	FALSE
522	ST0522	4	+	574155	575811	ORF-T	YDR061W	YDR061W	bothEndsMapped	Manual	FALSE
523	ST0523	4	+	576075	578363	ORF-T	YDR062W	LCB2	bothEndsMapped	Manual	FALSE
524	ST0524	4	+	578539	579227	ORF-T	YDR063W	YDR063W	bothEndsMapped	Manual	FALSE
525	ST0525	4	+	579419	580539	ORF-T	YDR064W	RPS13	bothEndsMapped	Manual	FALSE
526	ST0526	4	+	580643	582331	ORF-T	YDR065W	YDR065W	bothEndsMapped	Manual	FALSE
527	ST0527	4	+	583659	584771	ORF-T	YDR068W	DOS2	bothEndsMapped	Manual	FALSE
528	ST0528	4	+	587971	588659	CUTs	CUT067	CUT067	bothEndsMapped	Automatic	FALSE
529	ST0529	4	+	592195	593155	ORF-T	YDR073W	SNF11	bothEndsMapped	Manual	FALSE
530	ST0530	4	+	593659	596771	ORF-T	YDR074W	TPS2	bothEndsMapped	Manual	FALSE
531	ST0531	4	+	596971	598227	ORF-T	YDR075W	PPH3	bothEndsMapped	Manual	FALSE
532	ST0532	4	+	598419	600675	ORF-T	YDR076W	RAD55	bothEndsMapped	Manual	FALSE
533	ST0533	4	+	600747	602131	ORF-T	YDR077W	SED1	bothEndsMapped	Manual	FALSE
534	ST0534	4	+	603035	603603	ORF-T	YDR079W	PET100	bothEndsMapped	Manual	FALSE
535	ST0535	4	+	603971	607451	ORF-T	YDR080W	VPS41	bothEndsMapped	Manual	FALSE
536	ST0536	4	+	610339	611971	ORF-T	YDR082W	STN1	bothEndsMapped	Manual	FALSE
537	ST0537	4	+	612059	613332	ORF-T	YDR083W	RRP8	bothEndsMapped	Manual	FALSE
538	ST0538	4	+	614196	616916	SUTs	SUT057	SUT057	bothEndsMapped	Manual	FALSE
539	ST0539	4	+	621988	624788	ORF-T	YDR089W	YDR089W	bothEndsMapped	Manual	FALSE
540	ST0540	4	+	629804	630692	ORF-T	YDR092W	UBC13	bothEndsMapped	Manual	FALSE
541	ST0541	4	+	631012	636116	ORF-T	YDR093W, YDR094W	DNF2, YDR094W	bothEndsMapped	Manual	FALSE
542	ST0542	4	+	636580	639844	ORF-T	YDR096W	GIS1	bothEndsMapped	Manual	FALSE
543	ST0543	4	+	652660	654596	ORF-T	YDR099W	BMH2	bothEndsMapped	Manual	FALSE
544	ST0544	4	+	654980	655580	ORF-T	YDR100W	TVP15	bothEndsMapped	Manual	FALSE
545	ST0545	4	+	657788	661148	ORF-T	YDR103W	STE5	bothEndsMapped	Manual	FALSE
546	ST0546	4	+	671228	673436	ORF-T	YDR108W	GSG1	bothEndsMapped	Manual	FALSE
547	ST0547	4	+	676044	677988	ORF-T	YDR110W	FOB1	bothEndsMapped	Manual	FALSE
548	ST0548	4	+	680212	680420	SUTs	SUT058	SUT058	bothEndsMapped	Manual	FALSE
549	ST0549	4	+	682132	682700	ORF-T	YDR115W	YDR115W	bothEndsMapped	Manual	FALSE
550	ST0550	4	+	685852	687988	ORF-T	YDR118W, YDR118W-A	APC4, YDR118W-A	bothEndsMapped	Manual	FALSE
551	ST0551	4	+	688140	690588	ORF-T	YDR119W	YDR119W	bothEndsMapped	Manual	FALSE
552	ST0552	4	+	690980	691428	ORF-T	YDR119W-A	YDR119W-A	bothEndsMapped	Manual	FALSE
553	ST0553	4	+	693452	694220	ORF-T	YDR121W	DPB4	bothEndsMapped	Manual	FALSE
554	ST0554	4	+	694404	698036	ORF-T	YDR122W	KIN1	bothEndsMapped	Manual	FALSE
555	ST0555	4	+	699740	701380	ORF-T	YDR124W	YDR124W	bothEndsMapped	Manual	FALSE
556	ST0556	4	+	703220	704404	ORF-T	YDR126W	SWF1	mapped5	Manual	FALSE
557	ST0557	4	+	704404	709284	ORF-T	YDR127W	ARO1	bothEndsMapped	Manual	FALSE
558	ST0558	4	+	709516	713236	ORF-T	YDR128W	YDR128W	bothEndsMapped	Manual	FALSE
559	ST0559	4	+	715644	716188	CUTs	CUT068	CUT068	bothEndsMapped	Automatic	FALSE
560	ST0560	4	+	718644	719788	SUTs	SUT059	SUT059	bothEndsMapped	Manual	FALSE
561	ST0561	4	+	722292	726500	SUTs	SUT060	SUT060	bothEndsMapped	Manual	FALSE
562	ST0562	4	+	727860	728156	CUTs	CUT069	CUT069	mapped5	Automatic	FALSE
563	ST0563	4	+	728156	730372	ORF-T	YDR137W	RGP1	bothEndsMapped	Manual	FALSE
564	ST0564	4	+	730556	733436	ORF-T	YDR138W	HPR1	bothEndsMapped	Manual	FALSE
565	ST0565	4	+	734132	734860	ORF-T	YDR140W	MTQ2	bothEndsMapped	Manual	FALSE
566	ST0566	4	+	746652	748436	ORF-T	YDR145W	TAF12	bothEndsMapped	Manual	FALSE
567	ST0567	4	+	751204	753244	ORF-T	YDR147W	EKI1	bothEndsMapped	Manual	FALSE
568	ST0568	4	+	755572	763868	ORF-T	YDR150W	NUM1	bothEndsMapped	Manual	FALSE
569	ST0569	4	+	765644	766540	ORF-T	YDR152W	GIR2	bothEndsMapped	Manual	FALSE
570	ST0570	4	+	769484	769996	ORF-T	YDR156W, YDR157W	RPA14, YDR157W	bothEndsMapped	Manual	FALSE
571	ST0571	4	+	770340	771612	ORF-T	YDR158W	HOM2	bothEndsMapped	Manual	FALSE
572	ST0572	4	+	771772	775804	ORF-T	YDR159W	SAC3	bothEndsMapped	Manual	FALSE
573	ST0573	4	+	775988	778708	ORF-T	YDR160W	SSY1	bothEndsMapped	Manual	FALSE
574	ST0574	4	+	778996	780340	ORF-T	YDR161W	YDR161W	bothEndsMapped	Manual	FALSE
575	ST0575	4	+	781356	782012	ORF-T	YDR163W	CWC15	bothEndsMapped	Manual	FALSE
576	ST0576	4	+	784836	786332	ORF-T	YDR165W	TRM82	bothEndsMapped	Manual	FALSE
577	ST0577	4	+	789412	790180	ORF-T	YDR167W	TAF10	bothEndsMapped	Manual	FALSE
578	ST0578	4	+	790292	791884	ORF-T	YDR168W	CDC37	bothEndsMapped	Manual	FALSE
579	ST0579	4	+	791956	792108	CUTs	CUT070	CUT070	bothEndsMapped	Automatic	FALSE
580	ST0580	4	+	794484	795252	CUTs	CUT071	CUT071	bothEndsMapped	Automatic	FALSE
581	ST0581	4	+	795252	796068	CUTs	CUT072	CUT072	mapped3	Automatic	FALSE
582	ST0582	4	+	806556	807828	ORF-T	YDR171W	HSP42	bothEndsMapped	Manual	FALSE
583	ST0583	4	+	808260	810548	ORF-T	YDR172W	SUP35	bothEndsMapped	Manual	FALSE
584	ST0584	4	+	812084	813028	ORF-T	YDR174W	HMO1	bothEndsMapped	Manual	FALSE
585	ST0585	4	+	814404	816596	ORF-T	YDR176W	NGG1	bothEndsMapped	Manual	FALSE
586	ST0586	4	+	816764	817620	ORF-T	YDR177W	UBC1	bothEndsMapped	Manual	FALSE
587	ST0587	4	+	817836	818604	ORF-T	YDR178W	SDH4	bothEndsMapped	Manual	FALSE
588	ST0588	4	+	819332	820909	ORF-T	YDR179W-A	YDR179W-A	bothEndsMapped	Manual	FALSE
589	ST0589	4	+	821157	825789	ORF-T	YDR180W	SCC2	bothEndsMapped	Manual	FALSE
590	ST0590	4	+	827525	829157	other	YDR182W, YDR182W-A	CDC1, YDR182W-A	bothEndsMapped	Manual	FALSE
591	ST0591	4	+	829589	830293	ORF-T	YDR183W	PLP1	bothEndsMapped	Manual	FALSE
592	ST0592	4	+	831709	832749	SUTs	SUT061	SUT061	bothEndsMapped	Manual	FALSE
593	ST0593	4	+	836365	838165	ORF-T	YDR188W	CCT6	bothEndsMapped	Manual	FALSE
594	ST0594	4	+	838341	840493	ORF-T	YDR189W	SLY1	bothEndsMapped	Manual	FALSE
595	ST0595	4	+	842301	843469	ORF-T	YDR191W	HST4	bothEndsMapped	Manual	FALSE
596	ST0596	4	+	848349	850205	ORF-T	YDR195W	REF2	bothEndsMapped	Manual	FALSE
597	ST0597	4	+	851181	852493	ORF-T	YDR197W	CBS2	bothEndsMapped	Manual	FALSE
598	ST0598	4	+	856285	856981	ORF-T	YDR201W	SPC19	bothEndsMapped	Manual	FALSE
599	ST0599	4	+	858093	859237	ORF-T	YDR204W	COQ4	bothEndsMapped	Manual	FALSE
600	ST0600	4	+	859317	861573	ORF-T	YDR205W	MSC2	bothEndsMapped	Manual	FALSE
601	ST0601	4	+	861717	864861	ORF-T	YDR206W	EBS1	bothEndsMapped	Manual	FALSE
602	ST0602	4	+	868045	870541	ORF-T	YDR208W	MSS4	bothEndsMapped	Manual	FALSE
603	ST0603	4	+	871013	871589	ORF-T	YDR210W	YDR210W	bothEndsMapped	Manual	FALSE
604	ST0604	4	+	884661	886973	ORF-T	YDR211W	GCD6	bothEndsMapped	Manual	FALSE
605	ST0605	4	+	887149	888989	ORF-T	YDR212W	TCP1	bothEndsMapped	Manual	FALSE
606	ST0606	4	+	889525	892613	ORF-T	YDR213W	UPC2	bothEndsMapped	Manual	FALSE
607	ST0607	4	+	892749	893989	ORF-T	YDR214W	AHA1	bothEndsMapped	Manual	FALSE
608	ST0608	4	+	894509	899453	ORF-T	YDR216W	ADR1	bothEndsMapped	Manual	FALSE
609	ST0609	4	+	907317	909645	ORF-T	YDR221W	GTB1	bothEndsMapped	Manual	FALSE
610	ST0610	4	+	910029	911445	ORF-T	YDR222W	YDR222W	bothEndsMapped	Manual	FALSE
611	ST0611	4	+	911637	913701	ORF-T	YDR223W	CRF1	bothEndsMapped	Manual	FALSE
612	ST0612	4	+	915309	915429	CUTs	CUT073	CUT073	mapped5	Automatic	FALSE
613	ST0613	4	+	915429	916085	ORF-T	YDR225W	HTA1	bothEndsMapped	Manual	FALSE
614	ST0614	4	+	916421	917285	ORF-T	YDR226W	ADK1	bothEndsMapped	Manual	FALSE
615	ST0615	4	+	917453	921845	ORF-T	YDR227W	SIR4	bothEndsMapped	Manual	FALSE
616	ST0616	4	+	924685	926189	ORF-T	YDR229W	IVY1	bothEndsMapped	Manual	FALSE
617	ST0617	4	+	927197	929261	ORF-T	YDR232W	HEM1	bothEndsMapped	Manual	FALSE
618	ST0618	4	+	931005	933309	ORF-T	YDR234W	LYS4	bothEndsMapped	Manual	FALSE
619	ST0619	4	+	933485	935381	ORF-T	YDR235W	PRP42	bothEndsMapped	Manual	FALSE
620	ST0620	4	+	936461	937653	ORF-T	YDR237W	MRPL7	bothEndsMapped	Manual	FALSE
621	ST0621	4	+	946717	948557	ORF-T	YDR242W	AMD2	bothEndsMapped	Manual	FALSE
622	ST0622	4	+	950549	952533	ORF-T	YDR244W	PEX5	bothEndsMapped	Manual	FALSE
623	ST0623	4	+	952717	954133	ORF-T	YDR245W	MNN10	bothEndsMapped	Manual	FALSE
624	ST0624	4	+	954269	955101	ORF-T	YDR246W	TRS23	bothEndsMapped	Manual	FALSE
625	ST0625	4	+	955661	957749	ORF-T	YDR247W	VHS1	bothEndsMapped	Manual	FALSE
626	ST0626	4	+	957789	958597	SUTs	SUT062	SUT062	bothEndsMapped	Manual	FALSE
627	ST0627	4	+	960309	963245	ORF-T	YDR251W	PAM1	bothEndsMapped	Manual	FALSE
628	ST0628	4	+	963277	963405	CUTs	CUT074	CUT074	mapped5	Automatic	FALSE
629	ST0629	4	+	963405	964757	ORF-T	YDR252W	BTT1	bothEndsMapped	Manual	FALSE
630	ST0630	4	+	965037	967013	ORF-T	YDR254W	CHL4	bothEndsMapped	Manual	FALSE
631	ST0631	4	+	968029	969693	SUTs	SUT063	SUT063	bothEndsMapped	Manual	FALSE
632	ST0632	4	+	974581	975013	CUTs	CUT075	CUT075	bothEndsMapped	Automatic	TRUE
633	ST0633	4	+	977053	977309	SUTs	SUT064	SUT064	bothEndsMapped	Manual	FALSE
634	ST0634	4	+	993117	994133	ORF-T	YDR262W	YDR262W	bothEndsMapped	Manual	FALSE
635	ST0635	4	+	998637	999973	ORF-T	YDR265W	PEX10	bothEndsMapped	Manual	FALSE
636	ST0636	4	+	1003957	1005173	ORF-T	YDR268W	MSW1	bothEndsMapped	Manual	FALSE
637	ST0637	4	+	1005581	1008725	ORF-T	YDR270W	CCC2	bothEndsMapped	Manual	FALSE
638	ST0638	4	+	1008949	1009901	ORF-T	YDR272W	GLO2	bothEndsMapped	Manual	FALSE
639	ST0639	4	+	1009901	1011301	ORF-T	YDR273W	DON1	mapped3	Manual	FALSE
640	ST0640	4	+	1011589	1013197	ORF-T	YDR275W	BSC2	bothEndsMapped	Manual	FALSE
641	ST0641	4	+	1014357	1016877	SUTs	SUT065	SUT065	bothEndsMapped	Manual	FALSE
642	ST0642	4	+	1019237	1020413	ORF-T	YDR279W	RNH202	bothEndsMapped	Manual	FALSE
643	ST0643	4	+	1020613	1021693	ORF-T	YDR280W	RRP45	bothEndsMapped	Manual	FALSE
644	ST0644	4	+	1030509	1030877	CUTs	CUT076	CUT076	bothEndsMapped	Automatic	FALSE
645	ST0645	4	+	1033389	1035221	ORF-T	YDR285W	ZIP1	bothEndsMapped	Manual	FALSE
646	ST0646	4	+	1035773	1036933	ORF-T	YDR287W	YDR287W	bothEndsMapped	Manual	FALSE
647	ST0647	4	+	1037141	1038221	ORF-T	YDR288W	NSE3	bothEndsMapped	Manual	FALSE
648	ST0648	4	+	1039717	1043165	ORF-T	YDR291W	HRQ1	bothEndsMapped	Manual	FALSE
649	ST0649	4	+	1055149	1055965	ORF-T	YDR296W	MHR1	bothEndsMapped	Manual	FALSE
650	ST0650	4	+	1056397	1057741	ORF-T	YDR297W	SUR2	bothEndsMapped	Manual	FALSE
651	ST0651	4	+	1059573	1061301	ORF-T	YDR299W	BFR2	bothEndsMapped	Manual	FALSE
652	ST0652	4	+	1061301	1061485	CUTs	CUT077	CUT077	mapped3	Automatic	FALSE
653	ST0653	4	+	1063277	1067517	ORF-T	YDR301W	CFT1	bothEndsMapped	Manual	FALSE
654	ST0654	4	+	1067669	1068477	ORF-T	YDR302W	GPI11	bothEndsMapped	Manual	FALSE
655	ST0655	4	+	1072749	1073285	CUTs	CUT078	CUT078	bothEndsMapped	Automatic	FALSE
656	ST0656	4	+	1075813	1077965	ORF-T	YDR307W	YDR307W	bothEndsMapped	Manual	FALSE
657	ST0657	4	+	1080797	1081045	SUTs	SUT066	SUT066	bothEndsMapped	Manual	FALSE
658	ST0658	4	+	1085061	1087085	ORF-T	YDR311W	TFB1	bothEndsMapped	Manual	FALSE
659	ST0659	4	+	1087541	1089061	ORF-T	YDR312W	SSF2	bothEndsMapped	Manual	FALSE
660	ST0660	4	+	1090389	1091397	CUTs	CUT079	CUT079	bothEndsMapped	Automatic	FALSE
661	ST0661	4	+	1092757	1093253	CUTs	CUT080	CUT080	bothEndsMapped	Automatic	FALSE
662	ST0662	4	+	1093733	1095133	ORF-T	YDR316W	OMS1	bothEndsMapped	Manual	FALSE
663	ST0663	4	+	1102133	1103461	ORF-T	YDR317W	HIM1	bothEndsMapped	Manual	FALSE
664	ST0664	4	+	1103653	1105077	ORF-T	YDR318W	MCM21	bothEndsMapped	Manual	FALSE
665	ST0665	4	+	1106077	1106853	CUTs	CUT081	CUT081	bothEndsMapped	Automatic	FALSE
666	ST0666	4	+	1108661	1109957	ORF-T	YDR321W	ASP1	bothEndsMapped	Manual	FALSE
667	ST0667	4	+	1110573	1111829	ORF-T	YDR322W	MRPL35	bothEndsMapped	Manual	FALSE
668	ST0668	4	+	1117109	1120245	ORF-T	YDR325W	YCG1	bothEndsMapped	Manual	FALSE
669	ST0669	4	+	1127805	1129469	ORF-T	YDR330W	UBX5	mapped5	Manual	FALSE
670	ST0670	4	+	1129469	1130853	ORF-T	YDR331W	GPI8	mapped3	Manual	FALSE
671	ST0671	4	+	1130965	1133117	ORF-T	YDR332W	IRC3	bothEndsMapped	Manual	FALSE
672	ST0672	4	+	1135725	1140509	ORF-T	YDR334W	SWR1	bothEndsMapped	Manual	FALSE
673	ST0673	4	+	1140661	1140701	SUTs	SUT067	SUT067	bothEndsMapped	Manual	FALSE
674	ST0674	4	+	1140805	1144933	ORF-T	YDR335W	MSN5	bothEndsMapped	Manual	FALSE
675	ST0675	4	+	1145077	1146093	ORF-T	YDR336W	YDR336W	bothEndsMapped	Manual	FALSE
676	ST0676	4	+	1146269	1147245	ORF-T	YDR337W	MRPS28	bothEndsMapped	Manual	FALSE
677	ST0677	4	+	1149677	1149981	CUTs	CUT082	CUT082	bothEndsMapped	Automatic	FALSE
678	ST0678	4	+	1153877	1154069	CUTs	CUT083	CUT083	bothEndsMapped	Automatic	FALSE
679	ST0679	4	+	1156637	1157357	CUTs	CUT084	CUT084	mapped5	Automatic	FALSE
680	ST0680	4	+	1157357	1158989	SUTs	SUT068	SUT068	bothEndsMapped	Manual	FALSE
681	ST0681	4	+	1162349	1165893	SUTs	SUT069	SUT069	bothEndsMapped	Manual	FALSE
682	ST0682	4	+	1165893	1166141	CUTs	CUT085	CUT085	mapped3	Automatic	FALSE
683	ST0683	4	+	1166653	1167021	SUTs	SUT070	SUT070	bothEndsMapped	Manual	FALSE
684	ST0684	4	+	1169069	1170205	ORF-T	YDR347W	MRP1	bothEndsMapped	Manual	FALSE
685	ST0685	4	+	1174461	1174853	SUTs	SUT071	SUT071	bothEndsMapped	Manual	FALSE
686	ST0686	4	+	1178437	1181397	ORF-T	YDR351W	SBE2	bothEndsMapped	Manual	FALSE
687	ST0687	4	+	1181621	1182949	ORF-T	YDR352W	YDR352W	bothEndsMapped	Manual	FALSE
688	ST0688	4	+	1183229	1184485	ORF-T	YDR353W	TRR1	bothEndsMapped	Manual	FALSE
689	ST0689	4	+	1184629	1185949	ORF-T	YDR354W	TRP4	bothEndsMapped	Manual	FALSE
690	ST0690	4	+	1186069	1189213	ORF-T	YDR356W	SPC110	bothEndsMapped	Manual	FALSE
691	ST0691	4	+	1189213	1189605	CUTs	CUT086	CUT086	mapped3	Automatic	FALSE
692	ST0692	4	+	1190005	1191853	ORF-T	YDR358W	GGA1	bothEndsMapped	Manual	FALSE
693	ST0693	4	+	1196541	1197693	SUTs	SUT072	SUT072	bothEndsMapped	Manual	FALSE
694	ST0694	4	+	1198981	1201485	ORF-T	YDR363W	ESC2	bothEndsMapped	Manual	FALSE
695	ST0695	4	+	1202093	1202653	ORF-T	YDR363W-A	SEM1	bothEndsMapped	Manual	FALSE
696	ST0696	4	+	1212773	1213629	ORF-T	YDR367W	YDR367W	bothEndsMapped	Manual	FALSE
697	ST0697	4	+	1213837	1214997	ORF-T	YDR368W	YPR1	bothEndsMapped	Manual	FALSE
698	ST0698	4	+	1219341	1221045	ORF-T	YDR371W	CTS2	bothEndsMapped	Manual	FALSE
699	ST0699	4	+	1222677	1223373	ORF-T	YDR373W	FRQ1	bothEndsMapped	Manual	FALSE
700	ST0700	4	+	1224733	1225189	ORF-T	YDR374W-A	YDR374W-A	bothEndsMapped	Manual	FALSE
701	ST0701	4	+	1226741	1228293	ORF-T	YDR376W	ARH1	bothEndsMapped	Manual	FALSE
702	ST0702	4	+	1228525	1229317	ORF-T	YDR377W	ATP17	bothEndsMapped	Manual	FALSE
703	ST0703	4	+	1230053	1233245	ORF-T	YDR379W	RGA2	bothEndsMapped	Manual	FALSE
704	ST0704	4	+	1234117	1236245	ORF-T	YDR380W	ARO10	bothEndsMapped	Manual	FALSE
705	ST0705	4	+	1236445	1238205	ORF-T	YDR381W	YRA1	bothEndsMapped	Manual	FALSE
706	ST0706	4	+	1238333	1239397	CUTs	CUT087	CUT087	mapped5	Automatic	FALSE
707	ST0707	4	+	1239397	1239973	ORF-T	YDR382W	RPP2B	bothEndsMapped	Manual	FALSE
708	ST0708	4	+	1239997	1241021	CUTs	CUT088	CUT088	bothEndsMapped	Automatic	FALSE
709	ST0709	4	+	1242725	1243149	CUTs	CUT089	CUT089	mapped5	Automatic	FALSE
710	ST0710	4	+	1243149	1245917	ORF-T	YDR385W	EFT2	bothEndsMapped	Manual	FALSE
711	ST0711	4	+	1246069	1248085	ORF-T	YDR386W	MUS81	bothEndsMapped	Manual	FALSE
712	ST0712	4	+	1250133	1251749	ORF-T	YDR388W	RVS167	bothEndsMapped	Manual	FALSE
713	ST0713	4	+	1252005	1254693	ORF-T	YDR389W	SAC7	bothEndsMapped	Manual	FALSE
714	ST0714	4	+	1258629	1259717	ORF-T	YDR392W	SPT3	bothEndsMapped	Manual	FALSE
715	ST0715	4	+	1259845	1261413	ORF-T	YDR393W	SHE9	bothEndsMapped	Manual	FALSE
716	ST0716	4	+	1261557	1263045	ORF-T	YDR394W	RPT3	bothEndsMapped	Manual	FALSE
717	ST0717	4	+	1263197	1266269	ORF-T	YDR395W	SXM1	bothEndsMapped	Manual	FALSE
718	ST0718	4	+	1266965	1267341	SUTs	SUT073	SUT073	mapped5	Manual	FALSE
719	ST0719	4	+	1267341	1269517	ORF-T	YDR398W	UTP5	bothEndsMapped	Manual	FALSE
720	ST0720	4	+	1269997	1270797	ORF-T	YDR399W	HPT1	bothEndsMapped	Manual	FALSE
721	ST0721	4	+	1270837	1270997	CUTs	CUT090	CUT090	mapped5	Automatic	FALSE
722	ST0722	4	+	1270997	1272205	ORF-T	YDR400W	URH1	bothEndsMapped	Manual	FALSE
723	ST0723	4	+	1275381	1276309	ORF-T	YDR403W	DIT1	bothEndsMapped	Manual	FALSE
724	ST0724	4	+	1277573	1278517	ORF-T	YDR405W	MRP20	bothEndsMapped	Manual	FALSE
725	ST0725	4	+	1279101	1283797	ORF-T	YDR406W, YDR406W-A	PDR15, YDR406W-A	bothEndsMapped	Manual	FALSE
726	ST0726	4	+	1289373	1292357	ORF-T	YDR409W	SIZ1	bothEndsMapped	Manual	FALSE
727	ST0727	4	+	1294621	1295549	ORF-T	YDR412W	RRP17	bothEndsMapped	Manual	FALSE
728	ST0728	4	+	1295757	1296693	SUTs	SUT074	SUT074	bothEndsMapped	Manual	FALSE
729	ST0729	4	+	1298349	1300965	ORF-T	YDR416W	SYF1	bothEndsMapped	Manual	FALSE
730	ST0730	4	+	1301557	1302221	ORF-T	YDR418W	RPL12B	bothEndsMapped	Manual	FALSE
731	ST0731	4	+	1302221	1302709	CUTs	CUT091	CUT091	mapped3	Automatic	FALSE
732	ST0732	4	+	1303157	1305381	ORF-T	YDR419W	RAD30	bothEndsMapped	Manual	FALSE
733	ST0733	4	+	1305885	1311749	ORF-T	YDR420W	HKR1	bothEndsMapped	Manual	FALSE
734	ST0734	4	+	1311957	1315077	ORF-T	YDR421W	ARO80	bothEndsMapped	Manual	FALSE
735	ST0735	4	+	1319445	1319757	CUTs	CUT092	CUT092	bothEndsMapped	Automatic	FALSE
736	ST0736	4	+	1319973	1321949	ORF-T	YDR425W	SNX41	bothEndsMapped	Manual	FALSE
737	ST0737	4	+	1322165	1323445	ORF-T	YDR427W	RPN9	bothEndsMapped	Manual	FALSE
738	ST0738	4	+	1323461	1324421	CUTs	CUT093	CUT093	bothEndsMapped	Automatic	FALSE
739	ST0739	4	+	1328757	1330677	ORF-T	YDR432W, YDR433W	NPL3, YDR433W	bothEndsMapped	Manual	FALSE
740	ST0740	4	+	1331125	1332933	ORF-T	YDR434W	GPI17	bothEndsMapped	Manual	FALSE
741	ST0741	4	+	1334205	1334573	CUTs	CUT094	CUT094	mapped5	Automatic	FALSE
742	ST0742	4	+	1334573	1336981	ORF-T	YDR436W	PPZ2	bothEndsMapped	Manual	FALSE
743	ST0743	4	+	1337269	1340813	ORF-T	YDR437W, YDR438W, YDR439W	GPI19, THI74, LRS4	bothEndsMapped	Manual	FALSE
744	ST0744	4	+	1342397	1344309	ORF-T	YDR440W	DOT1	bothEndsMapped	Manual	FALSE
745	ST0745	4	+	1350205	1352341	ORF-T	YDR444W	YDR444W	bothEndsMapped	Manual	FALSE
746	ST0746	4	+	1355965	1357429	ORF-T	YDR448W	ADA2	bothEndsMapped	Manual	FALSE
747	ST0747	4	+	1359157	1359485	CUTs	CUT095	CUT095	bothEndsMapped	Automatic	FALSE
748	ST0748	4	+	1359885	1360901	ORF-T	YDR450W	RPS18A	bothEndsMapped	Manual	FALSE
749	ST0749	4	+	1360941	1361045	CUTs	CUT096	CUT096	bothEndsMapped	Automatic	FALSE
750	ST0750	4	+	1362733	1365045	ORF-T	YDR452W	PPN1	bothEndsMapped	Manual	FALSE
751	ST0751	4	+	1367021	1367429	CUTs	CUT097	CUT097	mapped5	Automatic	FALSE
752	ST0752	4	+	1367429	1369461	ORF-T	YDR456W	NHX1	bothEndsMapped	Manual	FALSE
753	ST0753	4	+	1369653	1379693	ORF-T	YDR457W	TOM1	bothEndsMapped	Manual	FALSE
754	ST0754	4	+	1383669	1384893	ORF-T	YDR460W	TFB3	bothEndsMapped	Manual	FALSE
755	ST0755	4	+	1385109	1385237	ORF-T	YDR461W	MFA1	bothEndsMapped	Manual	FALSE
756	ST0756	4	+	1386021	1386613	ORF-T	YDR462W	MRPL28	bothEndsMapped	Manual	FALSE
757	ST0757	4	+	1386765	1388533	ORF-T	YDR463W	STP1	bothEndsMapped	Manual	FALSE
758	ST0758	4	+	1388741	1393309	ORF-T	YDR464W	SPP41	bothEndsMapped	Manual	FALSE
759	ST0759	4	+	1395013	1398061	ORF-T	YDR466W	PKH3	bothEndsMapped	Manual	FALSE
760	ST0760	4	+	1398997	1399797	ORF-T	YDR469W	SDC1	bothEndsMapped	Manual	FALSE
761	ST0761	4	+	1401693	1402677	ORF-T	YDR471W	RPL27B	bothEndsMapped	Manual	FALSE
762	ST0762	4	+	1402941	1403053	other	snR13	SNR13	bothEndsMapped	Manual	FALSE
763	ST0763	4	+	1403205	1404277	ORF-T	YDR472W	TRS31	bothEndsMapped	Manual	FALSE
764	ST0764	4	+	1406085	1408117	SUTs	SUT075	SUT075	bothEndsMapped	Manual	FALSE
765	ST0765	4	+	1410509	1411909	SUTs	SUT076	SUT076	bothEndsMapped	Manual	FALSE
766	ST0766	4	+	1412077	1414381	ORF-T	YDR477W	SNF1	bothEndsMapped	Manual	FALSE
767	ST0767	4	+	1414541	1416357	ORF-T	YDR478W	SNM1	bothEndsMapped	Manual	FALSE
768	ST0768	4	+	1417333	1418437	ORF-T	YDR480W	DIG2	bothEndsMapped	Manual	FALSE
769	ST0769	4	+	1421117	1422589	ORF-T	YDR483W	KRE2	bothEndsMapped	Manual	FALSE
770	ST0770	4	+	1422733	1424709	ORF-T	YDR484W	VPS52	bothEndsMapped	Manual	FALSE
771	ST0771	4	+	1427405	1427893	CUTs	CUT098	CUT098	bothEndsMapped	Automatic	FALSE
772	ST0772	4	+	1430997	1432261	ORF-T	YDR489W	SLD5	bothEndsMapped	Manual	FALSE
773	ST0773	4	+	1434709	1435941	ORF-T	YDR492W	IZH1	bothEndsMapped	Manual	FALSE
774	ST0774	4	+	1436109	1436693	ORF-T	YDR493W	FMP36	bothEndsMapped	Manual	FALSE
775	ST0775	4	+	1436837	1438101	ORF-T	YDR494W	RSM28	bothEndsMapped	Manual	FALSE
776	ST0776	4	+	1445765	1446149	SUTs	SUT077	SUT077	bothEndsMapped	Manual	FALSE
777	ST0777	4	+	1447805	1450101	ORF-T	YDR499W	LCD1	bothEndsMapped	Manual	FALSE
778	ST0778	4	+	1451229	1453069	ORF-T	YDR501W	PLM2	bothEndsMapped	Manual	FALSE
779	ST0779	4	+	1456069	1456677	SUTs	SUT078	SUT078	bothEndsMapped	Manual	FALSE
780	ST0780	4	+	1459749	1460565	SUTs	SUT079	SUT079	bothEndsMapped	Manual	FALSE
781	ST0781	4	+	1460565	1460757	CUTs	CUT099	CUT099	mapped3	Automatic	FALSE
782	ST0782	4	+	1466205	1466373	SUTs	SUT080	SUT080	bothEndsMapped	Manual	FALSE
783	ST0783	4	+	1469317	1469781	ORF-T	YDR510W	SMT3	bothEndsMapped	Manual	FALSE
784	ST0784	4	+	1469989	1470445	ORF-T	YDR511W	ACN9	bothEndsMapped	Manual	FALSE
785	ST0785	4	+	1470957	1471533	ORF-T	YDR513W	GRX2	bothEndsMapped	Manual	FALSE
786	ST0786	4	+	1473205	1474733	ORF-T	YDR515W	SLF1	bothEndsMapped	Manual	FALSE
787	ST0787	4	+	1477117	1478437	ORF-T	YDR517W	GRH1	bothEndsMapped	Manual	FALSE
788	ST0788	4	+	1478573	1480205	ORF-T	YDR518W	EUG1	bothEndsMapped	Manual	FALSE
789	ST0789	4	+	1480365	1480997	ORF-T	YDR519W	FPR2	bothEndsMapped	Manual	FALSE
790	ST0790	4	+	1483725	1484309	SUTs	SUT081	SUT081	bothEndsMapped	Manual	FALSE
791	ST0791	4	+	1484309	1485581	CUTs	CUT100	CUT100	mapped3	Automatic	FALSE
792	ST0792	4	+	1487541	1488709	SUTs	SUT082	SUT082	bothEndsMapped	Manual	FALSE
793	ST0793	4	+	1490517	1492517	ORF-T	YDR525W-A, YDR527W	SNA2, RBA50	bothEndsMapped	Manual	FALSE
794	ST0794	4	+	1494277	1495949	ORF-T	YDR528W	HLR1	bothEndsMapped	Manual	FALSE
795	ST0795	4	+	1496805	1497181	CUTs	CUT101	CUT101	bothEndsMapped	Automatic	FALSE
796	ST0796	4	+	1498165	1499405	ORF-T	YDR531W	YDR531W	bothEndsMapped	Manual	FALSE
797	ST0797	4	+	1500709	1501021	SUTs	SUT083	SUT083	bothEndsMapped	Manual	FALSE
798	ST0798	4	+	1507941	1509757	ORF-T	YDR536W	STL1	bothEndsMapped	Manual	FALSE
799	ST0799	4	+	1510005	1511773	ORF-T	YDR538W	PAD1	bothEndsMapped	Manual	FALSE
800	ST0800	4	+	1511981	1513933	ORF-T	YDR539W	YDR539W	bothEndsMapped	Manual	FALSE
801	ST0801	4	+	1514341	1515357	SUTs	SUT084	SUT084	bothEndsMapped	Manual	FALSE
802	ST0802	4	+	1518269	1518749	other	YDRWdelta31	YDRWdelta31	bothEndsMapped	Manual	FALSE
803	ST0803	4	+	1521093	1522253	SUTs	SUT085	SUT085	bothEndsMapped	Manual	FALSE
7540	ST7540	4	+	34337	34873	SRT	novel0290	novel0290	NA	GeneLoop	TRUE
7541	ST7541	4	+	68969	70705	SRT	novel0298	novel0298	NA	GeneLoop	TRUE
7542	ST7542	4	+	74873	76641	SRT	novel0300	novel0300	NA	GeneLoop	TRUE
7543	ST7543	4	+	79681	80649	SRT	novel0302	novel0302	NA	GeneLoop	TRUE
7544	ST7544	4	+	211361	212241	SRT	novel0321	novel0321	NA	GeneLoop	TRUE
7545	ST7545	4	+	359985	361545	SRT	novel0357	novel0357	NA	GeneLoop	TRUE
7546	ST7546	4	+	362297	362561	SRT	novel0358	novel0358	NA	GeneLoop	TRUE
7547	ST7547	4	+	372929	373921	SRT	novel0362	novel0362	NA	GeneLoop	TRUE
7548	ST7548	4	+	384081	386193	SRT	novel0367	novel0367	NA	GeneLoop	TRUE
7549	ST7549	4	+	386201	386577	SRT	novel0368	novel0368	NA	GeneLoop	TRUE
7550	ST7550	4	+	478946	479754	SRT	novel0397	novel0397	NA	GeneLoop	TRUE
7551	ST7551	4	+	482026	482554	SRT	novel0399	novel0399	NA	GeneLoop	TRUE
7552	ST7552	4	+	485642	486066	SRT	novel0401	novel0401	NA	GeneLoop	TRUE
7553	ST7553	4	+	501682	503234	SRT	novel0409	novel0409	NA	GeneLoop	TRUE
7554	ST7554	4	+	567619	568763	SRT	novel0433	novel0433	NA	GeneLoop	TRUE
7555	ST7555	4	+	617540	618428	SRT	novel0445	novel0445	NA	GeneLoop	TRUE
7556	ST7556	4	+	630676	630996	SRT	novel0452	novel0452	NA	GeneLoop	TRUE
7557	ST7557	4	+	680452	681292	SRT	novel0457	novel0457	NA	GeneLoop	TRUE
7558	ST7558	4	+	744228	744756	SRT	novel0481	novel0481	NA	GeneLoop	TRUE
7559	ST7559	4	+	826477	827509	SRT	novel0498	novel0498	NA	GeneLoop	TRUE
7560	ST7560	4	+	900853	901957	SRT	novel0510	novel0510	NA	GeneLoop	TRUE
7561	ST7561	4	+	941085	941701	SRT	novel0524	novel0524	NA	GeneLoop	TRUE
7562	ST7562	4	+	975053	976949	SRT	novel0536	novel0536	NA	GeneLoop	TRUE
7563	ST7563	4	+	977477	979525	SRT	novel0538	novel0538	NA	GeneLoop	TRUE
7564	ST7564	4	+	1001989	1003933	SRT	novel0542	novel0542	NA	GeneLoop	TRUE
7565	ST7565	4	+	1058781	1059237	SRT	novel0559	novel0559	NA	GeneLoop	TRUE
7566	ST7566	4	+	1105061	1105989	SRT	novel0575	novel0575	NA	GeneLoop	TRUE
7567	ST7567	4	+	1149109	1149509	SRT	novel0584	novel0584	NA	GeneLoop	TRUE
7568	ST7568	4	+	1156029	1156621	SRT	novel0588	novel0588	NA	GeneLoop	TRUE
7569	ST7569	4	+	1171293	1172301	SRT	novel0597	novel0597	NA	GeneLoop	TRUE
7570	ST7570	4	+	1197245	1197781	SRT	novel0608	novel0608	NA	GeneLoop	TRUE
7571	ST7571	4	+	1204093	1204509	SRT	novel0612	novel0612	NA	GeneLoop	TRUE
7572	ST7572	4	+	1233685	1234085	SRT	novel0620	novel0620	NA	GeneLoop	TRUE
7573	ST7573	4	+	1241205	1241685	SRT	novel0624	novel0624	NA	GeneLoop	TRUE
7574	ST7574	4	+	1254829	1256181	SRT	novel0628	novel0628	NA	GeneLoop	TRUE
7575	ST7575	4	+	1278845	1279085	SRT	novel0635	novel0635	NA	GeneLoop	TRUE
7576	ST7576	4	+	1404349	1405413	SRT	novel0662	novel0662	NA	GeneLoop	TRUE
7577	ST7577	4	+	1438661	1439197	SRT	novel0673	novel0673	NA	GeneLoop	TRUE
7578	ST7578	4	+	1489869	1490501	SRT	novel0694	novel0694	NA	GeneLoop	TRUE
4485	ST4485	5	-	8413	9765	SUTs	SUT500	SUT500	bothEndsMapped	Manual	FALSE
4486	ST4486	5	-	10501	11341	SUTs	SUT501	SUT501	bothEndsMapped	Manual	FALSE
4487	ST4487	5	-	14693	15029	SUTs	SUT502	SUT502	bothEndsMapped	Manual	FALSE
4488	ST4488	5	-	15349	15605	CUTs	CUT541	CUT541	mapped3	Automatic	FALSE
4489	ST4489	5	-	15605	15773	CUTs	CUT542	CUT542	mapped3	Automatic	FALSE
4490	ST4490	5	-	15773	15981	SUTs	SUT503	SUT503	bothEndsMapped	Manual	FALSE
4491	ST4491	5	-	25373	25989	other	YEL068C	YEL068C	bothEndsMapped	Manual	FALSE
4492	ST4492	5	-	25989	26933	ORF-T	YEL067C	YEL067C	mapped5	Manual	FALSE
4493	ST4493	5	-	29501	31285	ORF-T	YEL064C	AVT2	bothEndsMapped	Manual	FALSE
4494	ST4494	5	-	31445	33709	ORF-T	YEL063C	CAN1	bothEndsMapped	Manual	FALSE
4495	ST4495	5	-	36317	39661	ORF-T	YEL061C	CIN8	bothEndsMapped	Manual	FALSE
4496	ST4496	5	-	39877	42013	ORF-T	YEL060C	PRB1	bothEndsMapped	Manual	FALSE
4497	ST4497	5	-	42405	42701	ORF-T	YEL059C-A	SOM1	bothEndsMapped	Manual	FALSE
4498	ST4498	5	-	44901	45853	ORF-T	YEL057C	YEL057C	bothEndsMapped	Manual	FALSE
4499	ST4499	5	-	48285	51605	ORF-T	YEL055C	POL5	bothEndsMapped	Manual	FALSE
4500	ST4500	5	-	51773	51973	CUTs	CUT543	CUT543	bothEndsMapped	Automatic	FALSE
4501	ST4501	5	-	52349	52485	CUTs	CUT544	CUT544	mapped3	Automatic	FALSE
4502	ST4502	5	-	52485	53293	ORF-T	YEL054C	RPL12A	bothEndsMapped	Manual	FALSE
4503	ST4503	5	-	53813	56181	ORF-T	YEL053C	MAK10	bothEndsMapped	Manual	FALSE
4504	ST4504	5	-	58821	59309	CUTs	CUT545	CUT545	bothEndsMapped	Automatic	FALSE
4505	ST4505	5	-	59493	60917	ORF-T	YEL050C	RML2	bothEndsMapped	Manual	FALSE
4506	ST4506	5	-	62821	63724	CUTs	CUT546	CUT546	bothEndsMapped	Automatic	FALSE
4507	ST4507	5	-	64125	65165	ORF-T	YEL048C	YEL048C	bothEndsMapped	Manual	FALSE
4508	ST4508	5	-	65397	66821	ORF-T	YEL047C	YEL047C	bothEndsMapped	Manual	FALSE
4509	ST4509	5	-	67061	68909	other	YEL046C, YEL045C	GLY1, YEL045C	bothEndsMapped	Manual	FALSE
4510	ST4510	5	-	79549	80173	ORF-T	YEL039C	CYC7	bothEndsMapped	Manual	FALSE
4511	ST4511	5	-	81198	82781	ORF-T	YEL037C	RAD23	bothEndsMapped	Manual	FALSE
4512	ST4512	5	-	82973	84781	ORF-T	YEL036C	ANP1	bothEndsMapped	Manual	FALSE
4513	ST4513	5	-	96621	97869	ORF-T	YEL029C	BUD16	bothEndsMapped	Manual	FALSE
4514	ST4514	5	-	98365	99501	other	YELCdelta3	YELCdelta3	bothEndsMapped	Manual	FALSE
4515	ST4515	5	-	102309	106933	ORF-T	YEL025C	YEL025C	bothEndsMapped	Manual	FALSE
4516	ST4516	5	-	108429	111117	ORF-T	YEL023C	YEL023C	bothEndsMapped	Manual	FALSE
4517	ST4517	5	-	117661	118117	other	RPR1	RPR1	bothEndsMapped	Manual	FALSE
4518	ST4518	5	-	118517	120381	other	YELCtau1, YEL020C	YELCtau1, YEL020C	bothEndsMapped	Manual	FALSE
4519	ST4519	5	-	120381	121325	ORF-T	YEL019C	MMS21	mapped5	Manual	FALSE
4520	ST4520	5	-	122325	123037	ORF-T	YEL017C-A	PMP2	bothEndsMapped	Manual	FALSE
4521	ST4521	5	-	124653	126413	ORF-T	YEL016C	NPP2	bothEndsMapped	Manual	FALSE
4522	ST4522	5	-	130077	131405	other	tQ(UUG)E2	tQ(UUG)E2	bothEndsMapped	Manual	FALSE
4523	ST4523	5	-	132677	135397	SUTs	SUT504	SUT504	bothEndsMapped	Manual	FALSE
4524	ST4524	5	-	138829	140365	ORF-T	YEL009C	GCN4	bothEndsMapped	Manual	FALSE
4525	ST4525	5	-	140365	140981	other	YEL008C-A	YEL008C-A	mapped5	Manual	FALSE
4526	ST4526	5	-	145781	146789	ORF-T	YEL005C	VAB2	bothEndsMapped	Manual	FALSE
4527	ST4527	5	-	148549	150085	ORF-T	YEL002C	WBP1	bothEndsMapped	Manual	FALSE
4528	ST4528	5	-	150221	151029	ORF-T	YEL001C	IRC22	bothEndsMapped	Manual	FALSE
4529	ST4529	5	-	151205	151885	SUTs	SUT505	SUT505	bothEndsMapped	Manual	FALSE
4530	ST4530	5	-	152173	152661	CUTs	CUT547	CUT547	bothEndsMapped	Automatic	FALSE
4531	ST4531	5	-	155957	156109	CUTs	CUT548	CUT548	mapped3	Automatic	FALSE
4532	ST4532	5	-	156109	156493	SUTs	SUT506	SUT506	bothEndsMapped	Manual	FALSE
4533	ST4533	5	-	157453	159157	ORF-T	YER003C	PMI40	bothEndsMapped	Manual	FALSE
4534	ST4534	5	-	161493	162445	SUTs	SUT507	SUT507	bothEndsMapped	Manual	FALSE
4535	ST4535	5	-	165965	166925	ORF-T	YER007C-A	TMA20	bothEndsMapped	Manual	FALSE
4536	ST4536	5	-	166925	167325	CUTs	CUT549	CUT549	mapped5	Automatic	FALSE
4537	ST4537	5	-	167733	171885	ORF-T	YER008C	SEC3	bothEndsMapped	Manual	FALSE
4538	ST4538	5	-	172549	173389	ORF-T	YER010C	YER010C	bothEndsMapped	Manual	FALSE
4539	ST4539	5	-	176085	177589	SUTs	SUT508	SUT508	bothEndsMapped	Manual	FALSE
4540	ST4540	5	-	178205	178573	CUTs	CUT550	CUT550	bothEndsMapped	Automatic	FALSE
4541	ST4541	5	-	186933	188069	SUTs	SUT509	SUT509	bothEndsMapped	Manual	FALSE
4542	ST4542	5	-	189445	191949	ORF-T	YER017C	AFG3	mapped3	Manual	FALSE
4543	ST4543	5	-	191949	192717	ORF-T	YER018C	SPC25	mapped5	Manual	FALSE
4544	ST4544	5	-	192781	194149	SUTs	SUT510	SUT510	bothEndsMapped	Manual	FALSE
4545	ST4545	5	-	194197	194629	ORF-T	YER019C-A	SBH2	bothEndsMapped	Manual	FALSE
4546	ST4546	5	-	194629	195029	SUTs	SUT511	SUT511	mapped5	Manual	FALSE
4547	ST4547	5	-	203349	204589	SUTs	SUT512	SUT512	bothEndsMapped	Manual	FALSE
4548	ST4548	5	-	207517	208557	ORF-T	YER026C	CHO1	bothEndsMapped	Manual	FALSE
4549	ST4549	5	-	208749	210349	ORF-T	YER027C	GAL83	bothEndsMapped	Manual	FALSE
4550	ST4550	5	-	210653	211957	ORF-T	YER028C	MIG3	bothEndsMapped	Manual	FALSE
4551	ST4551	5	-	212501	213245	ORF-T	YER029C	SMB1	bothEndsMapped	Manual	FALSE
4552	ST4552	5	-	213925	214781	ORF-T	YER031C	YPT31	bothEndsMapped	Manual	FALSE
4553	ST4553	5	-	217997	221501	ORF-T	YER033C	ZRG8	bothEndsMapped	Manual	FALSE
4554	ST4554	5	-	222509	223269	CUTs	CUT551	CUT551	mapped3	Automatic	FALSE
4555	ST4555	5	-	223269	225245	ORF-T	YER036C	ARB1	bothEndsMapped	Manual	FALSE
4556	ST4556	5	-	225845	228309	ORF-T	YER038C	KRE29	bothEndsMapped	Manual	FALSE
4557	ST4557	5	-	228389	229509	other	YER039C, YER039C-A	HVG1, YER039C-A	bothEndsMapped	Manual	FALSE
4558	ST4558	5	-	235549	237197	ORF-T	YER043C	SAH1	bothEndsMapped	Manual	FALSE
4559	ST4559	5	-	237469	238141	ORF-T	YER044C	ERG28	bothEndsMapped	Manual	FALSE
4560	ST4560	5	-	238141	239405	ORF-T	YER044C-A	MEI4	mapped5	Manual	FALSE
4561	ST4561	5	-	239925	241757	ORF-T	YER045C	ACA1	bothEndsMapped	Manual	FALSE
4562	ST4562	5	-	241757	242661	SUTs	SUT513	SUT513	mapped5	Manual	FALSE
4563	ST4563	5	-	243821	246701	ORF-T	YER047C	SAP1	bothEndsMapped	Manual	FALSE
4564	ST4564	5	-	246861	248261	ORF-T	YER048C	CAJ1	bothEndsMapped	Manual	FALSE
4565	ST4565	5	-	248605	249789	other	YERCdelta8	YERCdelta8	bothEndsMapped	Manual	FALSE
4566	ST4566	5	-	253749	253869	CUTs	CUT552	CUT552	mapped3	Automatic	FALSE
4567	ST4567	5	-	253869	254453	ORF-T	YER050C	RSM18	bothEndsMapped	Manual	FALSE
4568	ST4568	5	-	256213	258093	ORF-T	YER052C	HOM3	bothEndsMapped	Manual	FALSE
4569	ST4569	5	-	258557	259885	ORF-T	YER053C	PIC2	bothEndsMapped	Manual	FALSE
4570	ST4570	5	-	260597	261101	ORF-T	YER053C-A	YER053C-A	bothEndsMapped	Manual	FALSE
4571	ST4571	5	-	261877	262021	CUTs	CUT553	CUT553	mapped3	Automatic	FALSE
4572	ST4572	5	-	262021	264141	ORF-T	YER054C	GIP2	bothEndsMapped	Manual	FALSE
4573	ST4573	5	-	264765	265909	ORF-T	YER055C	HIS1	bothEndsMapped	Manual	FALSE
4574	ST4574	5	-	266349	268197	ORF-T	YER056C	FCY2	bothEndsMapped	Manual	FALSE
4575	ST4575	5	-	268229	269293	CUTs	CUT554	CUT554	mapped3	Automatic	FALSE
4576	ST4576	5	-	269293	270221	ORF-T	YER056C-A	RPL34A	bothEndsMapped	Manual	FALSE
4577	ST4577	5	-	270653	271197	ORF-T	YER057C	HMF1	bothEndsMapped	Manual	FALSE
4578	ST4578	5	-	272085	272269	CUTs	CUT555	CUT555	bothEndsMapped	Automatic	FALSE
4579	ST4579	5	-	273797	273981	CUTs	CUT556	CUT556	mapped3	Automatic	FALSE
4580	ST4580	5	-	273981	278261	SUTs	SUT514	SUT514	bothEndsMapped	Manual	FALSE
4581	ST4581	5	-	278405	279661	ORF-T	YER061C	CEM1	bothEndsMapped	Manual	FALSE
4582	ST4582	5	-	279845	280829	ORF-T	YER062C	HOR2	bothEndsMapped	Manual	FALSE
4583	ST4583	5	-	281565	282445	CUTs	CUT557	CUT557	bothEndsMapped	Automatic	FALSE
4584	ST4584	5	-	282509	284301	ORF-T	YER064C	YER064C	bothEndsMapped	Manual	FALSE
4585	ST4585	5	-	285101	287245	ORF-T	YER065C	ICL1	bothEndsMapped	Manual	FALSE
4586	ST4586	5	-	290965	291757	other	YER066C-A	YER066C-A	bothEndsMapped	Manual	FALSE
4587	ST4587	5	-	294285	294917	CUTs	CUT558	CUT558	bothEndsMapped	Automatic	FALSE
4588	ST4588	5	-	301021	301693	CUTs	CUT559	CUT559	bothEndsMapped	Automatic	FALSE
4589	ST4589	5	-	301725	302365	ORF-T	YER071C	YER071C	bothEndsMapped	Manual	FALSE
4590	ST4590	5	-	302365	302645	CUTs	CUT560	CUT560	mappedNone	Automatic	FALSE
4591	ST4591	5	-	302645	303357	CUTs	CUT561	CUT561	bothEndsMapped	Automatic	FALSE
4592	ST4592	5	-	308293	311365	ORF-T	YER075C	PTP3	bothEndsMapped	Manual	FALSE
4593	ST4593	5	-	312429	313821	ORF-T	YER076C	YER076C	bothEndsMapped	Manual	FALSE
4594	ST4594	5	-	314493	316557	ORF-T	YER077C	YER077C	bothEndsMapped	Manual	FALSE
4595	ST4595	5	-	316749	318581	ORF-T	YER078C	YER078C	bothEndsMapped	Manual	FALSE
4596	ST4596	5	-	319365	319757	CUTs	CUT562	CUT562	bothEndsMapped	Automatic	FALSE
4597	ST4597	5	-	321573	321901	CUTs	CUT563	CUT563	bothEndsMapped	Automatic	FALSE
4598	ST4598	5	-	324189	325989	ORF-T	YER082C	UTP7	bothEndsMapped	Manual	FALSE
4599	ST4599	5	-	326117	327053	ORF-T	YER083C	GET2	bothEndsMapped	Manual	FALSE
4600	ST4600	5	-	332365	332877	ORF-T	YER087C-B	SBH1	bothEndsMapped	Manual	FALSE
4601	ST4601	5	-	333045	335293	ORF-T	YER088C	DOT6	bothEndsMapped	Manual	FALSE
4602	ST4602	5	-	335869	337669	ORF-T	YER088C-A, YER089C	YER088C-A, PTC2	bothEndsMapped	Manual	FALSE
4603	ST4603	5	-	339645	342229	ORF-T	YER091C	MET6	bothEndsMapped	Manual	FALSE
4604	ST4604	5	-	343237	347677	ORF-T	YER093C	TSC11	bothEndsMapped	Manual	FALSE
4605	ST4605	5	-	347829	348405	ORF-T	YER093C-A	YER093C-A	bothEndsMapped	Manual	FALSE
4606	ST4606	5	-	348573	349453	ORF-T	YER094C	PUP3	bothEndsMapped	Manual	FALSE
4607	ST4607	5	-	358013	359325	ORF-T	YER099C	PRS2	bothEndsMapped	Manual	FALSE
4608	ST4608	5	-	360397	361853	ORF-T	YER101C	AST2	bothEndsMapped	Manual	FALSE
4609	ST4609	5	-	363965	364309	SUTs	SUT515	SUT515	bothEndsMapped	Manual	FALSE
4610	ST4610	5	-	367509	372053	ORF-T	YER105C	NUP157	bothEndsMapped	Manual	FALSE
4611	ST4611	5	-	373317	374733	ORF-T	YER107C	GLE2	bothEndsMapped	Manual	FALSE
4612	ST4612	5	-	374877	377789	ORF-T	YER109C	FLO8	bothEndsMapped	Manual	FALSE
4613	ST4613	5	-	378549	382237	ORF-T	YER110C	KAP123	bothEndsMapped	Manual	FALSE
4614	ST4614	5	-	382509	386189	ORF-T	YER111C	SWI4	bothEndsMapped	Manual	FALSE
4615	ST4615	5	-	387861	390165	ORF-T	YER113C	TMN3	bothEndsMapped	Manual	FALSE
4616	ST4616	5	-	390285	394021	ORF-T	YER114C	BOI2	bothEndsMapped	Manual	FALSE
4617	ST4617	5	-	394189	396261	ORF-T	YER115C, YER116C	SPR6, SLX8	bothEndsMapped	Manual	FALSE
4618	ST4618	5	-	397765	399253	ORF-T	YER118C	SHO1	bothEndsMapped	Manual	FALSE
4619	ST4619	5	-	399405	400869	other	YER119C, YER119C-A	AVT6, YER119C-A	bothEndsMapped	Manual	FALSE
4620	ST4620	5	-	401885	402317	SUTs	SUT516	SUT516	bothEndsMapped	Manual	FALSE
4621	ST4621	5	-	402717	404429	ORF-T	YER122C	GLO3	bothEndsMapped	Manual	FALSE
4622	ST4622	5	-	406805	409125	ORF-T	YER124C	DSE1	bothEndsMapped	Manual	FALSE
4623	ST4623	5	-	409125	409389	CUTs	CUT564	CUT564	mapped5	Automatic	FALSE
4624	ST4624	5	-	412925	414253	ORF-T	YER126C	NSA2	bothEndsMapped	Manual	FALSE
4625	ST4625	5	-	415773	416125	CUTs	CUT565	CUT565	bothEndsMapped	Automatic	FALSE
4626	ST4626	5	-	416125	416557	CUTs	CUT566	CUT566	bothEndsMapped	Automatic	FALSE
4627	ST4627	5	-	420909	422533	ORF-T	YER130C	YER130C	bothEndsMapped	Manual	FALSE
4628	ST4628	5	-	425029	430893	ORF-T	YER132C	PMD1	bothEndsMapped	Manual	FALSE
4629	ST4629	5	-	431117	431221	other	snR52	SNR52	bothEndsMapped	Manual	FALSE
4630	ST4630	5	-	431221	431365	CUTs	CUT567	CUT567	mapped5	Automatic	FALSE
4631	ST4631	5	-	432549	432853	CUTs	CUT568	CUT568	bothEndsMapped	Automatic	FALSE
4632	ST4632	5	-	437109	437845	ORF-T	YER134C	YER134C	bothEndsMapped	Manual	FALSE
4633	ST4633	5	-	441157	441853	ORF-T	YER137C	YER137C	bothEndsMapped	Manual	FALSE
4634	ST4634	5	-	449741	451365	ORF-T	YER139C	YER139C	bothEndsMapped	Manual	FALSE
4635	ST4635	5	-	455125	456101	ORF-T	YER142C	MAG1	bothEndsMapped	Manual	FALSE
4636	ST4636	5	-	457693	460237	ORF-T	YER144C	UBP5	bothEndsMapped	Manual	FALSE
4637	ST4637	5	-	460365	461773	ORF-T	YER145C	FTR1	bothEndsMapped	Manual	FALSE
4638	ST4638	5	-	462901	464901	ORF-T	YER147C	SCC4	bothEndsMapped	Manual	FALSE
4639	ST4639	5	-	466213	467533	ORF-T	YER149C	PEA2	bothEndsMapped	Manual	FALSE
4640	ST4640	5	-	469629	472549	ORF-T	YER151C	UBP3	mapped3	Manual	FALSE
4641	ST4641	5	-	472549	474061	other	YER152C, YER153C	YER152C, PET122	mapped5	Manual	FALSE
4642	ST4642	5	-	474061	475397	ORF-T	YER153C	PET122	mapped5	Manual	FALSE
4643	ST4643	5	-	476205	483117	ORF-T	YER155C	BEM2	bothEndsMapped	Manual	FALSE
4644	ST4644	5	-	483213	484365	ORF-T	YER156C	YER156C	bothEndsMapped	Manual	FALSE
4645	ST4645	5	-	488701	490845	ORF-T	YER158C	YER158C	bothEndsMapped	Manual	FALSE
4646	ST4646	5	-	491373	492141	ORF-T	YER159C	BUR6	bothEndsMapped	Manual	FALSE
4647	ST4647	5	-	499093	500389	ORF-T	YER161C	SPT2	bothEndsMapped	Manual	FALSE
4648	ST4648	5	-	500389	500525	CUTs	CUT569	CUT569	mapped5	Automatic	FALSE
4649	ST4649	5	-	500557	502925	ORF-T	YER162C	RAD4	bothEndsMapped	Manual	FALSE
4650	ST4650	5	-	502973	503813	ORF-T	YER163C	YER163C	bothEndsMapped	Manual	FALSE
4651	ST4651	5	-	509637	509813	CUTs	CUT570	CUT570	mapped3	Automatic	FALSE
4652	ST4652	5	-	509813	510213	SUTs	SUT517	SUT517	bothEndsMapped	Manual	FALSE
4653	ST4653	5	-	520981	522717	ORF-T	YER168C	CCA1	bothEndsMapped	Manual	FALSE
4654	ST4654	5	-	522869	522933	SUTs	SUT518	SUT518	bothEndsMapped	Manual	FALSE
4655	ST4655	5	-	526932	527261	SUTs	SUT519	SUT519	bothEndsMapped	Manual	FALSE
4656	ST4656	5	-	529405	536085	ORF-T	YER172C	BRR2	bothEndsMapped	Manual	FALSE
4657	ST4657	5	-	538325	539301	ORF-T	YER174C	GRX4	bothEndsMapped	Manual	FALSE
4658	ST4658	5	-	539301	540373	ORF-T	YER175C	TMT1	mapped5	Manual	FALSE
4659	ST4659	5	-	540653	541453	SUTs	SUT520	SUT520	bothEndsMapped	Manual	FALSE
4660	ST4660	5	-	544613	545061	CUTs	CUT571	CUT571	bothEndsMapped	Automatic	FALSE
4661	ST4661	5	-	548573	549237	SUTs	SUT521	SUT521	bothEndsMapped	Manual	FALSE
4662	ST4662	5	-	549701	551157	ORF-T	YER180C, YER180C-A	ISC10, SLO1	bothEndsMapped	Manual	FALSE
4663	ST4663	5	-	553269	553973	ORF-T	YER183C	FAU1	bothEndsMapped	Manual	FALSE
4664	ST4664	5	-	555861	559053	ORF-T	YER184C	YER184C	bothEndsMapped	Manual	FALSE
4665	ST4665	5	-	559421	561101	SUTs	SUT522	SUT522	bothEndsMapped	Manual	FALSE
4666	ST4666	5	-	561445	562749	ORF-T	YER186C	YER186C	bothEndsMapped	Manual	FALSE
4667	ST4667	5	-	562797	563149	SUTs	SUT523	SUT523	bothEndsMapped	Manual	FALSE
4668	ST4668	5	-	567037	567581	CUTs	CUT572	CUT572	bothEndsMapped	Automatic	FALSE
7856	ST7856	5	-	127701	128325	SRT	novel4518	novel4518	NA	GeneLoop	TRUE
7857	ST7857	5	-	131757	132501	SRT	novel4521	novel4521	NA	GeneLoop	TRUE
7858	ST7858	5	-	150077	150205	SRT	novel4528	novel4528	NA	GeneLoop	TRUE
7859	ST7859	5	-	200525	200813	SRT	novel4552	novel4552	NA	GeneLoop	TRUE
7860	ST7860	5	-	232277	234141	SRT	novel4562	novel4562	NA	GeneLoop	TRUE
7861	ST7861	5	-	254517	254877	SRT	novel4570	novel4570	NA	GeneLoop	TRUE
7862	ST7862	5	-	291701	292621	SRT	novel4590	novel4590	NA	GeneLoop	TRUE
7863	ST7863	5	-	363837	364301	SRT	novel4615	novel4615	NA	GeneLoop	TRUE
7864	ST7864	5	-	409621	410085	SRT	novel4624	novel4624	NA	GeneLoop	TRUE
7865	ST7865	5	-	423741	423949	SRT	novel4633	novel4633	NA	GeneLoop	TRUE
7866	ST7866	5	-	452797	453141	SRT	novel4640	novel4640	NA	GeneLoop	TRUE
7867	ST7867	5	-	515261	517533	SRT	novel4653	novel4653	NA	GeneLoop	TRUE
804	ST0804	5	+	7713	8089	SUTs	SUT086	SUT086	bothEndsMapped	Manual	FALSE
805	ST0805	5	+	8089	8297	CUTs	CUT102	CUT102	mapped3	Automatic	FALSE
806	ST0806	5	+	9969	10497	CUTs	CUT103	CUT103	bothEndsMapped	Automatic	FALSE
807	ST0807	5	+	11545	11929	SUTs	SUT087	SUT087	bothEndsMapped	Manual	FALSE
808	ST0808	5	+	13569	14745	ORF-T	YEL072W	RMD6	bothEndsMapped	Manual	FALSE
809	ST0809	5	+	16177	17881	ORF-T	YEL071W	DLD3	bothEndsMapped	Manual	FALSE
810	ST0810	5	+	26137	27625	ORF-T	YEL066W	HPA3	mapped5	Manual	FALSE
811	ST0811	5	+	27625	29601	ORF-T	YEL065W	SIT1	bothEndsMapped	Manual	FALSE
812	ST0812	5	+	34145	34321	CUTs	CUT104	CUT104	mapped5	Automatic	FALSE
813	ST0813	5	+	34321	36401	ORF-T	YEL062W	NPR2	bothEndsMapped	Manual	FALSE
814	ST0814	5	+	43217	44993	ORF-T	YEL058W	PCM1	bothEndsMapped	Manual	FALSE
815	ST0815	5	+	45065	45809	CUTs	CUT105	CUT105	bothEndsMapped	Automatic	FALSE
816	ST0816	5	+	47105	48457	ORF-T	YEL056W	HAT2	bothEndsMapped	Manual	FALSE
817	ST0817	5	+	56537	58105	ORF-T	YEL052W	AFG1	bothEndsMapped	Manual	FALSE
818	ST0818	5	+	58321	59297	ORF-T	YEL051W	VMA8	bothEndsMapped	Manual	FALSE
819	ST0819	5	+	61329	61401	other	snR67	SNR67	bothEndsMapped	Manual	FALSE
820	ST0820	5	+	69049	70385	ORF-T	YEL044W	IES6	bothEndsMapped	Manual	FALSE
821	ST0821	5	+	70433	73449	ORF-T	YEL043W	YEL043W	bothEndsMapped	Manual	FALSE
822	ST0822	5	+	73585	75473	ORF-T	YEL042W	GDA1	bothEndsMapped	Manual	FALSE
823	ST0823	5	+	75665	77585	ORF-T	YEL041W	YEF1	bothEndsMapped	Manual	FALSE
824	ST0824	5	+	78033	79585	ORF-T	YEL040W	UTR2	bothEndsMapped	Manual	FALSE
825	ST0825	5	+	80377	81185	ORF-T	YEL038W	UTR4	bothEndsMapped	Manual	FALSE
826	ST0826	5	+	85593	86361	other	YEL034W, YEL033W	HYP2, YEL033W	bothEndsMapped	Manual	FALSE
827	ST0827	5	+	86441	86553	other	YEL033W	YEL033W	bothEndsMapped	Manual	FALSE
828	ST0828	5	+	86897	90049	ORF-T	YEL032W	MCM3	bothEndsMapped	Manual	FALSE
829	ST0829	5	+	90233	94017	ORF-T	YEL031W	SPF1	bothEndsMapped	Manual	FALSE
[truncated: 5,988 more rows]
