# Supplementary material for: Chromatin Dynamics and the RNA Exosome Function in Concert to Regulate Transcriptional Homeostasis
Source: Cell Rep. Author manuscript; Available in PMC 2015 Nov 30. (PMC4662874; doi:10.1016/j.celrep.2015.10.030)
Supplement: 7 [file NIHMS731410-supplement-7.xlsx]

## Sheet: TableS3.txt
seqname	first	last	strand	name	orientation	location_feature	limma_swr1rrp6.vs.rrp6
2	59553	59785	+	NSSR_002	convergent	novel	TRUE
2	327520	328176	+	NSSR_006	convergent	novel	FALSE
2	331908	332372	-	NSSR_122	divergent	novel	TRUE
2	349708	350724	-	NSSR_123	divergent	novel	TRUE
2	419927	420191	+	NSSR_008	div/con	novel	FALSE
2	476700	477028	-	NSSR_124	divergent	novel	TRUE
2	512964	513124	-	NSSR_125	convergent	novel	TRUE
2	728300	728652	-	NSSR_126	divergent	5'	FALSE
3	227922	228058	+	NSSR_017	tandem	novel	FALSE
4	116885	117269	-	NSSR_131	divergent	novel	TRUE
4	130929	131593	+	NSSR_021	convergent	novel	TRUE
4	333457	333921	+	NSSR_025	convergent	novel	FALSE
4	512491	513259	+	NSSR_028	divergent	novel	FALSE
4	1050221	1050525	+	NSSR_033	div/conv	novel	FALSE
4	1164681	1165121	-	NSSR_141	tandem	5'	FALSE
9	182833	183305	+	NSSR_068	convergent	novel	TRUE
9	258177	258649	+	NSSR_069	divergent	5'	FALSE
9	310633	310913	+	NSSR_071	divergent	novel	FALSE
9	370121	370345	+	NSSR_072	divergent	novel	FALSE
5	280617	280881	+	NSSR_040	divergent	novel	TRUE
6	70185	71017	+	NSSR_045	convergent	novel	FALSE
6	114005	114541	-	NSSR_146	tandem	novel	TRUE
7	115619	115899	+	NSSR_049	tandem	5'	FALSE
7	276547	276891	+	NSSR_051	divergent	novel	FALSE
7	320367	320863	-	NSSR_153	convergent	novel	TRUE
7	497899	498435	+	NSSR_054	div/conv	novel	FALSE
7	849163	849459	+	NSSR_058	antisense	novel	TRUE
8	64610	65002	+	NSSR_064	antisense	novel	FALSE
8	220325	221341	-	NSSR_164	convergent	novel	TRUE
10	316908	317316	-	NSSR_170	div/conv	novel	FALSE
10	374164	374340	-	NSSR_171	tandem	novel	FALSE
10	395968	396360	+	NSSR_076	convergent	novel	TRUE
10	710936	711056	+	NSSR_079	convergent	novel	TRUE
11	94176	94384	-	NSSR_175	divergent	novel	FALSE
11	143368	143960	-	NSSR_176	divergent	novel	TRUE
11	270499	270747	+	NSSR_083	divergent	novel	FALSE
11	625866	626162	-	NSSR_178	div/conv	novel	FALSE
12	197825	198241	+	NSSR_084	divergent	novel	FALSE
12	224921	225345	+	NSSR_085	convergent	novel	FALSE
12	849295	849671	+	NSSR_092	div/conv	novel	FALSE
12	932496	932704	+	NSSR_094	divergent	novel	FALSE
12	1058508	1059260	-	NSSR_183	convergent	novel	FALSE
13	33781	33909	-	NSSR_184	div/conv	novel	FALSE
13	224361	224769	+	NSSR_097	div/conv	novel	TRUE
14	313975	314391	-	NSSR_193	convergent	novel	TRUE
14	544488	544936	-	NSSR_197	div/conv	novel	TRUE
14	672112	672832	-	NSSR_201	convergent	novel	TRUE
15	196150	196758	-	NSSR_206	div/conv	novel	FALSE
15	699610	700714	+	NSSR_112	divergent	novel	TRUE
16	443987	444387	+	NSSR_117	divergent	novel	TRUE
16	574063	575583	-	NSSR_217	div/conv	novel	TRUE
16	825427	825587	+	NSSR_118	convergent	novel	TRUE
1	34937	35073	+	NSR001	tandem	novel	FALSE
1	138831	138959	+	NSR002	tandem	3'	FALSE
2	117079	117487	+	NSR003	divergent	5'	FALSE
2	565000	565184	+	NSR004	tandem	5'	FALSE
2	792496	792864	+	NSR005	convergent	5'	TRUE
3	224850	224954	+	NSR006	convergent	3'	TRUE
3	236402	237186	+	NSR007	divergent	novel	TRUE
4	322017	322153	+	NSR008	divergent	5'	TRUE
4	977325	977517	+	NSR009	convergent	3'	FALSE
4	1465469	1466557	+	NSR010	div/con	5'	TRUE
5	229441	229561	+	NSR011	convergent	3'	FALSE
5	308225	308385	+	NSR012	convergent	3'	FALSE
7	398179	398299	+	NSR013	divergent	5'	TRUE
7	609475	609603	+	NSR014	tandem	5'	FALSE
7	610051	610507	+	NSR015	tandem	3'	FALSE
7	798179	798483	+	NSR017	divergent	novel	FALSE
7	953779	953971	+	NSR018	divergent	5'	FALSE
7	959531	959867	+	NSR019	tandem	5'	TRUE
7	1059690	1059938	+	NSR020	convergent	3'	FALSE
9	415305	416049	+	NSR021	divergent	novel	FALSE
11	569788	570516	+	NSR023	convergent	3'	TRUE
12	168753	168913	+	NSR024	divergent	novel	FALSE
12	573473	573913	+	NSR025	divergent	novel	FALSE
12	972520	973240	+	NSR026	divergent	novel	TRUE
13	37785	37913	+	NSR028	tandem	3'	FALSE
13	626729	626873	+	NSR029	convergent	3'	FALSE
13	849937	850321	+	NSR030	convergent	novel	TRUE
14	586627	587108	+	NSR032	convergent	3'	FALSE
15	17993	18393	+	NSR033	div/con	5'	FALSE
15	930795	930950	+	NSR034	convergent	3'	FALSE
15	1066371	1066475	+	NSR035	tandem	3'	TRUE
16	425635	425811	+	NSR036	divergent	5'	TRUE
16	459747	459867	+	NSR037	convergent	3'	FALSE
16	883003	883211	+	NSR038	tandem	5'	TRUE
1	108643	108843	-	NSR039	tandem	3'	FALSE
2	415307	415491	-	NSR040	divergent	5'	TRUE
2	697676	697788	-	NSR042	tandem	5'	FALSE
2	697804	697980	-	NSR043	tandem	novel	FALSE
3	78022	78270	-	NSR044	divergent	5'	FALSE
3	163262	163430	-	NSR045	tandem	5'	FALSE
3	236318	236830	-	NSR046	divergent	5'	FALSE
4	139493	139797	-	NSR047	divergent	5'	TRUE
4	543559	543935	-	NSR048	divergent	5'	FALSE
4	689472	690200	-	NSR049	convergent	3'	TRUE
4	965305	966345	-	NSR050	convergent	3'	TRUE
4	1057873	1058001	-	NSR051	convergent	3'	FALSE
4	1358929	1359433	-	NSR052	divergent	5'	TRUE
4	1443529	1443665	-	NSR053	tandem	3'	FALSE
4	1454505	1454641	-	NSR054	tandem	5'	FALSE
5	16005	16109	-	NSR055	divergent	5'	FALSE
5	314077	314485	-	NSR056	tandem	novel	TRUE
5	342749	343325	-	NSR057	convergent	novel	FALSE
5	542837	544581	-	NSR058	convergent	3'	FALSE
6	55037	55165	-	NSR059	convergent	3'	FALSE
7	253975	254207	-	NSR060	divergent	5'	TRUE
7	411311	411983	-	NSR061	divergent	5'	FALSE
7	677311	677647	-	NSR063	convergent	novel	FALSE
7	883911	884047	-	NSR064	tandem	5'	FALSE
7	913311	913415	-	NSR065	convergent	3'	FALSE
7	958415	958607	-	NSR066	divergent	novel	FALSE
8	341829	342109	-	NSR067	divergent	novel	FALSE
10	139268	139420	-	NSR068	tandem	3'	FALSE
11	164600	164816	-	NSR069	divergent	5'	FALSE
11	245278	245462	-	NSR070	tandem	5'	FALSE
11	315807	315959	-	NSR071	convergent	3'	TRUE
12	26621	27005	-	NSR072	tandem	5'	TRUE
12	214557	214701	-	NSR073	tandem	novel	TRUE
12	234293	234397	-	NSR074	tandem	5'	FALSE
12	805155	805419	-	NSR075	divergent	5'	TRUE
12	1027924	1028300	-	NSR077	divergent	5'	FALSE
13	25869	26013	-	NSR078	divergent	5'	TRUE
13	763109	763261	-	NSR079	tandem	3'	FALSE
14	89359	89575	-	NSR080	convergent	3'	TRUE
14	330239	330559	-	NSR081	div/con	novel	TRUE
14	508448	508648	-	NSR082	convergent	3'	FALSE
15	233694	233806	-	NSR083	divergent	5'	FALSE
15	424206	424686	-	NSR084	tandem	novel	FALSE
15	877759	878071	-	NSR085	divergent	5'	TRUE
16	131173	131381	-	NSR086	convergent	3'	FALSE
1	182971	183219	-	novel003	convergent	5'	TRUE
2	628964	629692	-	novel015	divergent	novel	TRUE
2	768220	768580	-	novel016	convergent	novel	TRUE
2	788524	789124	-	novel017	convergent	3'	TRUE
2	121631	122367	+	novel004	div/con	novel	TRUE
2	377047	378591	+	novel006	convergent	3'	TRUE
2	778512	779510	+	novel223	div/con	5'	TRUE
4	88205	89237	-	novel042	convergent	3'	TRUE
4	221869	222549	-	novel044	divergent	5'	TRUE
4	328269	329685	-	novel045	convergent	novel	TRUE
4	870281	870545	-	novel049	div/con	novel	TRUE
4	392681	393929	+	novel027	divergent	novel	TRUE
4	457329	457961	+	novel028	convergent	novel	TRUE
4	544739	545979	+	novel030	convergent	3'	TRUE
4	617796	618444	+	novel032	convergent	novel	TRUE
4	1166981	1167677	+	novel039	convergent	3'	TRUE
4	1204173	1204493	+	novel040	div/con	novel	TRUE
5	117077	117669	-	novel067	convergent	3'	TRUE
5	221725	222149	-	novel070	divergent	novel	TRUE
5	540365	542845	-	novel244	divergent	5'	TRUE
5	53921	54177	+	novel056	convergent	novel	TRUE
5	491513	491729	+	novel242	convergent	novel	TRUE
5	491745	492217	+	novel243	convergent	novel	TRUE
6	114841	115193	+	novel074	convergent	novel	TRUE
7	918175	919831	-	novel096	convergent	novel	TRUE
7	830383	830599	-	novel251	div/con	novel	TRUE
7	830671	831023	-	novel252	div/con	novel	TRUE
7	416307	417139	+	novel082	div/con	novel	TRUE
7	582067	582891	+	novel084	convergent	novel	TRUE
7	845859	846400	+	novel248	div/con	5'	TRUE
8	6441	8097	+	novel253	convergent	3'	TRUE
9	321421	321885	-	novel116	divergent	5'	TRUE
9	243633	244105	+	novel110	convergent	3'	TRUE
10	136792	137216	+	novel120	divergent	novel	TRUE
10	316136	316712	+	novel123	divergent	5'	TRUE
11	338843	339419	+	novel137	div/con	novel	TRUE
12	125373	125765	-	novel156	divergent	novel	TRUE
12	163569	164145	+	novel146	divergent	novel	TRUE
12	542495	543369	+	novel151	convergent	3'	TRUE
12	751089	752129	+	novel153	convergent	novel	TRUE
12	1011656	1012150	+	novel154	divergent	novel	TRUE
13	712141	712589	-	novel176	div/con	novel	TRUE
13	832277	832869	-	novel177	convergent	novel	TRUE
13	748100	749273	+	novel281	convergent	novel	TRUE
14	412607	413231	-	novel186	divergent	5'	TRUE
16	873959	874415	-	novel219	convergent	3'	TRUE
16	90753	91289	+	novel204	convergent	novel	TRUE
16	811000	812811	+	novel211	convergent	3'	TRUE
