# Supplementary material for: Chromatin Dynamics and the RNA Exosome Function in Concert to Regulate Transcriptional Homeostasis
Source: Cell Rep. Author manuscript; Available in PMC 2015 Nov 30. (PMC4662874; doi:10.1016/j.celrep.2015.10.030)
Supplement: 8 [file NIHMS731410-supplement-8.xlsx]

## Sheet: Figure2C
tx_ID	swr1_rrp6Minusrrp6	rtt109_rrp6Minusrrp6	ConditionForGroup	seqName	strand	first	last	type	name	commonName
ST2138	1.96382	2.07045	unclassified	12	+	105401	105545	CUTs	CUT247	CUT247
ST5938	2.16929	1.2983	unclassified	12	-	363973	364301	CUTs	CUT734	CUT734
ST0132	1.36	1.02058	unclassified	2	+	339600	339944	CUTs	CUT016	CUT016
ST3467	1.24195	0.768928	unclassified	16	+	451699	452227	CUTs	CUT419	CUT419
ST2759	0.10423	1.42073	unclassified	14	+	198187	198515	CUTs	CUT321	CUT321
ST5426	-0.101313	1.29204	unclassified	10	-	139948	140116	CUTs	CUT677	CUT677
ST5721	-0.328587	0.903361	unclassified	11	-	325551	325911	CUTs	CUT716	CUT716
ST6973	-0.413208	0.905239	unclassified	16	-	34693	35013	CUTs	CUT877	CUT877
ST4122	-0.483413	2.24865	unclassified	4	-	356909	357141	CUTs	CUT488	CUT488
ST4540	0.560845	-0.095024	unclassified	5	-	178205	178573	CUTs	CUT550	CUT550
ST3716	0.53828	-0.0725615	unclassified	2	-	146723	146971	CUTs	CUT444	CUT444
ST4631	0.512017	-0.141435	unclassified	5	-	432549	432853	CUTs	CUT568	CUT568
ST0996	0.487191	-0.0108083	unclassified	6	+	106921	107209	CUTs	CUT122	CUT122
ST0129	0.468687	-0.023388	unclassified	2	+	326296	326776	CUTs	CUT015	CUT015
ST4789	0.437745	-0.0833242	unclassified	7	-	166863	167487	CUTs	CUT590	CUT590
ST6358	0.632054	0.0780444	unclassified	13	-	761805	761949	CUTs	CUT789	CUT789
ST4748	0.541639	0.0642756	unclassified	7	-	35013	35365	CUTs	CUT584	CUT584
ST4362	0.60828	-0.0267665	unclassified	4	-	1166153	1166433	CUTs	CUT523	CUT523
ST3075	0.592556	-0.017745	unclassified	15	+	313002	313554	CUTs	CUT367	CUT367
ST0449	0.859127	-0.0477774	unclassified	4	+	329585	329697	CUTs	CUT055	CUT055
ST5813	0.734419	-0.0118218	unclassified	11	-	570712	570848	CUTs	CUT727	CUT727
ST1202	0.792819	0.108642	unclassified	7	+	508771	509059	CUTs	CUT145	CUT145
ST0562	0.815126	-0.438631	unclassified	4	+	727860	728156	CUTs	CUT069	CUT069
ST1284	0.799232	-0.450362	unclassified	7	+	739403	739899	CUTs	CUT155	CUT155
ST5663	0.787512	-0.526173	unclassified	11	-	157728	158304	CUTs	CUT705	CUT705
ST6952	0.946024	-0.543744	unclassified	15	-	1003415	1004087	CUTs	CUT873	CUT873
ST4196	1.77879	-0.119312	unclassified	4	-	578423	578983	CUTs	CUT499	CUT499
ST5428	1.52335	-0.134527	unclassified	10	-	142660	142780	CUTs	CUT678	CUT678
ST1589	1.44797	-0.545992	unclassified	9	+	100001	100385	CUTs	CUT186	CUT186
ST2269	1.42774	-0.643548	GroupC	12	+	542017	542489	CUTs	CUT265	CUT265
ST2826	1.21488	-0.219675	unclassified	14	+	374331	374515	CUTs	CUT333	CUT333
ST6864	0.449861	0.227503	unclassified	15	-	757654	758062	CUTs	CUT857	CUT857
ST1797	0.449378	0.226849	unclassified	10	+	349296	349984	CUTs	CUT211	CUT211
ST3554	0.454979	0.244925	unclassified	16	+	697123	697731	CUTs	CUT431	CUT431
ST7212	0.385508	0.140274	unclassified	16	-	752743	753039	CUTs	CUT912	CUT912
ST1985	0.381976	0.117385	unclassified	11	+	255386	255659	CUTs	CUT230	CUT230
ST4207	0.35075	0.163206	unclassified	4	-	602935	603239	CUTs	CUT501	CUT501
ST0100	0.327438	0.168211	unclassified	2	+	237744	237928	CUTs	CUT008	CUT008
ST1629	0.380972	0.0821112	unclassified	9	+	249473	249697	CUTs	CUT192	CUT192
ST7240	0.379283	0.0463402	unclassified	16	-	834071	834303	CUTs	CUT918	CUT918
ST6789	0.378523	0.00287807	unclassified	15	-	530502	531262	CUTs	CUT844	CUT844
ST6908	0.305309	0.0410348	unclassified	15	-	876351	877007	CUTs	CUT866	CUT866
ST4778	0.199481	0.0556847	unclassified	7	-	145359	145631	CUTs	CUT588	CUT588
ST0677	0.150057	0.0577945	unclassified	4	+	1149677	1149981	CUTs	CUT082	CUT082
ST4032	0.246475	0.116853	unclassified	4	-	89525	89845	CUTs	CUT471	CUT471
ST3518	0.131967	0.110779	unclassified	16	+	608539	608643	CUTs	CUT425	CUT425
ST4959	0.11692	0.0933427	unclassified	7	-	739327	739607	CUTs	CUT617	CUT617
ST5470	0.0929141	0.144739	unclassified	10	-	267900	268348	CUTs	CUT684	CUT684
ST3012	0.429232	0.348841	unclassified	15	+	136442	136874	CUTs	CUT357	CUT357
ST5113	0.415133	0.299138	unclassified	8	-	121846	122038	CUTs	CUT639	CUT639
ST3120	0.336564	0.390822	unclassified	15	+	424730	425258	CUTs	CUT375	CUT375
ST4967	0.330046	0.328397	unclassified	7	-	761735	762159	CUTs	CUT620	CUT620
ST1035	0.308417	0.242293	unclassified	6	+	263305	263857	CUTs	CUT124	CUT124
ST0485	0.269428	0.275776	unclassified	4	+	453825	454065	CUTs	CUT061	CUT061
ST4504	0.654136	0.382486	unclassified	5	-	58821	59309	CUTs	CUT545	CUT545
ST7132	0.671768	0.277257	unclassified	16	-	518071	518551	CUTs	CUT904	CUT904
ST2869	0.152451	0.420955	unclassified	14	+	498843	499123	CUTs	CUT336	CUT336
ST2553	0.13035	0.394316	unclassified	13	+	405737	406241	CUTs	CUT298	CUT298
ST0043	0.239371	0.414024	unclassified	1	+	180255	180511	CUTs	CUT005	CUT005
ST6237	0.0743573	0.263667	unclassified	13	-	354749	355125	CUTs	CUT768	CUT768
ST3927	0.0306692	0.452769	unclassified	3	-	30845	31189	CUTs	CUT462	CUT462
ST5493	-0.0342255	0.436348	unclassified	10	-	337052	337748	CUTs	CUT689	CUT689
ST0691	-0.0194607	0.510035	unclassified	4	+	1189213	1189605	CUTs	CUT086	CUT086
ST5708	0.0352908	0.617343	unclassified	11	-	290503	290807	CUTs	CUT712	CUT712
ST4892	0.686003	0.893876	unclassified	7	-	525047	525615	CUTs	CUT605	CUT605
ST5707	0.627114	0.939712	unclassified	11	-	285487	286015	CUTs	CUT711	CUT711
ST0632	0.818556	0.756148	unclassified	4	+	974581	975013	CUTs	CUT075	CUT075
ST4182	0.698109	0.745422	unclassified	4	-	547663	547799	CUTs	CUT495	CUT495
ST4047	0.704915	0.620534	unclassified	4	-	134341	134733	CUTs	CUT475	CUT475
ST1747	0.626252	0.51858	unclassified	10	+	180800	180936	CUTs	CUT205	CUT205
ST2841	0.572046	0.74285	unclassified	14	+	417835	418155	CUTs	CUT335	CUT335
ST1446	0.431356	0.627922	unclassified	8	+	198578	199106	CUTs	CUT178	CUT178
ST0468	-0.355047	0.191617	unclassified	4	+	413569	413945	CUTs	CUT056	CUT056
ST6838	-0.305085	0.130863	unclassified	15	-	680286	680566	CUTs	CUT853	CUT853
ST5576	-0.465726	0.280862	unclassified	10	-	610468	610932	CUTs	CUT697	CUT697
ST0644	-0.500556	0.173163	unclassified	4	+	1030509	1030877	CUTs	CUT076	CUT076
ST0771	-0.120894	0.213112	unclassified	4	+	1427405	1427893	CUTs	CUT098	CUT098
ST2930	-0.185354	0.2126	unclassified	14	+	662196	662308	CUTs	CUT348	CUT348
ST2492	-0.122964	0.142294	unclassified	13	+	239025	239225	CUTs	CUT290	CUT290
ST4961	-0.257798	-0.102463	unclassified	7	-	746055	746615	CUTs	CUT618	CUT618
ST2440	-0.295775	-0.124934	unclassified	13	+	77993	78337	CUTs	CUT284	CUT284
ST4597	-0.351658	0.0601897	unclassified	5	-	321573	321901	CUTs	CUT563	CUT563
ST1750	-0.295365	0.021176	unclassified	10	+	186888	187208	CUTs	CUT207	CUT207
ST2038	-0.316032	-0.0385347	unclassified	11	+	389300	390276	CUTs	CUT236	CUT236
ST0124	-0.313572	-0.0187019	unclassified	2	+	310632	310952	CUTs	CUT013	CUT013
ST6901	-0.326933	-0.0197638	unclassified	15	-	848831	849047	CUTs	CUT865	CUT865
ST1181	0.272108	-0.0782945	unclassified	7	+	427243	427643	CUTs	CUT143	CUT143
ST0655	0.273047	-0.0879173	unclassified	4	+	1072749	1073285	CUTs	CUT078	CUT078
ST0916	0.249591	-0.106658	unclassified	5	+	343481	343889	CUTs	CUT113	CUT113
ST1976	0.33757	-0.0769997	unclassified	11	+	222842	224778	CUTs	CUT228	CUT228
ST2575	0.302677	-0.165442	unclassified	13	+	493881	494777	CUTs	CUT299	CUT299
ST5019	0.301616	-0.172242	unclassified	7	-	904799	904927	CUTs	CUT629	CUT629
ST5714	0.310013	-0.139234	unclassified	11	-	307271	307647	CUTs	CUT714	CUT714
ST2535	0.320879	-0.239639	unclassified	13	+	348593	348809	CUTs	CUT294	CUT294
ST5202	0.315867	-0.24869	unclassified	8	-	386606	386734	CUTs	CUT651	CUT651
ST1983	0.34835	-0.248654	unclassified	11	+	245738	246274	CUTs	CUT229	CUT229
ST5458	0.22236	-0.162939	unclassified	10	-	227748	227916	CUTs	CUT681	CUT681
ST6436	0.244763	-0.203436	unclassified	14	-	107159	108183	CUTs	CUT801	CUT801
ST0735	0.227865	-0.221697	unclassified	4	+	1319445	1319757	CUTs	CUT092	CUT092
ST1735	0.219581	-0.26101	unclassified	10	+	141392	141840	CUTs	CUT202	CUT202
ST6248	0.311563	-0.285682	unclassified	13	-	405613	406109	CUTs	CUT771	CUT771
ST1304	0.298523	-0.296088	unclassified	7	+	786027	786331	CUTs	CUT156	CUT156
ST5479	0.273842	-0.311287	unclassified	10	-	294068	294244	CUTs	CUT687	CUT687
ST1195	0.286669	-0.34623	unclassified	7	+	484195	484987	CUTs	CUT144	CUT144
ST1523	0.25748	-0.383777	unclassified	8	+	411650	412330	CUTs	CUT181	CUT181
ST4809	0.169042	-0.0426953	unclassified	7	-	256183	257279	CUTs	CUT592	CUT592
ST0741	0.173452	-0.0488452	unclassified	4	+	1334205	1334573	CUTs	CUT094	CUT094
ST4271	0.183879	-0.0509553	unclassified	4	-	831561	831753	CUTs	CUT514	CUT514
ST7101	0.0790018	-0.0307948	unclassified	16	-	431095	431375	CUTs	CUT898	CUT898
ST0121	0.0505053	-0.00377675	unclassified	2	+	306288	306696	CUTs	CUT011	CUT011
ST6931	0.116666	-0.0981246	unclassified	15	-	944183	944415	CUTs	CUT868	CUT868
ST6395	0.0817253	-0.0862175	unclassified	13	-	881973	885405	CUTs	CUT792	CUT792
ST4100	0.0281537	-0.0924281	unclassified	4	-	303837	304845	CUTs	CUT483	CUT483
ST1724	0.0352945	-0.110202	unclassified	10	+	109802	110506	CUTs	CUT197	CUT197
ST6166	-0.0366901	0.120518	unclassified	13	-	110365	110837	CUTs	CUT761	CUT761
ST3117	-0.0541234	0.115329	unclassified	15	+	418578	418866	CUTs	CUT373	CUT373
ST5048	0.0076127	0.0666538	unclassified	7	-	993734	994078	CUTs	CUT632	CUT632
ST7075	-0.0183954	0.0548757	unclassified	16	-	348287	348855	CUTs	CUT893	CUT893
ST2243	-0.120005	0.00290123	unclassified	12	+	434145	434281	CUTs	CUT262	CUT262
ST4978	-0.0602834	-0.0879731	unclassified	7	-	795655	796639	CUTs	CUT622	CUT622
ST3166	-0.0797625	-0.0410121	unclassified	15	+	553130	553882	CUTs	CUT382	CUT382
ST6997	-0.114061	-0.0763284	unclassified	16	-	107733	108269	CUTs	CUT880	CUT880
ST5322	-0.0463155	-0.172623	unclassified	9	-	259613	259909	CUTs	CUT664	CUT664
ST5473	-0.101106	-0.133395	unclassified	10	-	279532	280004	CUTs	CUT685	CUT685
ST6865	-0.157026	-0.179197	unclassified	15	-	758846	759030	CUTs	CUT858	CUT858
ST6114	-0.0944632	-0.220474	unclassified	12	-	987900	988188	CUTs	CUT755	CUT755
ST1726	-0.101984	-0.232971	unclassified	10	+	116690	117138	CUTs	CUT198	CUT198
ST3836	0.0738234	-0.154789	unclassified	2	-	539340	539668	CUTs	CUT455	CUT455
ST6105	0.0871673	-0.19166	unclassified	12	-	928604	929596	CUTs	CUT753	CUT753
ST3480	0.0771708	-0.202281	unclassified	16	+	475171	475699	CUTs	CUT422	CUT422
ST3278	-0.0503374	-0.234306	unclassified	15	+	913931	914043	CUTs	CUT392	CUT392
ST4936	-0.0220304	-0.272545	unclassified	7	-	667343	667807	CUTs	CUT612	CUT612
ST0580	0.104086	-0.257183	unclassified	4	+	794484	795252	CUTs	CUT071	CUT071
ST4368	0.103708	-0.267208	unclassified	4	-	1182385	1182945	CUTs	CUT524	CUT524
ST6984	0.118203	-0.308354	unclassified	16	-	74789	74901	CUTs	CUT878	CUT878
ST1106	0.0979174	-0.324783	unclassified	7	+	225915	226331	CUTs	CUT132	CUT132
ST2901	0.082573	-0.345204	unclassified	14	+	586429	586612	CUTs	CUT342	CUT342
ST6740	-0.291863	-0.481757	unclassified	15	-	379086	380182	CUTs	CUT835	CUT835
ST3642	-0.228774	-0.503731	unclassified	1	-	35797	36349	CUTs	CUT439	CUT439
ST0747	-0.223666	-0.5141	unclassified	4	+	1359157	1359485	CUTs	CUT095	CUT095
ST4530	-0.162991	-0.438155	unclassified	5	-	152173	152661	CUTs	CUT547	CUT547
ST4578	-0.142342	-0.39462	unclassified	5	-	272085	272269	CUTs	CUT555	CUT555
ST0133	-0.185828	-0.382337	unclassified	2	+	341016	342576	CUTs	CUT017	CUT017
ST2056	-0.122451	-0.528154	unclassified	11	+	454532	454860	CUTs	CUT239	CUT239
ST6525	-0.159146	-0.53405	unclassified	14	-	407703	408103	CUTs	CUT811	CUT811
ST5423	-0.195418	-0.541901	unclassified	10	-	139156	139268	CUTs	CUT676	CUT676
ST4685	0.0174885	-0.362248	unclassified	6	-	81933	82125	CUTs	CUT573	CUT573
ST0498	-0.0198586	-0.353434	unclassified	4	+	486114	486402	CUTs	CUT063	CUT063
ST7166	-0.0932678	-0.355818	unclassified	16	-	622703	623215	CUTs	CUT905	CUT905
ST6062	-0.0610181	-0.392351	unclassified	12	-	786475	787395	CUTs	CUT746	CUT746
ST5985	-0.00310065	-0.492856	unclassified	12	-	543349	543669	CUTs	CUT740	CUT740
ST6741	-0.0250379	-0.534451	unclassified	15	-	380182	380734	CUTs	CUT836	CUT836
ST7000	-0.0701062	-0.540322	unclassified	16	-	117733	118021	CUTs	CUT881	CUT881
ST0682	-0.0867362	-0.425167	unclassified	4	+	1165893	1166141	CUTs	CUT085	CUT085
ST4575	-0.122039	-0.437128	unclassified	5	-	268229	269293	CUTs	CUT554	CUT554
ST6704	-0.0439622	-0.451795	unclassified	15	-	264574	265174	CUTs	CUT832	CUT832
ST6299	-0.047509	-0.454849	unclassified	13	-	568213	568413	CUTs	CUT778	CUT778
ST4185	-0.0930277	-0.469592	unclassified	4	-	555407	555647	CUTs	CUT496	CUT496
ST4357	-0.0662826	-0.495537	unclassified	4	-	1145721	1146057	CUTs	CUT522	CUT522
ST4668	-0.0848697	-0.490776	unclassified	5	-	567037	567581	CUTs	CUT572	CUT572
ST0888	0.111581	-0.496625	unclassified	5	+	261953	262801	CUTs	CUT110	CUT110
ST4012	0.109836	-0.526412	unclassified	4	-	21869	22453	CUTs	CUT468	CUT468
ST0146	0.194401	-0.528414	unclassified	2	+	381375	381639	CUTs	CUT023	CUT023
ST0612	0.155341	-0.575443	unclassified	4	+	915309	915429	CUTs	CUT073	CUT073
ST6722	0.179479	-0.580479	unclassified	15	-	332910	333374	CUTs	CUT833	CUT833
ST0512	0.192086	-0.600992	GroupC	4	+	542547	543243	CUTs	CUT065	CUT065
ST6262	0.138547	-0.431114	unclassified	13	-	448309	448957	CUTs	CUT774	CUT774
ST3076	0.197548	-0.414578	unclassified	15	+	315330	316730	CUTs	CUT368	CUT368
ST5402	0.191477	-0.42343	unclassified	10	-	96757	97501	CUTs	CUT672	CUT672
ST2896	0.185158	-0.4184	unclassified	14	+	579036	579444	CUTs	CUT341	CUT341
ST3392	0.0898696	-0.444682	unclassified	16	+	215321	216049	CUTs	CUT408	CUT408
ST1748	0.0630613	-0.445526	unclassified	10	+	182256	183208	CUTs	CUT206	CUT206
ST2768	0.0349309	-0.403242	unclassified	14	+	217731	218395	CUTs	CUT322	CUT322
ST1356	0.0889692	-0.375659	unclassified	7	+	962331	962834	CUTs	CUT163	CUT163
ST1621	0.0723785	-0.367253	unclassified	9	+	202849	204145	CUTs	CUT189	CUT189
ST1087	-0.0342331	-0.667262	GroupC	7	+	166731	166907	CUTs	CUT130	CUT130
ST4554	-0.008706	-0.692954	GroupC	5	-	222509	223269	CUTs	CUT551	CUT551
ST3505	-0.0790383	-0.621579	GroupC	16	+	565283	565571	CUTs	CUT423	CUT423
ST4282	-0.0730445	-0.666686	GroupC	4	-	892025	892441	CUTs	CUT515	CUT515
ST5688	0.0988135	-0.623856	GroupC	11	-	229966	230622	CUTs	CUT707	CUT707
ST5046	0.07236	-0.614613	GroupC	7	-	984318	984654	CUTs	CUT631	CUT631
ST3189	0.0625706	-0.615276	GroupC	15	+	642394	642698	CUTs	CUT386	CUT386
ST4590	0.0610641	-0.619383	GroupC	5	-	302365	302645	CUTs	CUT560	CUT560
ST5610	0.0526353	-0.56199	unclassified	10	-	717580	717996	CUTs	CUT700	CUT700
ST2496	0.0229029	-0.553234	unclassified	13	+	246937	247641	CUTs	CUT291	CUT291
ST2044	0.00689511	-0.563934	unclassified	11	+	419844	421068	CUTs	CUT237	CUT237
ST4174	0.0138065	-0.620275	GroupC	4	-	505375	506535	CUTs	CUT494	CUT494
ST5167	-0.0148865	-0.608836	GroupC	8	-	279293	280069	CUTs	CUT647	CUT647
ST1261	-0.0244513	-0.602844	GroupC	7	+	678251	678459	CUTs	CUT152	CUT152
ST4145	-0.0218927	-0.605759	GroupC	4	-	413837	414797	CUTs	CUT491	CUT491
ST4934	-2.29232	-3.06612	GroupD	7	-	656167	656455	CUTs	CUT610	CUT610
ST0927	-2.78168	-2.62496	GroupD	5	+	395281	395513	CUTs	CUT115	CUT115
ST2434	-1.71388	-3.42365	GroupD	13	+	57625	57873	CUTs	CUT282	CUT282
ST6937	-1.53815	-2.55304	GroupD	15	-	960255	960671	CUTs	CUT871	CUT871
ST4630	-1.58652	-2.82782	GroupD	5	-	431221	431365	CUTs	CUT567	CUT567
ST2542	-2.25202	-2.61213	GroupD	13	+	370761	371209	CUTs	CUT296	CUT296
ST6023	-1.96915	-2.38876	GroupD	12	-	672413	672613	CUTs	CUT744	CUT744
ST6223	-2.12881	-2.26119	GroupD	13	-	311269	311477	CUTs	CUT766	CUT766
ST5306	-2.30639	-0.0618617	unclassified	9	-	226061	226277	CUTs	CUT663	CUT663
ST4913	-2.65331	-1.05954	GroupD	7	-	606735	607127	CUTs	CUT608	CUT608
ST6807	-2.20943	-1.63512	GroupD	15	-	574326	574806	CUTs	CUT848	CUT848
ST4830	-2.11288	-1.81471	GroupD	7	-	337175	337591	CUTs	CUT596	CUT596
ST5972	-2.28137	-1.79554	GroupD	12	-	503501	504045	CUTs	CUT737	CUT737
ST1639	-0.793383	0.439449	unclassified	9	+	274089	274537	CUTs	CUT194	CUT194
ST5353	-0.928737	0.268683	unclassified	9	-	362637	362981	CUTs	CUT668	CUT668
ST0228	-1.26636	0.621463	unclassified	2	+	662888	663176	CUTs	CUT033	CUT033
ST5422	-1.1694	0.358853	unclassified	10	-	137028	137132	CUTs	CUT675	CUT675
ST4774	-1.5398	-0.385619	unclassified	7	-	130998	131311	CUTs	CUT587	CUT587
ST7196	-1.48183	-0.64559	GroupD	16	-	706287	706719	CUTs	CUT911	CUT911
ST1453	-1.32288	-0.590424	GroupD	8	+	219009	219513	CUTs	CUT179	CUT179
ST2613	-1.32028	-0.658958	GroupD	13	+	592969	593329	CUTs	CUT305	CUT305
ST2785	-0.958972	-0.0278869	unclassified	14	+	258435	258787	CUTs	CUT327	CUT327
ST0874	-1.24178	-0.141651	unclassified	5	+	210489	210833	CUTs	CUT108	CUT108
ST3413	-1.07241	-0.150908	unclassified	16	+	291281	291649	CUTs	CUT412	CUT412
ST1830	-1.15759	-0.190292	unclassified	10	+	458640	458856	CUTs	CUT214	CUT214
ST4966	-0.645662	-0.172398	unclassified	7	-	760503	761119	CUTs	CUT619	CUT619
ST1869	-0.730045	-0.214148	unclassified	10	+	604480	604912	CUTs	CUT218	CUT218
ST0303	-0.656628	-0.0104475	unclassified	3	+	120474	121082	CUTs	CUT043	CUT043
ST0035	-0.539024	-0.109579	unclassified	1	+	143439	143599	CUTs	CUT003	CUT003
ST7213	-0.582673	-0.111817	unclassified	16	-	758919	759455	CUTs	CUT913	CUT913
ST5087	-0.731447	-0.319905	unclassified	8	-	50013	50517	CUTs	CUT637	CUT637
ST0471	-0.765571	-0.360835	unclassified	4	+	421937	422529	CUTs	CUT058	CUT058
ST3535	-0.830296	-0.36315	unclassified	16	+	654987	655115	CUTs	CUT427	CUT427
ST2105	-0.835215	-0.365291	unclassified	11	+	604077	604349	CUTs	CUT245	CUT245
ST1444	-0.912591	-0.229535	unclassified	8	+	193826	194169	CUTs	CUT177	CUT177
ST5783	-1.03347	-0.276227	unclassified	11	-	492664	493296	CUTs	CUT721	CUT721
ST6439	-0.942207	-0.326358	unclassified	14	-	116199	116575	CUTs	CUT802	CUT802
ST3104	-0.889815	-0.363601	unclassified	15	+	392522	392842	CUTs	CUT371	CUT371
ST5144	-0.912359	-0.396213	unclassified	8	-	208854	209286	CUTs	CUT643	CUT643
ST4384	0.688351	-1.39329	GroupC	4	-	1233553	1233673	CUTs	CUT526	CUT526
ST0470	0.51786	-1.01285	GroupC	4	+	417273	417633	CUTs	CUT057	CUT057
ST2772	0.519638	-1.02954	GroupC	14	+	234043	234187	CUTs	CUT324	CUT324
ST5357	0.42591	-1.02528	GroupC	9	-	381181	382173	CUTs	CUT669	CUT669
ST2904	0.357	-1.03048	GroupC	14	+	588252	588356	CUTs	CUT344	CUT344
ST6065	0.390258	-1.16862	GroupC	12	-	793131	794227	CUTs	CUT748	CUT748
ST4816	0.27188	-1.24939	GroupC	7	-	276751	277079	CUTs	CUT593	CUT593
ST5220	0.165013	-1.16483	GroupC	8	-	450246	450702	CUTs	CUT655	CUT655
ST0906	0.138061	-1.15655	GroupC	5	+	316769	317145	CUTs	CUT111	CUT111
ST5007	0.176448	-1.05847	GroupC	7	-	879031	879383	CUTs	CUT626	CUT626
ST3332	0.218484	-1.01657	GroupC	16	+	46721	47153	CUTs	CUT400	CUT400
ST6428	0.20021	-1.00353	GroupC	14	-	67862	68415	CUTs	CUT798	CUT798
ST4187	0.596363	-0.469701	unclassified	4	-	556511	556671	CUTs	CUT497	CUT497
ST4855	0.541268	-0.501313	unclassified	7	-	412623	413175	CUTs	CUT600	CUT600
ST0406	0.4977	-0.464923	unclassified	4	+	192401	192569	CUTs	CUT052	CUT052
ST3342	0.500105	-0.383666	unclassified	16	+	76705	79569	CUTs	CUT402	CUT402
ST4219	0.423123	-0.371097	unclassified	4	-	629440	630688	CUTs	CUT503	CUT503
ST7032	0.397321	-0.44494	unclassified	16	-	207237	207645	CUTs	CUT891	CUT891
ST4259	0.377204	-0.516651	unclassified	4	-	781232	781352	CUTs	CUT511	CUT511
ST4204	0.363446	-0.580771	unclassified	4	-	598423	598879	CUTs	CUT500	CUT500
ST2015	0.34197	-0.606305	GroupC	11	+	327779	328819	CUTs	CUT231	CUT231
ST4116	0.582722	-0.754564	GroupC	4	-	340245	340405	CUTs	CUT485	CUT485
ST6873	0.47336	-0.631223	GroupC	15	-	780998	781542	CUTs	CUT861	CUT861
ST7247	0.486188	-0.703306	GroupC	16	-	874527	874879	CUTs	CUT919	CUT919
ST2304	0.282954	-0.711317	GroupC	12	+	660473	660649	CUTs	CUT266	CUT266
ST6432	0.301017	-0.774039	GroupC	14	-	86863	87319	CUTs	CUT799	CUT799
ST2351	0.207058	-0.900945	GroupC	12	+	837607	838015	CUTs	CUT272	CUT272
ST0143	0.167953	-0.883737	GroupC	2	+	376375	376831	CUTs	CUT021	CUT021
ST2536	0.208727	-0.840994	GroupC	13	+	348809	349457	CUTs	CUT295	CUT295
ST1866	0.230708	-0.843104	GroupC	10	+	585648	585904	CUTs	CUT217	CUT217
ST6063	0.229643	-0.862412	GroupC	12	-	789411	789699	CUTs	CUT747	CUT747
ST6590	0.18377	-0.701008	GroupC	14	-	663296	663664	CUTs	CUT818	CUT818
ST6292	0.151524	-0.638336	GroupC	13	-	545325	545709	CUTs	CUT776	CUT776
ST5222	0.205121	-0.64701	GroupC	8	-	460984	462088	CUTs	CUT656	CUT656
ST3453	0.202015	-0.663925	GroupC	16	+	409083	409491	CUTs	CUT417	CUT417
ST0201	0.197491	-0.755341	GroupC	2	+	576344	576768	CUTs	CUT029	CUT029
ST0033	0.169142	-0.784354	GroupC	1	+	138607	138831	CUTs	CUT002	CUT002
ST7269	0.123024	-0.773275	GroupC	16	-	933183	933783	CUTs	CUT925	CUT925
ST1433	0.136925	-0.795039	GroupC	8	+	170714	171410	CUTs	CUT175	CUT175
ST4981	0.0720135	-0.676719	GroupC	7	-	801719	801871	CUTs	CUT623	CUT623
ST2076	0.117238	-0.689243	GroupC	11	+	517413	517564	CUTs	CUT243	CUT243
ST2377	0.0990516	-0.6814	GroupC	12	+	906703	907039	CUTs	CUT275	CUT275
ST3196	0.0696881	-0.744027	GroupC	15	+	661890	662170	CUTs	CUT387	CUT387
ST4257	0.0905764	-0.716722	GroupC	4	-	769696	770200	CUTs	CUT510	CUT510
ST7193	0.100969	-0.734708	GroupC	16	-	699479	700023	CUTs	CUT910	CUT910
ST4161	-0.199052	-0.267949	unclassified	4	-	470533	470773	CUTs	CUT493	CUT493
ST5643	-0.236565	-0.256061	unclassified	11	-	95840	95984	CUTs	CUT703	CUT703
ST1917	-0.187582	-0.330042	unclassified	11	+	30921	31153	CUTs	CUT225	CUT225
ST5469	-0.232809	-0.331902	unclassified	10	-	267316	267900	CUTs	CUT683	CUT683
ST2027	-0.262486	-0.333822	unclassified	11	+	364244	364388	CUTs	CUT234	CUT234
ST3059	-0.292145	-0.2933	unclassified	15	+	267826	268138	CUTs	CUT366	CUT366
ST4394	-0.307867	-0.288244	unclassified	4	-	1260361	1260569	CUTs	CUT527	CUT527
ST5075	-0.332557	-0.219804	unclassified	7	-	1065054	1065174	CUTs	CUT636	CUT636
ST6516	-0.335867	-0.248011	unclassified	14	-	371271	371471	CUTs	CUT810	CUT810
ST6072	-0.352101	-0.267247	unclassified	12	-	822731	823315	CUTs	CUT749	CUT749
ST5827	-0.288088	-0.357339	unclassified	11	-	613730	614338	CUTs	CUT729	CUT729
ST7095	-0.303459	-0.34813	unclassified	16	-	410615	411647	CUTs	CUT897	CUT897
ST6787	-0.331975	-0.372657	unclassified	15	-	519910	520422	CUTs	CUT843	CUT843
ST2098	-0.309161	-0.395738	unclassified	11	+	581180	581492	CUTs	CUT244	CUT244
ST6320	-0.375778	-0.393819	unclassified	13	-	628381	628733	CUTs	CUT780	CUT780
ST4625	-0.412244	-0.322184	unclassified	5	-	415773	416125	CUTs	CUT565	CUT565
ST4935	-0.444031	-0.36288	unclassified	7	-	666951	667343	CUTs	CUT611	CUT611
ST4579	-0.44772	-0.359926	unclassified	5	-	273797	273981	CUTs	CUT556	CUT556
ST6841	-0.479942	-0.25524	unclassified	15	-	682974	683294	CUTs	CUT854	CUT854
ST0791	-0.505014	-0.348436	unclassified	4	+	1484309	1485581	CUTs	CUT100	CUT100
ST2902	-0.566172	-0.359148	unclassified	14	+	587108	587268	CUTs	CUT343	CUT343
ST0812	-0.386419	-0.5217	unclassified	5	+	34145	34321	CUTs	CUT104	CUT104
ST1893	-0.393341	-0.522965	unclassified	10	+	664048	664456	CUTs	CUT221	CUT221
ST7006	-0.398974	-0.577968	unclassified	16	-	132197	132413	CUTs	CUT883	CUT883
ST4480	-0.433303	-0.583731	unclassified	4	-	1507897	1508033	CUTs	CUT540	CUT540
ST2745	-0.409093	-0.429476	unclassified	14	+	145515	145851	CUTs	CUT317	CUT317
ST3246	-0.414622	-0.455563	unclassified	15	+	825251	826291	CUTs	CUT389	CUT389
ST3479	-0.443903	-0.449551	unclassified	16	+	472107	472363	CUTs	CUT421	CUT421
ST5210	-0.451428	-0.463675	unclassified	8	-	410406	410886	CUTs	CUT652	CUT652
ST4956	-0.412453	-0.493028	unclassified	7	-	733351	733535	CUTs	CUT616	CUT616
ST0122	-0.418083	-0.474094	unclassified	2	+	306696	307104	CUTs	CUT012	CUT012
ST2799	-0.426334	-0.479237	unclassified	14	+	302219	302651	CUTs	CUT329	CUT329
ST0661	-0.614958	-0.49634	unclassified	4	+	1092757	1093253	CUTs	CUT080	CUT080
ST4150	-0.663922	-0.479717	unclassified	4	-	428461	428725	CUTs	CUT492	CUT492
ST6751	-0.677532	-0.482235	unclassified	15	-	406766	407622	CUTs	CUT839	CUT839
ST5588	-0.71269	-0.626176	GroupD	10	-	639988	640412	CUTs	CUT698	CUT698
ST5474	-0.706249	-0.636238	GroupD	10	-	280004	280708	CUTs	CUT686	CUT686
ST4120	-0.70082	-0.645329	GroupD	4	-	352269	352621	CUTs	CUT487	CUT487
ST4903	-0.604066	-0.625584	GroupD	7	-	576079	576543	CUTs	CUT607	CUT607
ST4826	-0.644674	-0.627762	GroupD	7	-	314215	314375	CUTs	CUT595	CUT595
ST4338	-0.565808	-0.655255	GroupC	4	-	1077457	1077889	CUTs	CUT521	CUT521
ST4093	-0.5894	-0.675897	GroupC	4	-	292261	292573	CUTs	CUT482	CUT482
ST0226	-0.614332	-0.67241	GroupD	2	+	655424	655776	CUTs	CUT032	CUT032
ST7226	-0.508288	-0.742415	GroupC	16	-	801479	802095	CUTs	CUT915	CUT915
ST2954	-0.527957	-0.793957	GroupC	14	+	716436	716708	CUTs	CUT350	CUT350
ST1121	-0.528732	-0.822508	GroupC	7	+	280795	281315	CUTs	CUT135	CUT135
ST3886	-0.542686	-0.816719	GroupC	2	-	704140	704268	CUTs	CUT457	CUT457
ST6077	-0.586043	-0.761513	GroupC	12	-	830395	830731	CUTs	CUT750	CUT750
ST3775	-0.588703	-0.704026	GroupC	2	-	340892	341484	CUTs	CUT449	CUT449
ST7026	-0.595882	-0.720959	GroupD	16	-	190893	191205	CUTs	CUT888	CUT888
ST6284	-0.61021	-0.732421	GroupD	13	-	512021	513341	CUTs	CUT775	CUT775
ST6013	-0.47862	-0.583836	unclassified	12	-	633621	634005	CUTs	CUT741	CUT741
ST6362	-0.523089	-0.596763	GroupC	13	-	773597	774053	CUTs	CUT790	CUT790
ST1837	-0.518898	-0.638863	GroupC	10	+	486560	486792	CUTs	CUT215	CUT215
ST5429	-0.540615	-0.630555	GroupC	10	-	142780	142996	CUTs	CUT679	CUT679
ST1540	-0.471196	-0.659092	GroupC	8	+	461884	462132	CUTs	CUT182	CUT182
ST5523	-0.470446	-0.703829	GroupC	10	-	450364	450676	CUTs	CUT691	CUT691
ST3401	-0.420528	-0.688903	GroupC	16	+	250425	250705	CUTs	CUT410	CUT410
ST6752	-0.372472	-0.714182	GroupC	15	-	407622	407822	CUTs	CUT840	CUT840
ST0939	-0.40078	-0.699274	GroupC	5	+	425233	425529	CUTs	CUT117	CUT117
ST4400	-0.399984	-0.713636	GroupC	4	-	1279065	1279169	CUTs	CUT530	CUT530
ST1242	0.0167482	-0.801729	GroupC	7	+	616331	617579	CUTs	CUT151	CUT151
ST4251	-0.0170524	-0.770605	GroupC	4	-	750912	751344	CUTs	CUT508	CUT508
ST3044	-0.128465	-0.825088	GroupC	15	+	234610	234762	CUTs	CUT365	CUT365
ST1742	-0.153076	-0.854438	GroupC	10	+	155008	155856	CUTs	CUT204	CUT204
ST6732	-0.0909898	-0.785776	GroupC	15	-	363574	364134	CUTs	CUT834	CUT834
ST5622	-0.102422	-0.803841	GroupC	11	-	24221	24917	CUTs	CUT701	CUT701
ST5745	-0.115036	-0.762009	GroupC	11	-	386280	386592	CUTs	CUT719	CUT719
ST4315	-0.140156	-0.772518	GroupC	4	-	1010913	1011425	CUTs	CUT517	CUT517
ST3462	0.0330313	-1.07312	GroupC	16	+	432387	432539	CUTs	CUT418	CUT418
ST4947	-0.0331749	-1.04056	GroupC	7	-	702167	702671	CUTs	CUT615	CUT615
ST3632	-0.0101327	-1.04875	GroupC	16	+	939211	939683	CUTs	CUT435	CUT435
ST5346	-0.00109135	-1.06093	GroupC	9	-	342013	342293	CUTs	CUT666	CUT666
ST0708	0.0144399	-0.88694	GroupC	4	+	1239997	1241021	CUTs	CUT088	CUT088
ST3799	0.0837684	-0.889483	GroupC	2	-	407899	408483	CUTs	CUT453	CUT453
ST3970	0.0571615	-0.926456	GroupC	3	-	147782	148078	CUTs	CUT465	CUT465
ST5746	-0.0271025	-0.957054	GroupC	11	-	386592	386896	CUTs	CUT720	CUT720
ST3132	0.00856258	-0.945158	GroupC	15	+	458186	458650	CUTs	CUT378	CUT378
ST7170	0.0185266	-0.92233	GroupC	16	-	639103	639287	CUTs	CUT906	CUT906
ST1635	0.0184987	-0.935633	GroupC	9	+	264937	265057	CUTs	CUT193	CUT193
ST6487	-0.22691	-0.893362	GroupC	14	-	275271	276079	CUTs	CUT806	CUT806
ST0212	-0.247855	-0.908665	GroupC	2	+	614424	614880	CUTs	CUT030	CUT030
ST5413	-0.181411	-0.858015	GroupC	10	-	119118	119806	CUTs	CUT674	CUT674
ST5137	-0.199353	-0.877516	GroupC	8	-	189870	190294	CUTs	CUT642	CUT642
ST3562	-0.223802	-0.861821	GroupC	16	+	719235	720603	CUTs	CUT432	CUT432
ST3298	-0.224333	-0.870077	GroupC	15	+	995083	997115	CUTs	CUT395	CUT395
ST5156	-0.246602	-0.988671	GroupC	8	-	238205	238869	CUTs	CUT645	CUT645
ST5551	-0.226795	-0.93017	GroupC	10	-	529148	529652	CUTs	CUT694	CUT694
ST4464	-0.228094	-0.955824	GroupC	4	-	1476513	1476633	CUTs	CUT537	CUT537
ST6148	-0.288337	-0.924421	GroupC	13	-	53781	55213	CUTs	CUT759	CUT759
ST3924	-0.275095	-0.955146	GroupC	3	-	27389	27581	CUTs	CUT459	CUT459
ST6514	-0.295335	-0.955478	GroupC	14	-	366271	366503	CUTs	CUT809	CUT809
ST5530	-0.0709449	-0.918284	GroupC	10	-	461268	461564	CUTs	CUT692	CUT692
ST2753	-0.0987805	-0.892085	GroupC	14	+	174891	175235	CUTs	CUT320	CUT320
ST4736	-0.111496	-0.907536	GroupC	6	-	251837	252277	CUTs	CUT580	CUT580
ST0108	-0.126186	-0.951389	GroupC	2	+	254872	255056	CUTs	CUT009	CUT009
ST3128	-0.141844	-0.943553	GroupC	15	+	446082	447098	CUTs	CUT377	CUT377
ST7076	-0.170822	-0.989605	GroupC	16	-	349943	350119	CUTs	CUT894	CUT894
ST5181	-0.182144	-0.982138	GroupC	8	-	319741	319973	CUTs	CUT649	CUT649
ST7259	-0.0701331	-1.01618	GroupC	16	-	900071	900511	CUTs	CUT922	CUT922
ST2411	-0.0735566	-0.983475	GroupC	12	+	1041760	1042384	CUTs	CUT278	CUT278
ST6660	-0.095729	-1.00074	GroupC	15	-	105790	106358	CUTs	CUT824	CUT824
ST4689	-0.135063	-1.01442	GroupC	6	-	95101	95205	CUTs	CUT574	CUT574
ST2139	-0.0961434	-1.02714	GroupC	12	+	109241	109665	CUTs	CUT248	CUT248
ST6192	-0.101568	-1.03513	GroupC	13	-	218973	219221	CUTs	CUT762	CUT762
ST0442	-0.326205	-0.593721	GroupC	4	+	310457	311153	CUTs	CUT054	CUT054
ST0437	-0.248845	-0.613866	GroupC	4	+	300161	300545	CUTs	CUT053	CUT053
ST4896	-0.2872	-0.615031	GroupC	7	-	534999	535251	CUTs	CUT606	CUT606
ST0232	-0.334611	-0.667038	GroupC	2	+	682208	682528	CUTs	CUT034	CUT034
ST3033	-0.283143	-0.658784	GroupC	15	+	204674	205138	CUTs	CUT363	CUT363
ST4583	-0.277663	-0.698001	GroupC	5	-	281565	282445	CUTs	CUT557	CUT557
ST5218	-0.298176	-0.683418	GroupC	8	-	441622	441942	CUTs	CUT653	CUT653
ST7231	-0.245325	-0.81022	GroupC	16	-	821447	821735	CUTs	CUT916	CUT916
ST0472	-0.280941	-0.794716	GroupC	4	+	423721	424097	CUTs	CUT059	CUT059
ST3594	-0.261869	-0.723057	GroupC	16	+	822051	822163	CUTs	CUT433	CUT433
ST7214	-0.251643	-0.755864	GroupC	16	-	767055	767447	CUTs	CUT914	CUT914
ST6078	-0.28872	-0.744109	GroupC	12	-	833283	833643	CUTs	CUT751	CUT751
ST2062	-0.311992	-0.758962	GroupC	11	+	475732	476140	CUTs	CUT240	CUT240
ST3151	-0.317336	-0.720753	GroupC	15	+	517114	517458	CUTs	CUT381	CUT381
ST4233	-0.32237	-0.733905	GroupC	4	-	690224	690480	CUTs	CUT505	CUT505
ST4651	-0.31904	-0.742538	GroupC	5	-	509637	509813	CUTs	CUT570	CUT570
ST5378	-0.112419	-0.728917	GroupC	10	-	22445	22757	CUTs	CUT670	CUT670
ST4397	-0.169675	-0.721832	GroupC	4	-	1268921	1269745	CUTs	CUT528	CUT528
ST6018	-0.175907	-0.730949	GroupC	12	-	658085	658205	CUTs	CUT743	CUT743
ST3608	-0.176478	-0.757013	GroupC	16	+	876819	877275	CUTs	CUT434	CUT434
ST4398	-0.172015	-0.769503	GroupC	4	-	1275033	1276505	CUTs	CUT529	CUT529
ST6412	-0.14009	-0.653367	GroupC	14	-	31405	31765	CUTs	CUT795	CUT795
ST3926	-0.13171	-0.68414	GroupC	3	-	29909	30405	CUTs	CUT461	CUT461
ST3340	-0.184082	-0.697263	GroupC	16	+	74137	74441	CUTs	CUT401	CUT401
ST0238	-0.177886	-0.668979	GroupC	2	+	698440	698768	CUTs	CUT035	CUT035
ST3294	-0.193503	-0.664416	GroupC	15	+	979995	980139	CUTs	CUT394	CUT394
ST3025	-0.191817	-0.675109	GroupC	15	+	170314	170786	CUTs	CUT362	CUT362
ST2478	-0.202084	-0.672698	GroupC	13	+	204449	205009	CUTs	CUT288	CUT288
ST1920	-0.3154	-0.79809	GroupC	11	+	38961	39121	CUTs	CUT226	CUT226
ST0795	-0.335457	-0.826123	GroupC	4	+	1496805	1497181	CUTs	CUT101	CUT101
ST0806	-0.374226	-0.769991	GroupC	5	+	9969	10497	CUTs	CUT103	CUT103
ST5744	-0.345615	-0.773674	GroupC	11	-	385824	386280	CUTs	CUT718	CUT718
ST6889	-0.350121	-0.776398	GroupC	15	-	818135	818439	CUTs	CUT864	CUT864
ST2374	-0.427332	-0.77203	GroupC	12	+	899719	899895	CUTs	CUT274	CUT274
ST2634	-0.44016	-0.790131	GroupC	13	+	652601	652921	CUTs	CUT306	CUT306
ST2696	-0.398513	-0.797343	GroupC	13	+	861457	861865	CUTs	CUT311	CUT311
ST0089	-0.434237	-0.818588	GroupC	2	+	191991	192343	CUTs	CUT007	CUT007
ST4837	-0.401228	-0.856423	GroupC	7	-	357415	358367	CUTs	CUT598	CUT598
ST4232	-0.416495	-0.867235	GroupC	4	-	687248	687856	CUTs	CUT504	CUT504
ST3641	-0.374294	-0.835161	GroupC	1	-	34381	34749	CUTs	CUT438	CUT438
ST5697	-0.345487	-0.851442	GroupC	11	-	259671	259823	CUTs	CUT709	CUT709
ST5593	-0.363791	-0.869862	GroupC	10	-	650700	651252	CUTs	CUT699	CUT699
ST6353	-0.438419	-0.891747	GroupC	13	-	752965	753117	CUTs	CUT787	CUT787
ST6745	-0.480513	-0.86986	GroupC	15	-	391222	391342	CUTs	CUT838	CUT838
ST5252	-0.453507	-0.961923	GroupC	9	-	45285	45925	CUTs	CUT659	CUT659
ST3381	-0.47557	-0.91002	GroupC	16	+	182953	183177	CUTs	CUT406	CUT406
ST2871	-0.485445	-0.923242	GroupC	14	+	500555	500683	CUTs	CUT337	CUT337
ST0518	-0.491056	-0.92472	GroupC	4	+	563195	563459	CUTs	CUT066	CUT066
ST2509	-0.390698	-0.964512	GroupC	13	+	286561	286745	CUTs	CUT292	CUT292
ST6221	-0.355978	-0.919838	GroupC	13	-	302549	302669	CUTs	CUT765	CUT765
ST3752	-0.368358	-0.922692	GroupC	2	-	278428	280876	CUTs	CUT445	CUT445
ST2405	-0.40285	-1.02808	GroupC	12	+	1028176	1028328	CUTs	CUT277	CUT277
ST1223	-0.410237	-0.997781	GroupC	7	+	559379	559571	CUTs	CUT148	CUT148
ST7189	-0.417199	-0.992292	GroupC	16	-	685495	685695	CUTs	CUT909	CUT909
ST4314	-0.350802	-1.03065	GroupC	4	-	1004457	1005321	CUTs	CUT516	CUT516
ST4500	-0.348304	-0.976667	GroupC	5	-	51773	51973	CUTs	CUT543	CUT543
ST5906	-0.327414	-0.973295	GroupC	12	-	264741	265269	CUTs	CUT733	CUT733
ST4488	-0.331399	-0.991991	GroupC	5	-	15349	15605	CUTs	CUT541	CUT541
ST1369	-0.0341319	-1.32783	GroupC	7	+	1000698	1000890	CUTs	CUT166	CUT166
ST1557	-0.0652458	-1.42197	GroupC	8	+	501324	501956	CUTs	CUT183	CUT183
ST4753	-0.16187	-1.41743	GroupC	7	-	55814	56190	CUTs	CUT585	CUT585
ST4262	-0.126871	-1.48758	GroupC	4	-	784432	784640	CUTs	CUT513	CUT513
ST6258	-0.220563	-1.34628	GroupC	13	-	433053	433341	CUTs	CUT773	CUT773
ST6555	-0.232997	-1.3634	GroupC	14	-	529160	529560	CUTs	CUT817	CUT817
ST3310	-0.2865	-1.31087	GroupC	15	+	1031555	1031915	CUTs	CUT398	CUT398
ST5666	-0.293478	-1.3679	GroupC	11	-	164456	164600	CUTs	CUT706	CUT706
ST3174	-0.297834	-1.21669	GroupC	15	+	584322	585186	CUTs	CUT383	CUT383
ST0979	-0.319802	-1.26616	GroupC	6	+	44745	46121	CUTs	CUT121	CUT121
ST1178	-0.212957	-1.24241	GroupC	7	+	420907	421355	CUTs	CUT142	CUT142
ST4410	-0.244157	-1.27001	GroupC	4	-	1300305	1300969	CUTs	CUT532	CUT532
ST1218	-0.223092	-1.30395	GroupC	7	+	545835	546059	CUTs	CUT147	CUT147
ST2380	-0.021538	-1.20462	GroupC	12	+	911327	912471	CUTs	CUT276	CUT276
ST5804	-0.126433	-1.16689	GroupC	11	-	553848	554360	CUTs	CUT723	CUT723
ST4739	-0.106535	-1.18205	GroupC	6	-	263381	263837	CUTs	CUT581	CUT581
ST6017	-0.128985	-1.19304	GroupC	12	-	657653	658085	CUTs	CUT742	CUT742
ST6296	-0.0710653	-1.19527	GroupC	13	-	559701	560637	CUTs	CUT777	CUT777
ST2050	-0.0883367	-1.1909	GroupC	11	+	439436	439756	CUTs	CUT238	CUT238
ST1344	-0.0896473	-1.24243	GroupC	7	+	920419	920555	CUTs	CUT162	CUT162
ST2959	-0.108486	-1.22712	GroupC	14	+	730844	731316	CUTs	CUT352	CUT352
ST1108	-0.154006	-1.08877	GroupC	7	+	228835	229563	CUTs	CUT133	CUT133
ST5695	-0.253326	-1.05095	GroupC	11	-	257535	258047	CUTs	CUT708	CUT708
ST0503	-0.236505	-1.09107	GroupC	4	+	501674	502362	CUTs	CUT064	CUT064
ST0002	-0.153608	-1.18359	GroupC	1	+	30073	30905	CUTs	CUT001	CUT001
ST6426	-0.198242	-1.17267	GroupC	14	-	64614	64814	CUTs	CUT797	CUT797
ST0910	-0.167944	-1.20776	GroupC	5	+	326169	326545	CUTs	CUT112	CUT112
ST4080	-0.187676	-1.22467	GroupC	4	-	247781	248021	CUTs	CUT481	CUT481
ST3374	-0.243619	-1.15746	GroupC	16	+	169689	170393	CUTs	CUT405	CUT405
ST2655	-0.283302	-1.1188	GroupC	13	+	715649	716497	CUTs	CUT309	CUT309
ST5552	-0.306118	-1.13829	GroupC	10	-	534948	535748	CUTs	CUT695	CUT695
ST1058	-0.287024	-1.16115	GroupC	7	+	64306	64426	CUTs	CUT125	CUT125
ST5488	-0.541579	-1.0912	GroupC	10	-	319036	319300	CUTs	CUT688	CUT688
ST1522	-0.542334	-1.11736	GroupC	8	+	411546	411650	CUTs	CUT180	CUT180
ST4587	-0.593819	-1.07658	GroupD	5	-	294285	294917	CUTs	CUT558	CUT558
ST4471	-0.581048	-1.10504	GroupC	4	-	1492145	1492377	CUTs	CUT539	CUT539
ST6933	-0.653856	-1.14944	GroupD	15	-	953559	953887	CUTs	CUT869	CUT869
ST2234	-0.655504	-1.07848	GroupD	12	+	415737	416385	CUTs	CUT260	CUT260
ST5627	-0.636518	-1.09973	GroupD	11	-	38237	38821	CUTs	CUT702	CUT702
ST1307	-0.625275	-1.03899	GroupD	7	+	795955	796083	CUTs	CUT157	CUT157
ST6145	-0.634026	-1.03421	GroupD	13	-	45909	46021	CUTs	CUT758	CUT758
ST3983	-0.690559	-1.03544	GroupD	3	-	178254	178478	CUTs	CUT466	CUT466
ST2591	-0.675022	-1.05712	GroupD	13	+	534929	535689	CUTs	CUT301	CUT301
ST4046	-0.545337	-0.867481	GroupC	4	-	132317	132645	CUTs	CUT474	CUT474
ST4071	-0.540943	-0.909773	GroupC	4	-	215797	216588	CUTs	CUT480	CUT480
ST2734	-0.589494	-0.87912	GroupC	14	+	104275	104642	CUTs	CUT315	CUT315
ST2636	-0.611579	-0.869961	GroupD	13	+	653049	653361	CUTs	CUT308	CUT308
ST6874	-0.546981	-0.958299	GroupC	15	-	784094	784646	CUTs	CUT862	CUT862
ST4506	-0.561159	-0.930823	GroupC	5	-	62821	63724	CUTs	CUT546	CUT546
ST6671	-0.552676	-0.942665	GroupC	15	-	146822	147174	CUTs	CUT825	CUT825
ST5166	-0.562639	-1.03218	GroupC	8	-	273125	273605	CUTs	CUT646	CUT646
ST2435	-0.577463	-1.00865	GroupC	13	+	58873	59401	CUTs	CUT283	CUT283
ST2955	-0.571194	-1.01998	GroupC	14	+	723404	724076	CUTs	CUT351	CUT351
ST3118	-0.578719	-1.02287	GroupC	15	+	421914	422202	CUTs	CUT374	CUT374
ST1894	-0.643165	-0.911198	GroupD	10	+	664456	664704	CUTs	CUT222	CUT222
ST6754	-0.677018	-0.931562	GroupD	15	-	409158	409566	CUTs	CUT841	CUT841
ST2235	-0.670822	-0.956051	GroupD	12	+	416385	416809	CUTs	CUT261	CUT261
ST2528	-0.60753	-0.918048	GroupD	13	+	330449	330633	CUTs	CUT293	CUT293
ST2788	-0.600044	-0.94577	GroupD	14	+	270747	271219	CUTs	CUT328	CUT328
ST2700	-0.617108	-0.945316	GroupD	13	+	867329	867929	CUTs	CUT313	CUT313
ST5644	-0.59354	-0.975793	GroupD	11	-	95984	96320	CUTs	CUT704	CUT704
ST4237	-0.644953	-0.958634	GroupD	4	-	703360	703832	CUTs	CUT506	CUT506
ST2872	-0.634283	-0.982972	GroupD	14	+	500683	500795	CUTs	CUT338	CUT338
ST2592	-0.530825	-1.34405	GroupC	13	+	535689	535977	CUTs	CUT302	CUT302
ST4191	-0.51424	-1.38287	GroupC	4	-	562511	562855	CUTs	CUT498	CUT498
ST1434	-0.396303	-1.32416	GroupC	8	+	171410	171762	CUTs	CUT176	CUT176
ST0172	-0.351656	-1.30499	GroupC	2	+	483728	484024	CUTs	CUT026	CUT026
ST3774	-0.356941	-1.32993	GroupC	2	-	340772	340892	CUTs	CUT448	CUT448
ST4820	-0.350441	-1.42311	GroupC	7	-	286895	287183	CUTs	CUT594	CUT594
ST2352	-0.372927	-1.45028	GroupC	12	+	839735	840255	CUTs	CUT273	CUT273
ST1792	-0.410161	-1.42129	GroupC	10	+	338056	338192	CUTs	CUT210	CUT210
ST2017	-0.426275	-1.42382	GroupC	11	+	334955	335507	CUTs	CUT232	CUT232
ST0751	-0.44363	-1.10559	GroupC	4	+	1367021	1367429	CUTs	CUT097	CUT097
ST3254	-0.484361	-1.12088	GroupC	15	+	844891	845187	CUTs	CUT390	CUT390
ST4698	-0.46371	-1.14405	GroupC	6	-	118637	119165	CUTs	CUT575	CUT575
ST0289	-0.374804	-1.20455	GroupC	3	+	68881	69425	CUTs	CUT041	CUT041
ST0805	-0.432639	-1.20253	GroupC	5	+	8089	8297	CUTs	CUT102	CUT102
ST2578	-0.413346	-1.18706	GroupC	13	+	501097	501417	CUTs	CUT300	CUT300
ST0174	-0.418591	-1.19925	GroupC	2	+	493088	493680	CUTs	CUT027	CUT027
ST6532	-0.376528	-1.14903	GroupC	14	-	434271	434591	CUTs	CUT812	CUT812
ST3762	-0.396666	-1.14691	GroupC	2	-	306988	307108	CUTs	CUT447	CUT447
ST7017	-0.338184	-1.13661	GroupC	16	-	163669	163917	CUTs	CUT886	CUT886
ST6614	-0.361391	-1.13064	GroupC	14	-	736216	736480	CUTs	CUT820	CUT820
ST0365	-0.355673	-1.11542	GroupC	4	+	57033	57337	CUTs	CUT049	CUT049
ST4626	-0.350101	-1.12332	GroupC	5	-	416125	416557	CUTs	CUT566	CUT566
ST0294	-0.760084	-1.2675	GroupD	3	+	105794	106258	CUTs	CUT042	CUT042
ST5094	-0.757657	-1.31114	GroupD	8	-	69582	70070	CUTs	CUT638	CUT638
ST0268	-0.804449	-1.31789	GroupD	2	+	785048	785368	CUTs	CUT039	CUT039
ST5958	-0.819163	-1.32324	GroupD	12	-	436669	437109	CUTs	CUT736	CUT736
ST0368	-0.783568	-1.22952	GroupD	4	+	73601	74785	CUTs	CUT050	CUT050
ST5860	-0.740218	-1.20371	GroupD	12	-	115533	116141	CUTs	CUT730	CUT730
ST0216	-0.744974	-1.2231	GroupD	2	+	625304	625688	CUTs	CUT031	CUT031
ST0243	-0.747448	-1.10696	GroupD	2	+	714680	715472	CUTs	CUT037	CUT037
ST6910	-0.741942	-1.14812	GroupD	15	-	880351	880719	CUTs	CUT867	CUT867
ST6324	-0.783076	-1.14343	GroupD	13	-	646397	646853	CUTs	CUT781	CUT781
ST5275	-0.792792	-1.13937	GroupD	9	-	135381	136325	CUTs	CUT661	CUT661
ST7252	-0.477759	-1.20962	GroupC	16	-	878151	878495	CUTs	CUT921	CUT921
ST1070	-0.494105	-1.24938	GroupC	7	+	95147	95755	CUTs	CUT126	CUT126
ST1697	-0.555876	-1.15885	GroupC	10	+	31425	31825	CUTs	CUT196	CUT196
ST0144	-0.575591	-1.1596	GroupC	2	+	379151	379447	CUTs	CUT022	CUT022
ST2162	-0.538272	-1.22329	GroupC	12	+	187721	188793	CUTs	CUT250	CUT250
ST5735	-0.514258	-1.17711	GroupC	11	-	352495	353087	CUTs	CUT717	CUT717
ST1117	-0.537683	-1.17762	GroupC	7	+	269307	269731	CUTs	CUT134	CUT134
ST1326	-0.591465	-1.21289	GroupD	7	+	859827	860107	CUTs	CUT159	CUT159
ST0139	-0.598834	-1.21512	GroupD	2	+	365896	366655	CUTs	CUT019	CUT019
ST0199	-0.63031	-1.25102	GroupD	2	+	571440	572000	CUTs	CUT028	CUT028
ST3015	-0.643518	-1.21187	GroupD	15	+	143802	144178	CUTs	CUT359	CUT359
ST1123	-0.659907	-1.21514	GroupD	7	+	286051	287003	CUTs	CUT136	CUT136
ST6328	-0.637791	-1.34036	GroupD	13	-	654781	656005	CUTs	CUT783	CUT783
ST2224	-0.679263	-1.33053	GroupD	12	+	395177	395585	CUTs	CUT256	CUT256
ST6448	-0.663849	-1.28612	GroupD	14	-	154511	154839	CUTs	CUT803	CUT803
ST2893	-0.668476	-1.2817	GroupD	14	+	568308	569116	CUTs	CUT340	CUT340
ST3433	-0.690346	-1.28341	GroupD	16	+	352827	352955	CUTs	CUT415	CUT415
ST2419	-0.700724	-1.28881	GroupD	13	+	14977	15465	CUTs	CUT280	CUT280
ST4324	-0.0363788	-2.45344	GroupC	4	-	1031729	1032097	CUTs	CUT519	CUT519
ST2829	-0.1094	-2.54127	GroupC	14	+	381099	381339	CUTs	CUT334	CUT334
ST6405	-0.317469	-2.46901	GroupC	13	-	914717	915069	CUTs	CUT793	CUT793
ST0678	-0.46457	-2.63769	GroupC	4	+	1153877	1154069	CUTs	CUT083	CUT083
ST3329	0.296432	-1.91506	GroupC	16	+	40801	40929	CUTs	CUT399	CUT399
ST3149	0.142662	-1.82113	GroupC	15	+	515050	515170	CUTs	CUT380	CUT380
ST6698	0.361955	-1.55088	GroupC	15	-	234190	234494	CUTs	CUT831	CUT831
ST0315	0.0493846	-1.57484	GroupC	3	+	163922	164314	CUTs	CUT047	CUT047
ST6406	0.150229	-1.44265	GroupC	13	-	915069	915237	CUTs	CUT794	CUT794
ST4889	0.184212	-1.51686	GroupC	7	-	515903	516271	CUTs	CUT604	CUT604
ST6857	-0.136295	-1.93111	GroupC	15	-	741774	742246	CUTs	CUT855	CUT855
ST0307	-0.0388912	-1.73227	GroupC	3	+	131826	132242	CUTs	CUT044	CUT044
ST6790	0.00542409	-1.79644	GroupC	15	-	536750	536894	CUTs	CUT845	CUT845
ST2246	0.00868444	-1.83029	GroupC	12	+	441569	442625	CUTs	CUT263	CUT263
ST0309	-0.118878	-1.56543	GroupC	3	+	139306	139986	CUTs	CUT045	CUT045
ST6678	-0.151679	-1.61766	GroupC	15	-	167502	167862	CUTs	CUT827	CUT827
ST1236	-0.21373	-1.77556	GroupC	7	+	605755	606123	CUTs	CUT149	CUT149
ST1083	-0.258251	-1.74446	GroupC	7	+	147843	148235	CUTs	CUT128	CUT128
ST3925	-0.259799	-1.76847	GroupC	3	-	28613	29109	CUTs	CUT460	CUT460
ST0240	-0.43369	-1.54606	GroupC	2	+	707024	707312	CUTs	CUT036	CUT036
ST6934	-0.463288	-1.66756	GroupC	15	-	953887	954079	CUTs	CUT870	CUT870
ST4798	-0.46061	-1.6315	GroupC	7	-	209991	210599	CUTs	CUT591	CUT591
ST2311	-0.487585	-1.63732	GroupC	12	+	675697	676465	CUTs	CUT268	CUT268
ST6236	-0.277582	-1.47931	GroupC	13	-	352413	353021	CUTs	CUT767	CUT767
ST4888	-0.322803	-1.53668	GroupC	7	-	515679	515903	CUTs	CUT603	CUT603
ST4914	-0.266619	-1.605	GroupC	7	-	608599	609103	CUTs	CUT609	CUT609
ST7005	-0.326018	-1.60026	GroupC	16	-	131445	131685	CUTs	CUT882	CUT882
ST1961	-0.358392	-1.62747	GroupC	11	+	179316	179636	CUTs	CUT227	CUT227
ST7119	-1.29701	-1.83271	GroupD	16	-	480951	481063	CUTs	CUT901	CUT901
ST3686	-1.30646	-1.88238	GroupD	2	-	42573	43101	CUTs	CUT443	CUT443
ST1331	-1.11604	-1.64478	GroupD	7	+	884475	885075	CUTs	CUT160	CUT160
ST4501	-1.25152	-1.70221	GroupD	5	-	52349	52485	CUTs	CUT544	CUT544
ST5153	-1.26594	-1.7181	GroupD	8	-	231293	231853	CUTs	CUT644	CUT644
ST2815	-1.21771	-2.04954	GroupD	14	+	348763	349187	CUTs	CUT332	CUT332
ST3544	-1.28729	-2.16179	GroupD	16	+	675883	676227	CUTs	CUT428	CUT428
ST0318	-1.41304	-2.16921	GroupD	3	+	179034	179410	CUTs	CUT048	CUT048
ST0731	-1.64558	-1.755	GroupD	4	+	1302221	1302709	CUTs	CUT091	CUT091
ST2189	-1.62639	-2.01792	GroupD	12	+	267857	268073	CUTs	CUT255	CUT255
ST3009	-1.57221	-2.08643	GroupD	15	+	128306	128498	CUTs	CUT356	CUT356
ST2809	-1.79936	-2.03143	GroupD	14	+	338003	338339	CUTs	CUT330	CUT330
ST6538	-1.72119	-2.13045	GroupD	14	-	458799	459431	CUTs	CUT813	CUT813
ST3840	-0.762856	-2.11619	GroupD	2	-	549124	549532	CUTs	CUT456	CUT456
ST6111	-0.821599	-2.16266	GroupD	12	-	963124	963548	CUTs	CUT754	CUT754
ST6819	-0.812747	-2.30054	GroupD	15	-	618894	619086	CUTs	CUT849	CUT849
ST3265	-0.916568	-2.19891	GroupD	15	+	878091	878315	CUTs	CUT391	CUT391
ST6433	-0.685239	-2.03291	GroupD	14	-	89623	89887	CUTs	CUT800	CUT800
ST4261	-0.762109	-1.95696	GroupD	4	-	784264	784432	CUTs	CUT512	CUT512
ST3023	-0.50317	-1.74746	GroupC	15	+	168330	168434	CUTs	CUT361	CUT361
ST6870	-0.454595	-1.79624	GroupC	15	-	769582	769990	CUTs	CUT859	CUT859
ST3652	-0.443193	-1.90754	GroupC	1	-	67851	67963	CUTs	CUT440	CUT440
ST3133	-0.574758	-1.87013	GroupC	15	+	462634	463394	CUTs	CUT379	CUT379
ST3638	-1.04012	-1.8422	GroupD	1	-	30533	30893	CUTs	CUT437	CUT437
ST5041	-0.976731	-1.93431	GroupD	7	-	974014	974438	CUTs	CUT630	CUT630
ST3672	-0.717557	-1.82162	GroupD	1	-	151619	152035	CUTs	CUT441	CUT441
ST2773	-0.813601	-1.69366	GroupD	14	+	234187	234323	CUTs	CUT325	CUT325
ST2018	-0.845718	-1.73599	GroupD	11	+	335507	335907	CUTs	CUT233	CUT233
ST3636	-0.835648	-1.79981	GroupD	1	-	10733	11141	CUTs	CUT436	CUT436
ST7251	-0.911022	-1.78831	GroupD	16	-	877967	878151	CUTs	CUT920	CUT920
ST0883	-1.06588	-1.50971	GroupD	5	+	238649	239161	CUTs	CUT109	CUT109
ST6325	-0.943735	-1.47473	GroupD	13	-	649469	649813	CUTs	CUT782	CUT782
ST0917	-1.01709	-1.43307	GroupD	5	+	347777	348481	CUTs	CUT114	CUT114
ST1386	-0.925357	-1.56668	GroupD	7	+	1065490	1065882	CUTs	CUT170	CUT170
ST6954	-0.905299	-1.61355	GroupD	15	-	1010391	1010791	CUTs	CUT874	CUT874
ST1895	-1.00761	-1.69781	GroupD	10	+	664704	664896	CUTs	CUT223	CUT223
ST4102	-1.00116	-1.71319	GroupD	4	-	309525	309717	CUTs	CUT484	CUT484
ST0480	-0.941861	-1.67785	GroupD	4	+	442625	442841	CUTs	CUT060	CUT060
ST6970	-0.952851	-1.66923	GroupD	16	-	23773	23909	CUTs	CUT876	CUT876
ST1616	-0.930104	-1.71454	GroupD	9	+	187953	188457	CUTs	CUT188	CUT188
ST1240	-0.942108	-1.71422	GroupD	7	+	609803	609931	CUTs	CUT150	CUT150
ST6603	-0.827542	-1.50377	GroupD	14	-	707120	707560	CUTs	CUT819	CUT819
ST1268	-0.826721	-1.52634	GroupD	7	+	700099	700675	CUTs	CUT153	CUT153
ST3509	-0.761049	-1.44636	GroupD	16	+	581523	581987	CUTs	CUT424	CUT424
ST2067	-0.765585	-1.41529	GroupD	11	+	489540	490052	CUTs	CUT241	CUT241
ST0154	-0.792194	-1.41351	GroupD	2	+	423511	423743	CUTs	CUT024	CUT024
ST6331	-0.601036	-1.48792	GroupD	13	-	661101	661613	CUTs	CUT785	CUT785
ST1216	-0.590221	-1.55375	GroupD	7	+	545139	545355	CUTs	CUT146	CUT146
ST6257	-0.662782	-1.45553	GroupD	13	-	431245	431453	CUTs	CUT772	CUT772
ST6086	-0.720515	-1.4989	GroupD	12	-	866419	866803	CUTs	CUT752	CUT752
ST4536	-0.6861	-1.51999	GroupD	5	-	166925	167325	CUTs	CUT549	CUT549
ST1875	-0.700118	-1.54391	GroupD	10	+	613040	613592	CUTs	CUT219	CUT219
ST2750	-0.623871	-1.68911	GroupD	14	+	168067	168619	CUTs	CUT319	CUT319
ST3469	-0.585297	-1.62515	GroupC	16	+	454123	454547	CUTs	CUT420	CUT420
ST6996	-0.593256	-1.64137	GroupD	16	-	105525	105925	CUTs	CUT879	CUT879
ST2635	-0.668421	-1.6544	GroupD	13	+	652921	653049	CUTs	CUT307	CUT307
ST1815	-0.694148	-1.61749	GroupD	10	+	413672	414088	CUTs	CUT213	CUT213
ST6393	-0.697413	-1.63518	GroupD	13	-	874389	874549	CUTs	CUT791	CUT791
ST4409	-0.679978	-1.58778	GroupD	4	-	1299953	1300305	CUTs	CUT531	CUT531
ST4489	-0.705714	-1.57107	GroupD	5	-	15605	15773	CUTs	CUT542	CUT542
ST4448	-0.753217	-1.6111	GroupD	4	-	1436409	1436689	CUTs	CUT536	CUT536
ST0280	-0.742673	-1.63899	GroupD	3	+	39049	39425	CUTs	CUT040	CUT040
ST6554	-1.74855	-1.48992	GroupD	14	-	525560	525824	CUTs	CUT816	CUT816
ST4713	-1.71276	-1.27554	GroupD	6	-	194253	194525	CUTs	CUT577	CUT577
ST6024	-1.68726	-1.34224	GroupD	12	-	672613	672837	CUTs	CUT745	CUT745
ST4119	-1.48886	-1.49644	GroupD	4	-	345077	345445	CUTs	CUT486	CUT486
ST6511	-1.42142	-1.30783	GroupD	14	-	358471	358927	CUTs	CUT807	CUT807
ST6512	-1.33746	-1.36437	GroupD	14	-	358927	359239	CUTs	CUT808	CUT808
ST5198	-1.41677	-1.41864	GroupD	8	-	380974	381350	CUTs	CUT650	CUT650
ST3777	-1.79188	-1.0474	GroupD	2	-	351876	352052	CUTs	CUT450	CUT450
ST3181	-1.645	-0.824089	GroupD	15	+	617394	618090	CUTs	CUT385	CUT385
ST5388	-1.68682	-0.920362	GroupD	10	-	63133	63597	CUTs	CUT671	CUT671
ST3418	-1.52875	-0.839951	GroupD	16	+	304113	304313	CUTs	CUT413	CUT413
ST7015	-1.46313	-0.832822	GroupD	16	-	158757	159573	CUTs	CUT885	CUT885
ST4733	-1.48152	-0.891457	GroupD	6	-	245197	245893	CUTs	CUT579	CUT579
ST3382	-1.52991	-1.05063	GroupD	16	+	183473	184457	CUTs	CUT407	CUT407
ST2454	-1.56404	-1.21099	GroupD	13	+	130081	130729	CUTs	CUT286	CUT286
ST3018	-1.38926	-1.1887	GroupD	15	+	154898	155266	CUTs	CUT360	CUT360
ST7118	-1.40071	-1.23672	GroupD	16	-	480071	480359	CUTs	CUT900	CUT900
ST0974	-1.39502	-1.12091	GroupD	6	+	23105	23329	CUTs	CUT120	CUT120
ST3280	-1.46501	-1.10663	GroupD	15	+	923107	923355	CUTs	CUT393	CUT393
ST5806	-1.45803	-1.1405	GroupD	11	-	558056	558304	CUTs	CUT725	CUT725
ST1148	-0.963793	-0.561225	unclassified	7	+	346515	346651	CUTs	CUT137	CUT137
ST1625	-1.01918	-0.462433	unclassified	9	+	220969	221361	CUTs	CUT191	CUT191
ST5349	-1.06631	-0.489344	unclassified	9	-	349757	350093	CUTs	CUT667	CUT667
ST3997	-1.10369	-0.503024	unclassified	3	-	238014	238702	CUTs	CUT467	CUT467
ST6475	-1.14604	-0.708568	GroupD	14	-	240887	241343	CUTs	CUT805	CUT805
ST2310	-1.15544	-0.73436	GroupD	12	+	674449	675137	CUTs	CUT267	CUT267
ST1731	-1.12531	-0.762783	GroupD	10	+	134192	134664	CUTs	CUT200	CUT200
ST4970	-1.14525	-0.770581	GroupD	7	-	769607	770319	CUTs	CUT621	CUT621
ST2453	-1.06855	-0.636193	GroupD	13	+	129809	130081	CUTs	CUT285	CUT285
ST2548	-1.04575	-0.742192	GroupD	13	+	391585	391825	CUTs	CUT297	CUT297
ST3424	-0.936502	-0.716323	GroupD	16	+	319241	319465	CUTs	CUT414	CUT414
ST4070	-0.992199	-0.718202	GroupD	4	-	215381	215797	CUTs	CUT479	CUT479
ST4938	-0.978835	-0.73395	GroupD	7	-	671407	671919	CUTs	CUT614	CUT614
ST6129	-0.764151	-0.766459	GroupD	12	-	1043020	1043604	CUTs	CUT756	CUT756
ST3300	-0.728797	-0.833579	GroupD	15	+	1001083	1001515	CUTs	CUT396	CUT396
ST2967	-0.788026	-0.858504	GroupD	14	+	763076	764044	CUTs	CUT353	CUT353
ST2180	-0.663232	-0.848081	GroupD	12	+	248657	249329	CUTs	CUT254	CUT254
ST4035	-0.653187	-0.860306	GroupD	4	-	98861	99317	CUTs	CUT472	CUT472
ST3395	-0.677613	-0.845968	GroupD	16	+	226041	226433	CUTs	CUT409	CUT409
ST5440	-0.689056	-0.845635	GroupD	10	-	172956	173060	CUTs	CUT680	CUT680
ST7028	-0.813032	-0.664563	GroupD	16	-	195677	195805	CUTs	CUT889	CUT889
ST2746	-0.85176	-0.669299	GroupD	14	+	145851	146155	CUTs	CUT318	CUT318
ST6743	-0.906912	-0.643435	GroupD	15	-	386198	386558	CUTs	CUT837	CUT837
ST5542	-0.86415	-0.603107	GroupD	10	-	506956	507524	CUTs	CUT693	CUT693
ST2322	-0.882966	-0.588868	unclassified	12	+	719681	719865	CUTs	CUT269	CUT269
ST0781	-0.996362	-0.821538	GroupD	4	+	1460565	1460757	CUTs	CUT099	CUT099
ST0953	-1.00034	-0.861528	GroupD	5	+	500633	501329	CUTs	CUT119	CUT119
ST5403	-0.892094	-0.765638	GroupD	10	-	99029	99557	CUTs	CUT673	CUT673
ST4015	-0.838397	-0.778164	GroupD	4	-	31717	32045	CUTs	CUT469	CUT469
ST6834	-0.855928	-0.785673	GroupD	15	-	671382	671502	CUTs	CUT852	CUT852
ST1092	-0.884757	-0.830096	GroupD	7	+	184179	185067	CUTs	CUT131	CUT131
ST2176	-0.836021	-0.850634	GroupD	12	+	243609	243745	CUTs	CUT253	CUT253
ST4660	-0.870342	-0.875292	GroupD	5	-	544613	545061	CUTs	CUT571	CUT571
ST0117	-1.26566	-0.76226	GroupD	2	+	296288	296576	CUTs	CUT010	CUT010
ST1159	-1.37317	-0.850364	GroupD	7	+	366883	367299	CUTs	CUT140	CUT140
ST1378	-1.19856	-0.933001	GroupD	7	+	1038794	1039298	CUTs	CUT168	CUT168
ST1149	-1.27296	-0.952957	GroupD	7	+	346651	346915	CUTs	CUT138	CUT138
ST4596	-1.0663	-1.04923	GroupD	5	-	319365	319757	CUTs	CUT562	CUT562
ST2161	-1.1245	-1.10415	GroupD	12	+	185081	185457	CUTs	CUT249	CUT249
ST5010	-1.20945	-1.11726	GroupD	7	-	882575	882719	CUTs	CUT628	CUT628
ST5973	-1.21892	-1.14746	GroupD	12	-	505245	505509	CUTs	CUT738	CUT738
ST5883	-0.968943	-1.00278	GroupD	12	-	201533	201813	CUTs	CUT732	CUT732
ST0156	-1.02368	-1.00952	GroupD	2	+	429663	431775	CUTs	CUT025	CUT025
ST6657	-0.9293	-1.07403	GroupD	15	-	100814	101062	CUTs	CUT823	CUT823
ST4215	-0.930049	-1.03768	GroupD	4	-	620808	621064	CUTs	CUT502	CUT502
ST0815	-0.957163	-1.04822	GroupD	5	+	45065	45809	CUTs	CUT105	CUT105
ST3013	-0.841244	-1.05984	GroupD	15	+	138010	138322	CUTs	CUT358	CUT358
ST4238	-0.835551	-1.01423	GroupD	4	-	703832	704184	CUTs	CUT507	CUT507
ST0395	-0.82775	-1.02204	GroupD	4	+	163433	163753	CUTs	CUT051	CUT051
ST5974	-0.884654	-0.936166	GroupD	12	-	505509	505781	CUTs	CUT739	CUT739
ST3402	-0.90062	-0.993391	GroupD	16	+	252041	252777	CUTs	CUT411	CUT411
ST3758	-0.874784	-1.00049	GroupD	2	-	299292	299884	CUTs	CUT446	CUT446
ST0140	-0.884975	-1.0111	GroupD	2	+	370071	370543	CUTs	CUT020	CUT020
ST1084	-1.12065	-1.35477	GroupD	7	+	153155	154227	CUTs	CUT129	CUT129
ST7124	-1.10995	-1.19659	GroupD	16	-	493087	493311	CUTs	CUT902	CUT902
ST5291	-1.02791	-1.20008	GroupD	9	-	185941	186173	CUTs	CUT662	CUT662
ST3892	-1.05754	-1.22946	GroupD	2	-	720644	721180	CUTs	CUT458	CUT458
ST4987	-0.962985	-1.18494	GroupD	7	-	830135	830287	CUTs	CUT625	CUT625
ST1622	-0.904206	-1.25535	GroupD	9	+	212193	212449	CUTs	CUT190	CUT190
ST1558	-0.868887	-1.21744	GroupD	8	+	501956	502356	CUTs	CUT184	CUT184
ST7046	-0.843382	-1.24571	GroupD	16	-	254381	254525	CUTs	CUT892	CUT892
ST4833	-0.852442	-1.26552	GroupD	7	-	345295	345727	CUTs	CUT597	CUT597
ST4765	-0.902258	-1.33817	GroupD	7	-	94295	94455	CUTs	CUT586	CUT586
ST0709	-0.930789	-1.3308	GroupD	4	+	1242725	1243149	CUTs	CUT089	CUT089
ST4326	-1.01163	-1.28972	GroupD	4	-	1036633	1037001	CUTs	CUT520	CUT520
ST2975	-0.959957	-1.28001	GroupD	15	+	22233	22385	CUTs	CUT354	CUT354
ST4128	-0.968177	-1.33078	GroupD	4	-	368261	368429	CUTs	CUT489	CUT489

## Sheet: Figure2D
tx_ID	rrp6MinusWt	swr1_rrp6MinusWt	rtt109_rrp6MinusWt	ConditionForGroup	seqName	strand	first	last	type	name	commonName
ST5751	1.42955	1.03102	0.260414	GroupA	11	-	396880	398264	ORF-T	YKL022C, YKL021C	CDC16, MAK11
ST6251	1.40605	1.02056	0.238861	GroupA	13	-	413061	413493	ORF-T	YMR074C	YMR074C
ST1516	1.41169	0.996748	0.210517	GroupA	8	+	393506	394426	ORF-T	YHR148W	IMP3
ST0651	1.462	1.01678	0.207493	GroupA	4	+	1059573	1061301	ORF-T	YDR299W	BFR2
ST2936	1.37005	1.04047	0.247312	GroupA	14	+	672388	673100	ORF-T	YNR024W	YNR024W
ST4962	1.54694	0.959985	0.214662	GroupA	7	-	747871	750143	ORF-T	YGR128C	UTP8
ST0278	1.5389	0.922088	0.209254	GroupA	3	+	31433	34065	ORF-T	YCL054W	SPB1
ST1474	1.46664	0.937179	0.226221	GroupA	8	+	276737	277937	ORF-T	YHR085W	IPI1
ST7230	1.49802	0.985849	0.167074	GroupA	16	-	819695	821447	ORF-T	YPR144C	NOC4
ST3999	1.50603	0.994619	0.143434	GroupA	3	-	240686	242382	ORF-T	YCR072C	RSA4
ST6351	1.34398	0.881406	0.154612	GroupA	13	-	748181	749749	ORF-T	YMR239C	RNT1
ST0719	1.33064	0.893955	0.133136	GroupA	4	+	1267341	1269517	ORF-T	YDR398W	UTP5
ST0458	1.29606	0.927646	0.171509	GroupA	4	+	363913	365001	ORF-T	YDL051W	LHP1
ST3420	1.33783	0.846367	0.19787	GroupA	16	+	310169	313001	ORF-T	YPL126W	NAN1
ST4975	1.35557	0.9239	0.261906	GroupA	7	-	787183	788223	ORF-T	YGR148C	RPL24B
ST5044	1.46983	0.830153	0.27094	GroupA	7	-	979638	982174	ORF-T	YGR245C	SDA1
ST2145	1.4241	0.804798	0.270067	GroupA	12	+	131681	134153	ORF-T	YLL008W	DRS1
ST0521	1.3582	0.790504	0.341824	GroupA	4	+	570571	573795	ORF-T	YDR060W	MAK21
ST4819	1.36655	0.814157	0.305549	GroupA	7	-	281519	284007	ORF-T	YGL120C	PRP43
ST4433	1.58204	0.975192	0.438956	GroupA	4	-	1393185	1394625	ORF-T	YDR465C	RMT2
ST1321	1.55579	0.968534	0.422495	GroupA	7	+	843819	845131	ORF-T	YGR173W	RBG2
ST4559	1.49498	0.979683	0.404626	GroupA	5	-	237469	238141	ORF-T	YER044C	ERG28
ST2784	1.52671	0.901586	0.37801	GroupA	14	+	255227	256763	ORF-T	YNL207W	RIO2
ST6976	1.47398	0.909254	0.329066	GroupA	16	-	44589	46549	ORF-T	YPL263C	KEL3
ST4223	1.53009	1.00332	0.341513	GroupA	4	-	655600	657512	ORF-T	YDR101C	ARX1
ST2085	1.51355	1.00045	0.31093	GroupA	11	+	549188	551124	ORF-T	YKR056W	TRM2
ST2144	1.48336	1.05413	0.283614	GroupA	12	+	127473	129049	ORF-T	YLL011W	SOF1
ST0852	1.53599	1.11627	0.292015	GroupA	5	+	156769	157593	ORF-T	YER002W	NOP16
ST2272	1.46233	1.1164	0.313692	GroupA	12	+	548905	549601	ORF-T	YLR200W	YKE2
ST2567	1.48502	1.07195	0.401353	GroupA	13	+	453969	455609	ORF-T	YMR093W	UTP15
ST1529	1.3974	0.976312	0.43355	GroupA	8	+	439266	440202	ORF-T	YHR167W	THP2
ST4594	1.45367	1.08676	0.597547	GroupA	5	-	314493	316557	ORF-T	YER077C	YER077C
ST3442	1.45959	1.02902	0.600382	GroupA	16	+	370899	373171	ORF-T	YPL093W	NOG1
ST5483	1.43736	1.04369	0.528005	GroupA	10	-	310804	312780	ORF-T	YJL069C	UTP18
ST1438	1.43133	0.961675	0.538071	GroupA	8	+	180218	181938	ORF-T	YHR036W	BRL1
ST2211	1.3746	0.962241	0.523503	GroupA	12	+	341721	342937	ORF-T	YLR100W	ERG27
ST6858	1.32949	1.04241	0.540074	GroupA	15	-	744246	745398	ORF-T	YOR213C	SAS5
ST0596	1.29991	1.13408	0.462164	GroupA	4	+	848349	850205	ORF-T	YDR195W	REF2
ST6108	1.3202	1.09586	0.469975	GroupA	12	-	934348	937292	ORF-T	YLR409C	UTP21
ST4304	1.33887	1.16976	0.422442	GroupA	4	-	969745	971489	ORF-T	YDR257C	SET7
ST4249	1.28161	1.13904	0.56517	GroupA	4	-	744224	746240	ORF-T	YDR144C	MKC7
ST4598	1.25215	1.10345	0.513743	GroupA	5	-	324189	325989	ORF-T	YER082C	UTP7
ST2408	1.40757	0.868443	0.517603	GroupA	12	+	1030800	1032160	ORF-T	YLR449W	FPR4
ST1008	1.4022	0.857902	0.469407	GroupA	6	+	156121	157801	ORF-T	YFR006W	YFR006W
ST6367	1.24445	0.849578	0.435775	GroupA	13	-	784557	788933	ORF-T	YMR259C	YMR259C
ST7210	1.27935	0.868628	0.361993	GroupA	16	-	745623	746871	ORF-T	YPR110C	RPC40
ST3371	1.22612	0.902153	0.511915	GroupA	16	+	159849	162417	ORF-T	YPL207W	TYW1
ST6239	1.41291	0.722074	0.359986	GroupA	13	-	367973	370557	ORF-T	YMR049C	ERB1
ST1628	1.38575	0.666245	0.336868	GroupA	9	+	242001	242777	ORF-T	YIL064W	YIL064W
ST0666	1.3316	0.747544	0.416601	GroupA	4	+	1108661	1109957	ORF-T	YDR321W	ASP1
ST1136	1.28356	0.684762	0.359869	GroupA	7	+	314587	316555	ORF-T	YGL099W	LSG1
ST6913	1.3651	0.635372	0.51255	GroupA	15	-	889799	891615	ORF-T	YOR306C	MCH5
ST0748	1.32693	0.62659	0.46957	GroupA	4	+	1359885	1360901	ORF-T	YDR450W	RPS18A
ST1190	1.2563	0.799962	0.62732	GroupA	7	+	461619	465067	ORF-T	YGL016W	KAP122
ST4460	1.21577	0.79693	0.611625	GroupA	4	-	1466241	1468489	ORF-T	YDR508C	GNP1
ST4000	1.23469	0.756057	0.52772	GroupA	3	-	242494	246678	ORF-T	YCR073C	SSK22
ST0412	1.38031	0.697488	0.598597	GroupA	4	+	217529	218497	ORF-T	YDL136W	RPL35B
ST1231	1.29855	0.693991	0.634304	GroupA	7	+	591179	592051	ORF-T	YGR049W	SCM4
ST4030	1.1408	0.879822	0.585381	unassigned	4	-	79205	80485	ORF-T	YDL211C	YDL211C
ST5245	1.01471	0.756183	0.579589	unassigned	9	-	30389	31333	ORF-T	YIL166C	YIL166C
ST5971	1.04138	0.773528	0.516706	unassigned	12	-	501125	502197	ORF-T	YLR172C	DPH5
ST1619	1.08626	0.83097	0.547488	unassigned	9	+	195569	196664	ORF-T	YIL089W	YIL089W
ST0038	1.02428	0.868871	0.476292	unassigned	1	+	154935	156807	ORF-T	YAR003W	SWD1
ST1752	1.08335	0.925472	0.512102	unassigned	10	+	191616	192464	ORF-T	YJL118W	YJL118W
ST1061	1.0314	0.911401	0.601178	unassigned	7	+	73330	73818	ORF-T	YGL226W	YGL226W
ST2870	0.989781	0.952583	0.601043	unassigned	14	+	499635	500555	ORF-T	YNL067W	RPL9B
ST0322	1.04703	0.998456	0.562506	unassigned	3	+	193258	194378	ORF-T	YCR036W	RBK1
ST0700	1.04525	1.02526	0.518957	unassigned	4	+	1224733	1225189	ORF-T	YDR374W-A	YDR374W-A
ST4420	1.10106	1.01288	0.491427	GroupA	4	-	1344225	1345209	ORF-T	YDR441C	APT2
ST2630	1.0158	1.06472	0.493376	unassigned	13	+	647041	649321	ORF-T	YMR192W	GYL1
ST6394	0.967482	1.01535	0.500624	unassigned	13	-	878901	880405	ORF-T	YMR304C-A, YMR305C	YMR304C-A, SCW10
ST5199	0.924582	1.03091	0.524791	unassigned	8	-	381894	382806	ORF-T	YHR141C	RPL42B
ST2108	1.03944	1.05172	0.363738	GroupA	11	+	611021	612110	ORF-T	YKR091W	SRL3
ST4499	1.04093	1.03873	0.368113	GroupA	5	-	48285	51605	ORF-T	YEL055C	POL5
ST2365	1.06485	0.975804	0.360747	GroupA	12	+	867151	868735	ORF-T	YLR372W	SUR4
ST3896	1.02566	0.938347	0.353257	GroupA	2	-	729340	730196	ORF-T	YBR258C	SHG1
ST3471	0.947708	1.07876	0.389511	unassigned	16	+	458731	459731	ORF-T	YPL052W	OAZ1
ST0148	0.806617	0.699841	0.8542	unassigned	2	+	383135	385991	ORF-T	YBR073W	RDH54
ST1257	0.809261	0.635572	0.80926	unassigned	7	+	668115	670059	ORF-T	YGR092W	DBF2
ST1101	0.770652	0.672296	0.707398	unassigned	7	+	208915	210131	ORF-T	YGL157W	YGL157W
ST6404	0.865191	0.619744	0.653634	unassigned	13	-	912701	914717	ORF-T	YMR319C	FET4
ST6168	0.83623	0.508394	0.729986	unassigned	13	-	115581	119133	ORF-T	YML075C	HMG1
ST6552	0.706542	0.423219	0.6697	unassigned	14	-	515648	516776	ORF-T	YNL058C	YNL058C
ST2998	0.728837	0.377493	0.637516	unassigned	15	+	87466	89554	ORF-T	YOL123W	HRP1
ST3651	0.646156	0.377382	0.640264	unassigned	1	-	65467	67851	ORF-T	YAL040C	CLN3
ST6991	0.605732	0.494287	0.681096	unassigned	16	-	90493	95173	ORF-T	YPL242C	IQG1
ST6180	0.731477	0.469527	0.775316	unassigned	13	-	153085	158317	ORF-T	YML059C	NTE1
ST1810	0.923353	0.38887	0.708484	unassigned	10	+	393864	395688	ORF-T	YJL025W	RRN7
ST1823	1.06912	0.572833	0.418201	GroupA	10	+	438840	441008	ORF-T	YJR002W	MPP10
ST2588	1.01411	0.5519	0.39403	GroupA	13	+	523657	527569	ORF-T	YMR128W	ECM16
ST6836	1.04692	0.615568	0.46742	unassigned	15	-	674134	675686	ORF-T	YOR180C	DCI1
ST6477	1.09826	0.528748	0.504173	GroupA	14	-	249847	250335	ORF-T	YNL211C	YNL211C
ST2130	1.01242	0.610487	0.573281	unassigned	12	+	73393	74713	ORF-T	YLL033W	IRC19
ST1785	0.875954	0.480229	0.46629	unassigned	10	+	319968	323192	ORF-T	YJL061W	NUP82
ST7116	1.15835	0.918405	0.96616	unassigned	16	-	475151	475783	ORF-T	YPL041C	YPL041C
ST5112	1.11936	0.955474	0.943753	unassigned	8	-	119822	121846	ORF-T	YHR007C	ERG11
ST4010	1.17881	0.971839	0.947744	unassigned	3	-	300614	302990	ORF-T	YCR099C, YCR100C, YCR101C	YCR099C, YCR100C, YCR101C
ST2327	1.12965	0.940365	0.867998	unassigned	12	+	728857	730601	ORF-T	YLR300W	EXG1
ST2623	1.16848	0.914319	0.788421	unassigned	13	+	623433	626273	ORF-T	YMR182W-A	YMR182W-A
ST2748	1.13816	0.837847	0.809288	unassigned	14	+	154915	156843	ORF-T	YNL261W	ORC5
ST0098	1.26169	0.830776	0.755392	unassigned	2	+	227528	235216	ORF-T	YBL004W	UTP20
ST4340	1.12067	0.723837	0.905402	unassigned	4	-	1078793	1080265	ORF-T	YDR309C	GIC2
ST0244	1.01065	0.762072	0.962551	unassigned	2	+	718328	720624	ORF-T	YBR250W	SPO23
ST1047	1.13443	0.527662	0.838795	unassigned	7	+	36921	37593	ORF-T	YGL247W	BRR6
ST5828	1.41485	0.965569	0.680469	GroupA	11	-	617458	618474	ORF-T	YKR094C	RPL40B
ST4817	1.42466	0.882513	0.723612	GroupA	7	-	278839	280559	ORF-T	YGL122C	NAB2
ST2665	1.03987	1.34904	0.778255	unassigned	13	+	746225	747825	ORF-T	YMR238W	DFG5
ST4989	0.976098	1.35028	0.738238	unassigned	7	-	833335	834551	ORF-T	YGR168C	YGR168C
ST7110	1.11526	1.25018	0.726473	unassigned	16	-	457015	458527	ORF-T	YPL053C	KTR6
ST1585	1.06	1.25837	0.729719	unassigned	9	+	85121	87945	ORF-T	YIL141W, YIL140W	YIL141W, AXL2
ST1573	1.0444	1.25795	0.607118	unassigned	9	+	39425	40129	ORF-T	YIL161W	YIL161W
ST6009	1.02394	1.1589	0.591274	unassigned	12	-	622877	623973	ORF-T	YLR242C	ARV1
ST6293	1.2659	1.13407	0.752753	unassigned	13	-	550109	551245	ORF-T	YMR142C	RPL13B
ST2403	1.20461	1.14782	0.711401	unassigned	12	+	1022464	1024064	ORF-T	YLR443W	ECM7
ST4388	1.29017	1.19255	0.631056	GroupA	4	-	1241041	1242129	ORF-T	YDR384C	ATO3
ST4468	1.21298	1.20594	0.589808	GroupA	4	-	1487257	1489081	ORF-T	YDR524C	AGE1
ST2508	1.14404	1.10846	0.652405	unassigned	13	+	284881	286561	ORF-T	YMR010W	YMR010W
ST3138	1.16459	1.03279	0.609832	unassigned	15	+	474586	476818	ORF-T	YOR080W	DIA2
ST2626	1.31669	1.2944	0.69803	GroupA	13	+	628969	631969	ORF-T	YMR185W	YMR185W
ST0332	1.33152	1.29859	0.66083	GroupA	3	+	224378	224746	ORF-T	YCR060W	TAH1
ST1565	1.35929	1.2789	0.7244	GroupA	8	+	518996	520316	ORF-T	YHR209W	CRG1
ST3040	1.29206	1.3323	0.59278	GroupA	15	+	228546	229978	ORF-T	YOL054W	PSH1
ST3843	1.24126	1.0666	0.886047	unassigned	2	-	562884	564836	ORF-T	YBR162C	TOS1
ST1916	1.2644	1.05555	0.825169	unassigned	11	+	25145	26457	ORF-T	YKL216W	URA1
ST4722	1.27205	1.13894	0.979195	unassigned	6	-	223149	223853	ORF-T	YFR032C-A, YFR032C-B	RPL29, YFR032C-B
ST3393	1.42796	1.235	0.841452	GroupA	16	+	218521	220097	ORF-T	YPL175W	SPT14
ST0239	1.33935	1.18062	0.881716	unassigned	2	+	704512	705448	ORF-T	YBR242W	YBR242W
ST5691	1.06278	1.16602	1.06817	unassigned	11	-	242550	245222	ORF-T	YKL104C	GFA1
ST5277	1.01662	1.23377	1.00133	unassigned	9	-	140533	141693	ORF-T	YIL117C	PRM5
ST6199	1.0966	1.05604	1.07044	unassigned	13	-	239405	241797	ORF-T	YML016C	PPZ1
ST4298	1.11479	1.06293	0.932042	unassigned	4	-	946849	950329	ORF-T	YDR243C	PRP28
ST7041	1.08224	1.18389	0.844248	unassigned	16	-	241685	242717	ORF-T	YPL163C	SVS1
ST5130	1.35221	1.47441	0.971532	unassigned	8	-	168726	170534	ORF-T	YHR030C	SLT2
ST6854	1.23457	1.38359	1.05627	unassigned	15	-	729710	733510	ORF-T	YOR207C	RET1
ST7146	1.39985	1.30965	1.02786	unassigned	16	-	565639	567175	ORF-T	YPR005C	HAL1
ST3930	1.51865	1.16047	1.22477	unassigned	3	-	39597	40805	ORF-T	YCL049C	YCL049C
ST1389	1.53922	1.10278	1.15515	unassigned	8	+	13537	14497	ORF-T	YHL044W	YHL044W
ST5454	1.56624	1.09589	0.991766	unassigned	10	-	211908	217332	ORF-T	YJL109C	UTP10
ST6294	1.24387	1.11161	1.27218	unassigned	13	-	554557	556693	ORF-T	YMR145C	NDE1
ST4272	1.10955	1.05741	1.23313	unassigned	4	-	831921	832577	ORF-T	YDR185C	YDR185C
ST5419	1.30193	0.998145	1.10779	unassigned	10	-	135908	136316	ORF-T	YJL153C	INO1
ST6919	1.64275	0.882499	1.00869	GroupA	15	-	900183	901271	ORF-T	YOR312C	RPL20B
ST1795	1.60395	0.804747	0.90961	GroupA	10	+	342464	345792	ORF-T	YJL050W	MTR4
ST1807	1.57847	0.682626	1.0062	unassigned	10	+	383800	386240	ORF-T	YJL033W	HCA4
ST6118	1.25852	1.0934	0.203773	GroupA	12	-	1011428	1012084	ORF-T	YLR437C	YLR437C
ST0529	1.24888	1.04635	0.229805	GroupA	4	+	592195	593155	ORF-T	YDR073W	SNF11
ST6631	1.19937	1.09197	0.199093	GroupA	15	-	17117	18029	ORF-T	YOL159C	YOL159C
ST2654	1.18138	1.13443	0.167597	GroupA	13	+	712297	713849	ORF-T	YMR220W	ERG8
ST5682	1.11367	1.1476	0.195588	GroupA	11	-	211966	212694	ORF-T	YKL122C	SRP21
ST2835	1.07155	0.951687	0.26123	GroupA	14	+	401011	402611	ORF-T	YNL119W	NCS2
ST3992	1.03233	0.936783	0.229112	GroupA	3	-	218246	220166	ORF-T	YCR054C	CTR86
ST1380	0.993982	1.00129	0.196881	GroupA	7	+	1046722	1048530	ORF-T	YGR278W	CWC22
ST0961	1.08245	0.985176	0.164416	GroupA	5	+	526929	529513	ORF-T	YER171W	RAD3
ST2838	1.16363	0.986278	0.222476	GroupA	14	+	412723	413339	ORF-T	YNL113W	RPC19
ST3495	1.32872	1.00995	0.374807	GroupA	16	+	529611	533531	ORF-T	YPL012W	RRP12
ST2598	1.28624	1.00695	0.381054	GroupA	13	+	551801	553065	ORF-T	YMR143W	RPS16A
ST4061	1.28123	0.980231	0.33664	GroupA	4	-	181101	183061	ORF-T	YDL153C	SAS10
ST1246	1.26723	1.05148	0.362828	GroupA	7	+	634251	635483	ORF-T	YGR072W	UPF3
ST3152	1.19255	1.03057	0.319813	GroupA	15	+	517458	518970	ORF-T	YOR104W, YOR105W	PIN2, YOR105W
ST2520	1.31157	1.04143	0.170091	GroupA	13	+	298833	300505	ORF-T	YMR014W	BUD22
ST5445	1.40237	1.01453	-0.1484	GroupA	10	-	185428	186732	ORF-T	YJL125C	GCD14
ST0254	1.34403	1.0389	-0.132927	GroupA	2	+	739816	741104	ORF-T	YBR267W	REI1
ST1531	1.41132	1.06305	-0.098157	GroupA	8	+	442138	443626	ORF-T	YHR169W	DBP8
ST3073	1.36772	1.11137	-0.0703471	GroupA	15	+	307890	309130	ORF-T	YOL010W	RCL1
ST2384	1.25064	1.149	0.0290222	GroupA	12	+	932728	933856	ORF-T	YLR407W	YLR407W
ST1470	1.27485	1.12877	-0.0555299	GroupA	8	+	267481	268289	ORF-T	YHR081W	LRP1
ST4351	1.49302	1.01549	0.0508735	GroupA	4	-	1114249	1116729	ORF-T	YDR324C	UTP4
ST3988	1.48356	0.970413	-0.00366817	GroupA	3	-	206158	206694	ORF-T	YCR043C	YCR043C
ST3889	1.56886	0.987169	0.00992043	GroupA	2	-	712892	714492	ORF-T	YBR247C	ENP1
ST6528	1.47383	1.09063	0.00226714	GroupA	14	-	417743	418575	ORF-T	YNL110C	NOP15
ST2317	1.11268	0.987894	-0.185086	GroupA	12	+	694329	694993	ORF-T	YLR275W	SMD2
ST6178	1.07464	0.942816	-0.20281	GroupA	13	-	147413	148733	ORF-T	YML062C	MFT1
ST0196	1.05109	1.06981	-0.154675	GroupA	2	+	565176	565520	ORF-T	YBR162W-A	YSY6
ST5097	1.05725	0.908057	-0.311024	GroupA	8	-	77358	78382	ORF-T	YHL013C	OTU2
ST3217	1.11984	0.955613	-0.506165	GroupA	15	+	738274	738858	ORF-T	YOR210W	RPB10
ST5204	1.08046	0.929971	-0.469334	GroupA	8	-	387646	388758	ORF-T	YHR144C	DCD1
ST1464	1.22378	0.964493	-0.388771	GroupA	8	+	241593	242025	ORF-T	YHR072W-A	NOP10
ST6680	1.24334	0.856599	-0.260534	GroupA	15	-	185782	186798	ORF-T	YOL077C	BRX1
ST3740	1.20801	0.811919	-0.219238	GroupA	2	-	241500	242604	ORF-T	YBR002C	RER2
ST6679	1.28115	0.749225	-0.267134	GroupA	15	-	180406	181478	ORF-T	YOL080C	REX4
ST0162	1.32044	0.922801	-0.146159	GroupA	2	+	449575	450759	ORF-T	YBR104W	YMC2
ST0933	1.40218	0.911023	-0.246737	GroupA	5	+	414457	415625	ORF-T	YER127W	LCP5
ST5004	1.37328	0.769477	-0.414395	GroupA	7	-	870055	871495	ORF-T	YGR187C	HGH1
ST0310	1.54495	0.987495	-0.203773	GroupA	3	+	143602	144674	ORF-T	YCR016W	YCR016W
ST3660	1.54348	0.867613	-0.340434	GroupA	1	-	100059	101171	ORF-T	YAL025C	MAK16
ST6724	1.58136	0.874892	-0.0399528	GroupA	15	-	337550	338678	ORF-T	YOR006C	YOR006C
ST0569	1.2301	0.792629	-0.00624843	GroupA	4	+	765644	766540	ORF-T	YDR152W	GIR2
ST4928	1.30956	0.912717	-0.0551498	GroupA	7	-	643015	643839	ORF-T	YGR081C	SLX9
ST7030	1.29026	0.938921	-0.0730638	GroupA	16	-	199413	202565	ORF-T	YPL183C	YPL183C
ST1944	1.33866	0.959676	-0.0559907	GroupA	11	+	125740	127180	ORF-T	YKL172W	EBP2
ST6653	1.31903	0.911975	-0.00813934	GroupA	15	-	91942	92918	ORF-T	YOL121C	RPS19A
ST6580	1.27957	0.994605	-0.0302906	GroupA	14	-	626112	627192	ORF-T	YNL002C	RLP7
ST5868	1.4535	0.897512	-0.00531356	GroupA	12	-	156709	157773	ORF-T	YLR003C	YLR003C
ST6083	1.4006	0.912486	0.0321587	GroupA	12	-	851955	853227	ORF-T	YLR363C	NMD4
ST0086	1.38999	0.89668	-0.0546071	GroupA	2	+	172503	174687	ORF-T	YBL024W	NCL1
ST3215	1.31805	0.89449	0.0799659	GroupA	15	+	727490	729906	ORF-T	YOR206W	NOC2
ST0824	1.316	0.898662	0.0438608	GroupA	5	+	78033	79585	ORF-T	YEL040W	UTR2
ST2241	1.40347	0.934305	0.11255	GroupA	12	+	432073	432857	ORF-T	YLR145W	RMP1
ST4115	1.40578	0.836133	0.113905	GroupA	4	-	338069	340245	ORF-T	YDL063C	YDL063C
ST1091	1.49067	0.821241	0.0585194	GroupA	7	+	182379	184179	ORF-T	YGL171W	ROK1
ST3237	1.37057	0.808146	-0.0169503	GroupA	15	+	803634	804291	ORF-T	YOR252W	TMA16
ST0006	1.34198	0.729037	0.0547471	GroupA	1	+	36545	37329	ORF-T	YAL059W	ECM1
ST0378	1.46588	0.715322	0.00233208	GroupA	4	+	99497	100449	ORF-T	YDL201W	TRM8
ST5867	1.42155	0.692397	-0.0849346	GroupA	12	-	154181	156381	ORF-T	YLR002C	NOC3
ST2661	1.32795	0.540856	0.0775602	GroupA	13	+	739153	740017	ORF-T	YMR233W	TRI1
ST1884	1.29763	0.571408	0.0354907	GroupA	10	+	636896	637712	ORF-T	YJR112W	NNF1
ST6550	1.29546	0.59915	-0.0434109	GroupA	14	-	508632	510264	ORF-T	YNL062C	GCD10
ST6383	1.39995	0.626167	-0.00599401	GroupA	13	-	849893	851645	ORF-T	YMR290C	HAS1
ST4424	1.43498	0.541647	-0.109233	GroupA	4	-	1357441	1358945	ORF-T	YDR449C	UTP6
ST4453	1.30606	0.537821	-0.133494	GroupA	4	-	1450097	1450881	ORF-T	YDR500C	RPL37B
ST3911	1.25484	0.532053	-0.194503	GroupA	2	-	783612	784628	ORF-T	YBR291C	CTP1
ST4376	1.29381	0.470336	-0.045783	GroupA	4	-	1204489	1206441	ORF-T	YDR365C	ESF1
ST1959	1.32079	0.406817	-0.153535	GroupA	11	+	176740	178324	ORF-T	YKL143W	LTV1
ST4005	1.53072	0.717341	0.129996	GroupA	3	-	263974	264502	ORF-T	YCR087C-A	LUG1
ST1449	1.51402	0.655874	0.194513	GroupA	8	+	206418	207306	ORF-T	YHR049W	FSH1
ST6022	1.52079	0.581115	0.105157	GroupA	12	-	669165	670045	ORF-T	YLR262C-A	TMA7
ST1458	1.57462	0.559767	0.056759	GroupA	8	+	229305	230753	ORF-T	YHR066W	SSF1
ST2632	1.49711	0.695687	0.40116	GroupA	13	+	651113	652009	ORF-T	YMR194W	RPL36A
ST1302	1.57294	0.65497	0.337323	GroupA	7	+	781731	783971	ORF-T	YGR145W	ENP2
ST1502	1.43943	0.514999	0.280195	GroupA	8	+	362073	362993	ORF-T	YHR128W	FUR1
ST4378	1.35275	0.600302	0.231839	GroupA	4	-	1217769	1219105	ORF-T	YDR370C	YDR370C
ST5826	1.27198	0.548372	0.323144	GroupA	11	-	612042	613730	ORF-T	YKR092C	SRP40
ST6794	1.24009	0.503776	0.329383	GroupA	15	-	547750	550294	ORF-T	YOR119C	RIO1
ST5363	1.26379	0.464012	0.478342	GroupA	9	-	404701	406053	ORF-T	YIR026C	YVH1
ST0273	1.71031	1.1332	0.606841	GroupA	2	+	800480	802144	ORF-T	YBR297W	MAL33
ST6490	1.72744	1.09139	0.549301	GroupA	14	-	295839	298119	ORF-T	YNL182C	IPI3
ST3692	1.62111	1.05784	0.619576	GroupA	2	-	59725	60845	ORF-T	YBL087C	RPL23A
ST5851	1.60445	0.96662	0.551441	GroupA	12	-	70469	73197	ORF-T	YLL034C	RIX7
ST0855	1.5423	1.05087	0.517377	GroupA	5	+	162681	164385	ORF-T	YER006W	NUG1
ST4983	1.86044	1.0254	0.508128	GroupA	7	-	806279	807799	ORF-T	YGR159C	NSR1
ST1532	1.78293	1.03163	0.467613	GroupA	8	+	443770	445522	ORF-T	YHR170W	NMD3
ST6903	1.75996	0.895671	0.534876	GroupA	15	-	850879	851863	ORF-T	YOR287C	YOR287C
ST1598	1.75792	0.928343	0.491419	GroupA	9	+	132193	133993	ORF-T	YIL121W	QDR2
ST5513	1.73024	0.974952	0.673056	GroupA	10	-	417460	419604	ORF-T	YJL010C	NOP9
ST0499	1.90729	0.942355	0.605819	GroupA	4	+	486706	488058	ORF-T	YDR021W	FAL1
ST1652	2.07485	0.818635	0.530581	GroupA	9	+	315073	316225	ORF-T	YIL019W	FAF1
ST2804	2.03382	0.843022	0.371916	GroupA	14	+	330307	330899	ORF-T	YNL162W-A	YNL162W-A
ST2987	1.67979	0.831989	0.393315	GroupA	15	+	53058	54538	ORF-T	YOL144W	NOP8
ST2728	1.64958	1.13353	0.311558	GroupA	14	+	87827	88875	ORF-T	YNL289W	PCL1
ST0727	1.68124	1.09398	0.259422	GroupA	4	+	1294621	1295549	ORF-T	YDR412W	RRP17
ST3592	1.6563	1.03939	0.403806	GroupA	16	+	818283	819243	ORF-T	YPR143W	RRP15
ST4117	1.60367	1.00845	0.331106	GroupA	4	-	340405	341277	ORF-T	YDL061C	RPS29B
ST3508	1.61495	1.25599	0.362921	GroupA	16	+	576459	577427	ORF-T	YPR009W	SUT2
ST4183	1.60334	1.22833	0.391221	GroupA	4	-	547799	548455	ORF-T	YDR045C	RPC11
ST5877	1.60294	1.17675	0.346119	GroupA	12	-	184117	184941	ORF-T	YLR022C	SDO1
ST5063	1.73625	1.27778	0.33314	GroupA	7	-	1037710	1038558	ORF-T	YGR271C-A, YGR272C	YGR271C-A, YGR272C
ST5706	1.68754	1.24708	0.263418	GroupA	11	-	280527	282055	ORF-T	YKL082C	RRP14
ST1513	1.54232	1.28972	0.144344	GroupA	8	+	387186	387698	ORF-T	YHR143W-A	RPC10
ST4624	1.5089	1.24476	0.222082	GroupA	5	-	412925	414253	ORF-T	YER126C	NSA2
ST3262	1.61443	1.23673	0.0979784	GroupA	15	+	868299	869035	ORF-T	YOR294W	RRS1
ST3446	1.36913	1.35832	0.444933	GroupA	16	+	381307	383027	ORF-T	YPL088W	YPL088W
ST5594	1.39177	1.29427	0.428245	GroupA	10	-	652700	654484	ORF-T	YJR124C	YJR124C
ST4101	1.42018	1.4323	0.431145	GroupA	4	-	306669	307829	ORF-T	YDL083C	RPS16B
ST6774	1.40481	1.38958	0.28562	GroupA	15	-	473358	474454	ORF-T	YOR079C	ATX2
ST0050	1.35945	1.42975	0.283482	GroupA	2	+	39121	40561	ORF-T	YBL098W	BNA4
ST3516	1.38426	1.25182	0.26996	GroupA	16	+	599827	600339	ORF-T	YPR020W	ATP20
ST0372	1.33998	1.21641	0.23415	GroupA	4	+	87465	88097	ORF-T	YDL208W	NHP2
ST4864	1.40138	1.20267	0.320592	GroupA	7	-	437327	438455	ORF-T	YGL031C	RPL24A
ST1924	1.50211	1.21253	0.531609	GroupA	11	+	50025	53569	ORF-T	YKL205W	LOS1
ST1554	1.52221	1.16023	0.475123	GroupA	8	+	493884	496268	ORF-T	YHR197W	RIX1
ST5290	1.45159	1.19412	0.454404	GroupA	9	-	181981	183237	ORF-T	YIL096C	YIL096C
ST4679	1.56064	1.4277	0.269373	GroupA	6	-	64173	64989	ORF-T	YFL034C-A	RPL22B
ST6716	1.60718	1.42509	0.459834	GroupA	15	-	310998	312462	ORF-T	YOL007C	CSI2
ST3137	1.70121	1.50329	0.248322	GroupA	15	+	472674	473410	ORF-T	YOR078W	BUD21
ST6194	1.71249	1.44277	0.284962	GroupA	13	-	222717	223901	ORF-T	YML026C	RPS18B
ST6701	1.78151	1.51705	0.386591	GroupA	15	-	251174	252702	ORF-T	YOL041C	NOP12
ST2270	1.75891	1.22016	0.593466	GroupA	12	+	543889	545889	ORF-T	YLR196W	PWP1
ST7211	1.70938	1.26241	0.569224	GroupA	16	-	749175	751967	ORF-T	YPR112C	MRD1
ST7263	1.64314	1.2284	0.58342	GroupA	16	-	916991	919087	ORF-T	YPR190C	RPC82
ST4917	1.60782	1.28753	0.542161	GroupA	7	-	617503	617863	ORF-T	YGR063C	SPT4
ST0021	1.71183	1.33469	0.604157	GroupA	1	+	82695	83311	ORF-T	YAL033W	POP5
ST4270	1.64927	1.37084	0.564666	GroupA	4	-	830417	831561	ORF-T	YDR183C-A, YDR184C	YDR183C-A, ATC1
ST0356	1.70819	1.25679	0.47751	GroupA	4	+	20193	21761	ORF-T	YDL241W	YDL241W
ST1734	1.80711	1.34453	0.539613	GroupA	10	+	140368	141392	ORF-T	YJL148W	RPA34
ST3760	1.87575	1.27093	0.494096	GroupA	2	-	304756	306020	ORF-T	YBR034C	HMT1
ST3478	1.89849	1.22953	0.425355	GroupA	16	+	469891	472067	ORF-T	YPL043W	NOP4
ST4213	1.99706	1.2995	0.473422	GroupA	4	-	617432	618336	ORF-T	YDR087C	RRP1
ST1185	1.90567	1.35785	0.327608	GroupA	7	+	440003	440555	ORF-T	YGL029W	CGR1
ST5997	1.84823	1.34485	0.390793	GroupA	12	-	578045	579077	ORF-T	YLR221C	RSA3
ST5123	1.91991	1.3963	0.64185	GroupA	8	-	147774	148742	ORF-T	YHR021C	RPS27B
ST2155	1.94556	1.39345	0.599279	GroupA	12	+	166345	167265	ORF-T	YLR009W	RLP24
ST5781	1.90732	1.35348	0.61388	GroupA	11	-	484616	487048	ORF-T	YKR024C	DBP7
ST1874	1.87802	1.31938	0.615258	GroupA	10	+	612288	613040	ORF-T	YJR097W	JJJ3
ST5125	1.61837	1.45672	0.910823	GroupA	8	-	150430	151286	ORF-T	YHR022C-A	YHR022C-A
ST1633	1.55129	1.44723	0.872248	GroupA	9	+	260121	260953	ORF-T	YIL049W	DFG10
ST6527	1.6203	1.53947	0.977016	GroupA	14	-	416671	417535	ORF-T	YNL111C	CYB5
ST2510	1.53499	1.59131	0.875098	GroupA	13	+	288049	289817	ORF-T	YMR011W	HXT2
ST4576	1.42452	1.45582	0.839088	GroupA	5	-	269293	270221	ORF-T	YER056C-A	RPL34A
ST3539	1.43958	1.42915	0.826576	GroupA	16	+	664915	665611	ORF-T	YPR051W	MAK3
ST0922	1.50569	1.42932	0.712703	GroupA	5	+	362705	363849	ORF-T	YER102W	RPS8B
ST5520	1.52155	1.29073	0.801349	GroupA	10	-	440940	442572	ORF-T	YJR003C	YJR003C
ST2372	1.74971	1.50266	0.723966	GroupA	12	+	897983	898919	ORF-T	YLR388W	RPS29A
ST3261	1.7475	1.49044	0.733111	GroupA	15	+	867043	867995	ORF-T	YOR293W	RPS10A
ST2593	1.73175	1.41257	0.7215	GroupA	13	+	537785	538753	ORF-T	YMR134W	ERG29
ST1221	1.69225	1.48259	0.655015	GroupA	7	+	555739	556803	ORF-T	YGR034W	RPL26B
ST1971	1.8054	1.52602	0.794501	GroupA	11	+	207746	209930	ORF-T	YKL125W	RRN3
ST2805	1.71942	1.61098	0.727866	GroupA	14	+	331291	332251	ORF-T	YNL162W	RPL42A
ST2970	1.58302	1.59042	0.562883	GroupA	14	+	779124	781267	ORF-T	YNR075W	COS10
ST2659	2.1798	1.68293	0.547492	GroupA	13	+	732369	733233	ORF-T	YMR230W	RPS10B
ST3083	1.9824	1.59517	0.467104	GroupA	15	+	333538	334506	ORF-T	YOR004W	UTP23
ST1005	2.11265	1.47564	0.582113	GroupA	6	+	148985	149817	ORF-T	YFR001W	LOC1
ST0275	2.0331	1.46426	0.671132	GroupA	3	+	23561	23977	ORF-T	YCL058W-A	YCL058W-A
ST5819	2.1117	1.58798	0.637328	GroupA	11	-	591024	592224	ORF-T	YKR081C	RPF2
ST2358	2.13825	1.50916	0.745133	GroupA	12	+	853439	854015	ORF-T	YLR363W-A	YLR363W-A
ST1851	2.29483	1.54202	0.971956	GroupA	10	+	536008	537696	ORF-T	YJR054W	YJR054W
ST0131	2.20152	1.65096	0.924709	GroupA	2	+	332736	334040	ORF-T	YBR048W	RPS11B
ST2262	2.07848	1.5287	0.941247	GroupA	12	+	522593	523401	ORF-T	YLR185W	RPL37A
ST3584	1.97839	1.4072	0.868897	GroupA	16	+	794931	795939	ORF-T	YPR132W	RPS23B
ST1266	1.85153	1.37495	0.815783	GroupA	7	+	695387	697403	ORF-T	YGR103W	NOP7
ST1477	1.95037	1.66329	0.885347	GroupA	8	+	281465	282529	ORF-T	YHR088W	RPF1
ST4780	1.91464	1.94065	0.76729	GroupA	7	-	148167	149007	ORF-T	YGL189C, YGL188C-A	RPS26A, YGL188C-A
ST3534	1.99343	1.81353	0.805415	GroupA	16	+	654099	654987	ORF-T	YPR043W	RPL43A
ST5689	2.02456	1.81581	1.25339	GroupA	11	-	235518	236998	ORF-T	YKL106C-A	YKL106C-A
ST0903	2.0449	1.79111	1.21835	GroupA	5	+	306265	307305	ORF-T	YER074W	RPS24A
ST5237	2.10205	1.87147	1.21839	GroupA	8	-	504352	505648	ORF-T	YHR203C	RPS4B
ST6608	2.1077	1.71178	1.06184	GroupA	14	-	721000	723160	ORF-T	YNR053C, snR191	NOG2, SNR191
ST6106	2.01989	1.73061	1.12577	GroupA	12	-	930716	931804	ORF-T	YLR406C	RPL31B
ST0761	1.77671	1.92675	1.00346	GroupA	4	+	1401693	1402677	ORF-T	YDR471W	RPL27B
ST3800	1.73753	1.90162	0.982005	GroupA	2	-	414083	415299	ORF-T	YBR084C-A	RPL19A
ST1711	1.79198	1.91441	1.0846	GroupA	10	+	75897	76609	ORF-T	YJL189W	RPL39
ST6171	1.8896	1.89965	1.15288	GroupA	13	-	123157	124221	ORF-T	YML073C	RPL6A
ST0772	1.92778	1.19337	0.770214	GroupA	4	+	1430997	1432261	ORF-T	YDR489W	SLD5
ST2683	2.23313	1.26737	0.380395	GroupA	13	+	804417	805081	ORF-T	YMR269W	TMA23
ST5069	1.77637	1.09272	0.28112	GroupA	7	-	1050662	1051758	ORF-T	YGR280C	PXR1
ST3588	1.74457	1.07978	0.274001	GroupA	16	+	802283	804227	ORF-T	YPR137W	RRP9
ST0928	1.8308	1.09037	0.29775	GroupA	5	+	396673	397825	ORF-T	YER117W	RPL23B
ST6651	1.88022	1.03064	0.274628	GroupA	15	-	85310	86790	ORF-T	YOL124C	TRM11
ST4450	1.87117	1.11401	0.407421	GroupA	4	-	1441345	1443433	ORF-T	YDR496C	PUF6
ST1553	1.84645	1.11411	0.380283	GroupA	8	+	491796	493708	ORF-T	YHR196W	UTP9
ST1452	1.86299	0.938603	0.298961	GroupA	8	+	210802	212050	ORF-T	YHR052W	CIC1
ST2864	2.00507	1.05999	0.342972	GroupA	14	+	485523	486595	ORF-T	YNL075W	IMP4
ST5273	1.86669	1.22726	0.278132	GroupA	9	-	116941	117677	ORF-T	YIL127C	YIL127C
ST4372	1.99084	1.17669	0.18199	GroupA	4	-	1195153	1196297	ORF-T	YDR361C	BCP1
ST4507	1.96333	1.11143	0.0391871	GroupA	5	-	64125	65165	ORF-T	YEL048C	YEL048C
ST7053	1.91845	1.06255	0.0194307	GroupA	16	-	276061	277581	ORF-T	YPL146C	NOP53
ST0537	1.72413	1.01973	0.0878512	GroupA	4	+	612059	613332	ORF-T	YDR083W	RRP8
ST2045	1.75106	1.00858	0.00957382	GroupA	11	+	425804	426708	ORF-T	YKL009W	MRT4
ST3921	1.78226	1.33189	0.0709385	GroupA	3	-	22325	23429	ORF-T	YCL059C	KRR1
ST6782	1.61164	1.19252	-0.156033	GroupA	15	-	502878	504486	ORF-T	YOR095C	RKI1
ST2432	1.57994	1.30014	-0.234163	GroupA	13	+	54729	55321	ORF-T	YML108W	YML108W
ST5310	1.86729	1.57558	0.0224037	GroupA	9	-	231341	232461	ORF-T	YIL069C	RPS24B
ST3724	1.98938	1.88168	0.163529	GroupA	2	-	167363	167891	ORF-T	YBL028C	YBL028C
ST2345	1.67346	1.37471	1.20209	unassigned	12	+	819263	820415	ORF-T	YLR344W	RPL26A
ST6837	1.67812	1.32631	1.20925	unassigned	15	-	677870	678846	ORF-T	YOR182C	RPS30B
ST0767	1.75365	1.42739	1.30684	unassigned	4	+	1414541	1416357	ORF-T	YDR478W	SNM1
ST3410	1.73971	1.52396	1.1784	unassigned	16	+	282065	283113	ORF-T	YPL143W	RPL33A
ST5083	1.80886	1.41299	0.952205	GroupA	8	-	34565	35253	ORF-T	YHL033C	RPL8A
ST0383	1.72302	1.41417	0.956507	GroupA	4	+	117617	118705	ORF-T	YDL191W	RPL35A
ST6444	1.77357	1.3525	1.05541	GroupA	14	-	135871	137719	ORF-T	YNL270C	ALP1
ST5845	1.91837	1.27125	1.18829	GroupA	12	-	51917	52661	ORF-T	YLL042C	ATG10
ST3452	2.26322	1.20246	1.05037	GroupA	16	+	406603	407643	ORF-T	YPL079W	RPL21B
ST2001	2.22079	1.12185	1.04389	GroupA	11	+	288379	290819	ORF-T	YKL078W	DHR2
ST4725	2.17802	1.30882	1.19623	GroupA	6	-	225981	226453	ORF-T	YFR035C	YFR035C
ST1410	2.04528	1.26444	1.49146	unassigned	8	+	104218	105218	ORF-T	YHL001W	RPL14B
ST4895	1.90541	0.999029	1.50116	unassigned	7	-	533959	534871	ORF-T	YGR027C	RPS25A
ST6088	1.77431	1.78903	1.45495	unassigned	12	-	872731	873587	ORF-T	YLR376C	PSY3
ST6456	1.78403	1.73	1.35541	unassigned	14	-	172455	174599	ORF-T	YNL251C	NRD1
ST1308	1.65183	1.83309	1.28661	unassigned	7	+	796083	796771	ORF-T	YGR153W	YGR153W
ST1511	1.66528	1.85687	1.21436	unassigned	8	+	383282	384570	ORF-T	YHR142W	CHS7
ST3842	1.58277	1.68672	1.34411	unassigned	2	-	553436	555596	ORF-T	YBR157C	ICS2
ST4308	1.42312	1.33442	1.33145	unassigned	4	-	977417	979281	ORF-T	YDR261C	EXG2
ST3753	1.23355	1.32098	1.4583	unassigned	2	-	284244	288060	ORF-T	YBR023C	CHS3
ST4268	1.43572	1.54064	1.43002	unassigned	4	-	818592	819224	ORF-T	YDR179C	CSN9
ST3230	1.73597	1.45122	1.53065	unassigned	15	+	781802	783282	ORF-T	YOR237W	HES1
ST6619	1.82215	1.42205	2.09989	unassigned	14	-	750360	755024	ORF-T	YNR065C, YNR066C	YNR065C, YNR066C
ST7157	1.55913	1.56215	1.90741	unassigned	16	-	590223	591111	ORF-T	YPR015C	YPR015C
ST5892	2.15696	1.48256	1.84931	unassigned	12	-	228773	229701	ORF-T	YLR040C	YLR040C
ST5455	2.11701	1.97617	1.98024	unassigned	10	-	217524	220684	ORF-T	YJL108C, YJL107C	PRM10, YJL107C
ST2190	2.39453	2.08628	1.19621	GroupA	12	+	270977	271569	ORF-T	YLR068W	FYV7
ST0446	2.28772	2.02198	1.14695	GroupA	4	+	322193	323041	ORF-T	YDL075W	RPL31A
ST6424	2.28114	2.26534	1.18916	GroupA	14	-	61766	63094	ORF-T	YNL302C	RPS19B
ST4996	2.55105	2.23405	1.51066	GroupA	7	-	848623	850495	ORF-T	YGR177C	ATF2
ST2487	2.42629	2.3227	1.35576	GroupA	13	+	225857	226825	ORF-T	YML024W	RPS17A
ST2185	2.62364	1.84026	1.48285	GroupA	12	+	263137	264065	ORF-T	YLR061W	RPL22A
ST5436	2.38289	1.90232	1.50233	GroupA	10	-	156356	157340	ORF-T	YJL136C	RPS21B
ST1751	2.58605	1.73751	1.18392	GroupA	10	+	189680	190368	ORF-T	YJL122W	ALB1
ST5969	1.12171	1.81984	0.797315	unassigned	12	-	499469	500325	ORF-T	YLR168C	YLR168C
ST4266	1.16024	1.6293	0.825748	unassigned	4	-	810504	811672	ORF-T	YDR173C	ARG82
ST5139	1.37776	1.6283	0.698561	GroupA	8	-	193958	195214	ORF-T	YHR044C	DOG1
ST6872	1.66853	2.0885	0.966587	GroupA	15	-	778542	779558	ORF-T	YOR234C	RPL33B
ST2892	1.35117	2.18469	0.74037	GroupA	14	+	559748	560612	ORF-T	YNL036W	NCE103
ST5320	1.62126	2.07683	1.39331	unassigned	9	-	256037	257149	ORF-T	YIL052C	RPL34B
ST4423	2.44171	2.48661	0.734452	GroupA	4	-	1354769	1355601	ORF-T	YDR447C	RPS17B
ST6392	0.859601	1.56005	2.26178	GroupA	13	-	873109	874389	ORF-T	YMR303C	ADH2
ST1766	1.16355	1.54362	1.93798	GroupA	10	+	239280	241896	ORF-T	YJL099W	CHS6
ST0755	0.790054	1.32472	1.57574	GroupA	4	+	1385109	1385237	ORF-T	YDR461W	MFA1
ST1745	0.69671	0.824038	1.23242	unassigned	10	+	161904	164264	ORF-T	YJL132W	YJL132W
ST6618	0.607564	2.75266	1.2138	GroupA	14	-	748904	750032	ORF-T	YNR064C	YNR064C
ST0262	0.603583	2.00669	0.866728	unassigned	2	+	770888	773776	ORF-T	YBR284W	YBR284W
ST5793	0.594532	0.586897	-0.147279	GroupA	11	-	520416	521432	ORF-T	YKR043C	YKR043C
ST3536	0.585992	0.59973	-0.200318	GroupA	16	+	656763	657403	ORF-T	YPR046W	MCM16
ST4512	0.584474	0.508999	-0.131526	GroupA	5	-	82973	84781	ORF-T	YEL036C	ANP1
ST3814	0.589237	0.513665	-0.180542	GroupA	2	-	457716	458420	ORF-T	YBR109C	CMD1
ST4666	0.616058	0.59293	-0.0329591	GroupA	5	-	561445	562749	ORF-T	YER186C	YER186C
ST7245	0.597934	0.571393	-0.0347486	GroupA	16	-	866695	868319	ORF-T	YPR162C	ORC4
ST6891	0.635946	0.579425	-0.0957888	GroupA	15	-	827871	830767	ORF-T	YOR270C	VPH1
ST2675	0.635893	0.653179	-0.127469	GroupA	13	+	777937	778721	ORF-T	YMR255W	GFD1
ST6053	0.507572	0.730962	-0.0699276	unassigned	12	-	762451	764211	ORF-T	YLR314C	CDC3
ST1499	0.536209	0.698665	-0.161884	GroupA	8	+	354793	356233	ORF-T	YHR123W	EPT1
ST6499	0.600637	0.582377	0.149368	unassigned	14	-	322151	323599	ORF-T	YNL166C	BNI5
ST0299	0.599145	0.556413	0.174224	unassigned	3	+	111842	112514	ORF-T	YCL001W	RER1
ST3488	0.569341	0.566078	0.125591	unassigned	16	+	497923	499363	ORF-T	YPL028W	ERG10
ST0484	0.552491	0.621127	0.0988576	unassigned	4	+	452977	453825	ORF-T	YDR002W	YRB1
ST0604	0.607667	0.619711	0.0527583	unassigned	4	+	884661	886973	ORF-T	YDR211W	GCD6
ST4754	0.572779	0.683822	0.0108616	unassigned	7	-	62910	63654	ORF-T	YGL231C	YGL231C
ST5898	0.66021	0.76288	0.0281224	GroupA	12	-	243709	245365	ORF-T	YLR049C	YLR049C
ST4672	0.641269	0.724527	-0.027722	GroupA	6	-	38701	40213	ORF-T	YFL048C	EMP47
ST6255	0.754378	0.592944	0.0469006	GroupA	13	-	426309	429709	ORF-T	YMR080C	NAM7
ST5099	0.746299	0.596133	0.0153509	GroupA	8	-	80486	81742	ORF-T	YHL011C	PRS3
ST5376	0.78048	0.538783	0.0193396	GroupA	9	-	434717	436061	ORF-T	YIR042C	YIR042C
ST3192	0.847429	0.64803	0.00976095	GroupA	15	+	649282	651834	ORF-T	YOR168W	GLN4
ST5135	0.828422	0.613279	-0.0105311	GroupA	8	-	187062	187702	ORF-T	YHR039C-A	VMA10
ST0654	0.735931	0.632878	-0.0585349	GroupA	4	+	1067669	1068477	ORF-T	YDR302W	GPI11
ST2330	0.839357	0.700196	-0.0868791	GroupA	12	+	744065	744977	ORF-T	YLR306W	UBC12
ST2284	0.812345	0.678411	-0.105984	GroupA	12	+	589193	591185	ORF-T	YLR226W	BUR2
ST6036	0.754975	0.727024	-0.120942	GroupA	12	-	710693	712197	ORF-T	YLR287C	YLR287C
ST6368	0.731288	0.546285	-0.0660671	GroupA	13	-	789229	789877	ORF-T	YMR260C	TIF11
ST2041	0.729486	0.521835	-0.0758998	GroupA	11	+	403636	404844	ORF-T	YKL018W	SWD2
ST0257	0.751143	0.562268	-0.116898	GroupA	2	+	744824	746208	ORF-T	YBR271W	YBR271W
ST4218	0.804454	0.542	-0.0688834	GroupA	4	-	626368	628600	ORF-T	YDR091C	RLI1
ST6609	0.797119	0.507599	-0.039668	GroupA	14	-	723336	724344	ORF-T	YNR054C	ESF2
ST2036	0.785799	0.480828	-0.0955412	GroupA	11	+	387100	388740	ORF-T	YKL027W	YKL027W
ST6500	0.770776	0.4693	-0.117489	GroupA	14	-	325191	326495	ORF-T	YNL164C	IBD2
ST3352	0.797633	0.435602	-0.0300919	GroupA	16	+	103129	104777	ORF-T	YPL235W	RVB2
ST1333	0.784281	0.424745	-0.0697514	GroupA	7	+	894635	897243	ORF-T	YGR198W	YPP1
ST4202	0.7145	0.457066	-0.0837477	GroupA	4	-	589759	591535	ORF-T	YDR072C	IPT1
ST4360	0.723695	0.452826	-0.103454	GroupA	4	-	1151617	1153673	ORF-T	YDR341C	YDR341C
ST0020	0.6997	0.435472	-0.0612729	GroupA	1	+	79695	80647	ORF-T	YAL034W-A	MTW1
ST0527	0.720985	0.481657	0.0056544	GroupA	4	+	583659	584771	ORF-T	YDR068W	DOS2
ST5725	0.661241	0.491159	0.0358036	GroupA	11	-	333791	334703	ORF-T	YKL056C	TMA19
ST5236	0.767554	0.652787	-0.194864	GroupA	8	-	499832	501176	ORF-T	YHR201C	PPX1
ST5981	0.777969	0.620387	-0.222835	GroupA	12	-	538453	539653	ORF-T	YLR192C	HCR1
ST1367	0.781142	0.599347	-0.183994	GroupA	7	+	995610	996762	ORF-T	YGR251W	YGR251W
ST6670	0.83527	0.577833	-0.160275	GroupA	15	-	141550	142606	ORF-T	YOL094C	RFC4
ST0474	0.813166	0.561379	-0.169507	GroupA	4	+	427217	428585	ORF-T	YDL014W	NOP1
ST1676	0.724831	0.526076	-0.19298	GroupA	9	+	378449	379881	ORF-T	YIR012W	SQT1
ST2648	0.725225	0.52475	-0.231302	GroupA	13	+	689065	690641	ORF-T	YMR211W	DML1
ST5900	0.934871	0.530572	-0.135077	GroupA	12	-	246237	247005	ORF-T	YLR051C	FCF2
ST1671	0.899809	0.491478	-0.117495	GroupA	9	+	363129	364609	ORF-T	YIR004W	DJP1
ST4939	0.868578	0.497684	-0.173161	GroupA	7	-	675567	676415	ORF-T	YGR095C	RRP46
ST1199	0.87408	0.451502	-0.0156638	GroupA	7	+	502875	504555	ORF-T	YGR004W	PEX31
ST7261	0.845087	0.45454	0.00441306	GroupA	16	-	909615	911039	ORF-T	YPR186C	PZF1
ST4132	0.85345	0.488005	-0.0267352	GroupA	4	-	375429	376525	ORF-T	YDL043C	PRP11
ST2066	0.904034	0.47625	-0.0435839	GroupA	11	+	487372	488364	ORF-T	YKR025W	RPC37
ST6583	0.922095	0.462064	0.0218192	GroupA	14	-	634024	635328	ORF-T	YNR003C	RPC34
ST5294	0.957396	0.572248	0.0151118	GroupA	9	-	190933	193237	ORF-T	YIL091C	YIL091C
ST4208	0.966828	0.542728	0.0149271	GroupA	4	-	603423	603863	ORF-T	YDR079C-A	TFB5
ST5179	0.943083	0.520626	0.000825506	GroupA	8	-	314013	314725	ORF-T	YHR100C	YHR100C
ST0720	0.925455	0.39911	0.105072	GroupA	4	+	1269997	1270797	ORF-T	YDR399W	HPT1
ST4730	0.939449	0.388502	0.0667338	GroupA	6	-	239949	241461	ORF-T	YFR044C	DUG1
ST2927	0.852579	0.37822	0.157867	GroupA	14	+	647340	648980	ORF-T	YNR012W	URK1
ST5148	0.875436	0.34682	0.119049	GroupA	8	-	221317	222509	ORF-T	YHR061C	GIC1
ST5384	1.06963	0.344363	0.0348018	GroupA	10	-	49989	50453	ORF-T	YJL205C	NCE101
ST0463	1.03337	0.313557	0.0555004	GroupA	4	+	394177	397281	ORF-T	YDL031W	DBP10
ST5890	0.931172	0.340187	-0.0104118	GroupA	12	-	224613	225253	ORF-T	YLR038C	COX12
ST2007	0.986539	0.280181	-0.0448568	GroupA	11	+	308739	309395	ORF-T	YKL068W-A	YKL068W-A
ST5543	0.823186	0.410561	0.00769245	GroupA	10	-	510020	513844	ORF-T	YJR041C	URB2
ST3249	0.993057	0.743965	-0.150252	GroupA	15	+	832755	834299	ORF-T	YOR272W	YTM1
ST4399	0.973696	0.710033	-0.149577	GroupA	4	-	1276577	1277361	ORF-T	YDR404C	RPB7
ST1610	0.991921	0.688445	-0.176636	GroupA	9	+	171649	173097	ORF-T	YIL103W	DPH1
ST2439	0.954677	0.67186	-0.207211	GroupA	13	+	77225	77921	ORF-T	YML098W	TAF13
ST6814	1.04532	0.673438	-0.184507	GroupA	15	-	605286	606206	ORF-T	YOR145C	PNO1
ST0904	0.948786	0.680058	-0.116359	GroupA	5	+	307593	308169	ORF-T	YER074W-A	YOS1
ST7158	0.938506	0.655399	-0.0869623	GroupA	16	-	592183	593191	ORF-T	YPR016C	TIF6
ST4359	0.987192	0.665246	-0.0991251	GroupA	4	-	1149817	1150553	ORF-T	YDR339C	FCF1
ST1641	1.03223	0.667964	-0.085651	GroupA	9	+	277705	278169	ORF-T	YIL040W	APQ12
ST3610	0.976035	0.599923	-0.170031	GroupA	16	+	878547	880147	ORF-T	YPR169W	JIP5
ST2242	0.949533	0.584917	-0.162652	GroupA	12	+	433817	434145	ORF-T	YLR146W-A	YLR146W-A
ST6030	1.02679	0.595031	-0.145512	GroupA	12	-	694941	696925	ORF-T	YLR276C	DBP9
ST5338	1.21931	0.657049	-0.0241624	GroupA	9	-	313885	314901	ORF-T	YIL020C-A, YIL020C	YIL020C-A, HIS6
ST2767	1.16482	0.650713	-0.0117632	GroupA	14	+	214883	215963	ORF-T	YNL232W	CSL4
ST3993	1.14305	0.667725	-0.0726311	GroupA	3	-	220350	223318	ORF-T	YCR057C	PWP2
ST1857	1.17525	0.623645	-0.117577	GroupA	10	+	555040	555720	ORF-T	YJR063W	RPA12
ST0574	1.14799	0.660586	-0.178809	GroupA	4	+	778996	780340	ORF-T	YDR161W	YDR161W
ST2400	1.10392	0.745183	-0.137287	GroupA	12	+	1006304	1007288	ORF-T	YLR435W	TSR2
ST0181	1.09275	0.748289	-0.161559	GroupA	2	+	528240	530800	ORF-T	YBR142W	MAK5
ST2770	1.12578	0.771916	-0.0993246	GroupA	14	+	229059	229867	ORF-T	YNL222W	SSU72
ST4234	1.14266	0.726554	-0.239687	GroupA	4	-	691360	693240	ORF-T	YDR120C	TRM1
ST0435	1.07973	0.658732	-0.256182	GroupA	4	+	292769	293329	ORF-T	YDL092W	SRP14
ST3391	0.868632	0.533741	-0.276372	GroupA	16	+	212105	212881	ORF-T	YPL178W	CBC2
ST3622	0.865226	0.535323	-0.33421	GroupA	16	+	911219	912027	ORF-T	YPR187W	RPO26
ST6421	0.935386	0.513807	-0.296982	GroupA	14	-	53997	55933	ORF-T	YNL308C	KRI1
ST3347	0.979147	0.543516	-0.326121	GroupA	16	+	88417	90393	ORF-T	YPL243W	SRP68
ST1955	0.972864	0.571715	-0.360863	GroupA	11	+	161516	162388	ORF-T	YKL154W	SRP102
ST3014	0.948784	0.482713	-0.356404	GroupA	15	+	142786	143802	ORF-T	YOL093W	TRM10
ST6596	0.904387	0.438201	-0.38405	GroupA	14	-	687160	687552	ORF-T	YNR032C-A	HUB1
ST2912	0.80658	0.461496	-0.36213	GroupA	14	+	613580	614500	ORF-T	YNL010W	YNL010W
ST6955	0.816974	0.395294	-0.379055	GroupA	15	-	1013135	1015055	ORF-T	YOR360C	PDE2
ST3577	0.818269	0.31124	-0.311678	GroupA	16	+	771259	773531	ORF-T	YPR119W	CLB2
ST0203	0.774655	0.362549	-0.32967	GroupA	2	+	582384	583456	ORF-T	YBR175W	SWD3
ST2271	0.878283	0.323019	-0.367791	GroupA	12	+	546049	547785	ORF-T	YLR197W	SIK1
ST2833	0.947614	0.36961	-0.274916	GroupA	14	+	392867	394443	ORF-T	YNL124W	NAF1
ST6287	0.880804	0.399737	-0.278023	GroupA	13	-	533085	534741	ORF-T	YMR131C	RRB1
ST6506	1.04507	0.442338	-0.243781	GroupA	14	-	347671	348591	ORF-T	YNL151C	RPC31
ST3369	0.97889	0.465194	-0.262459	GroupA	16	+	153449	154265	ORF-T	YPL211W	NIP7
ST5512	1.07778	0.356617	-0.283009	GroupA	10	-	414076	414820	ORF-T	YJL011C	RPC17
ST6936	1.13539	0.506779	-0.210848	GroupA	15	-	959047	960255	ORF-T	YOR340C	RPA43
ST5694	1.12888	0.488099	-0.2534	GroupA	11	-	255278	256199	ORF-T	YKL099C	UTP11
ST6737	1.13192	0.561676	-0.333574	GroupA	15	-	372542	373494	ORF-T	YOR021C	YOR021C
ST2448	1.12265	0.461489	0.0119098	GroupA	13	+	108689	110105	ORF-T	YML080W	DUS1
ST4555	1.10332	0.472751	-0.0193638	GroupA	5	-	223269	225245	ORF-T	YER036C	ARB1
ST7009	1.06953	0.520675	-0.0293086	GroupA	16	-	139629	143221	ORF-T	YPL217C	BMS1
ST6186	1.0683	0.492736	-0.107821	GroupA	13	-	190101	191925	ORF-T	YML043C	RRN11
ST2988	1.07701	0.4164	-0.0866982	GroupA	15	+	55538	56338	ORF-T	YOL142W	RRP40
ST4502	0.573473	0.257403	0.0102749	unassigned	5	-	52485	53293	ORF-T	YEL054C	RPL12A
ST1429	0.593315	0.245665	-0.0149868	GroupA	8	+	160698	161682	ORF-T	YHR026W	PPA1
ST1547	0.568117	0.308195	-0.0125429	GroupA	8	+	480956	482012	ORF-T	YHR187W	IKI1
ST3733	0.521433	0.235514	0.0317969	unassigned	2	-	205860	206972	ORF-T	YBL010C	YBL010C
ST0956	0.491364	0.235958	0.0130446	unassigned	5	+	510225	512265	ORF-T	YER165W	PAB1
ST2555	0.492116	0.322752	-0.0611729	unassigned	13	+	407761	408945	ORF-T	YMR069W	NAT4
ST1833	0.482533	0.266096	-0.0470266	unassigned	10	+	461776	462552	ORF-T	YJR014W	TMA22
ST2065	0.601445	0.439793	-0.0464494	GroupA	11	+	483020	484732	ORF-T	YKR023W	YKR023W
ST4822	0.557792	0.45055	-0.0394491	GroupA	7	-	301415	303503	ORF-T	YGL110C	CUE3
ST1843	0.520822	0.394749	0.0163341	unassigned	10	+	514024	516384	ORF-T	YJR042W	NUP85
ST2296	0.665101	0.32976	-0.0297563	GroupA	12	+	627097	628233	ORF-T	YLR246W	ERF2
ST6709	0.616825	0.345732	-0.0779857	GroupA	15	-	280270	281550	ORF-T	YOL022C	YOL022C
ST7098	0.623845	0.300708	0.0751471	unassigned	16	-	424167	425255	ORF-T	YPL068C, YPL067C	YPL068C, YPL067C
ST1898	0.697239	0.178856	0.0504732	GroupA	10	+	672896	673672	ORF-T	YJR133W	XPT1
ST1342	0.613431	0.184407	0.0326267	GroupA	7	+	915139	916883	ORF-T	YGR211W	ZPR1
ST4558	0.738674	0.431056	0.107528	GroupA	5	-	235549	237197	ORF-T	YER043C	SAH1
ST6241	0.73622	0.375874	0.134896	GroupA	13	-	385997	387061	ORF-T	YMR055C	BUB2
ST5154	0.742843	0.308375	0.0656674	GroupA	8	-	233437	234733	ORF-T	YHR069C	RRP4
ST5527	0.716977	0.294191	0.0818729	GroupA	10	-	457852	458412	ORF-T	YJR010C-A	SPC1
ST3891	0.757772	0.202899	-0.0574862	GroupA	2	-	716772	718124	ORF-T	YBR249C	ARO4
ST2441	0.773752	0.168334	-0.111531	GroupA	13	+	79897	81593	ORF-T	YML096W	YML096W
ST6121	0.649038	0.201809	-0.0829943	GroupA	12	-	1017868	1018972	ORF-T	YLR441C	RPS1A
ST1588	0.834446	0.260599	0.108176	GroupA	9	+	97361	98433	ORF-T	YIL134W	FLX1
ST6824	0.837598	0.249511	0.076374	GroupA	15	-	632862	633646	ORF-T	YOR159C	SME1
ST3854	0.860426	0.218237	0.0484645	GroupA	2	-	591588	592828	ORF-T	YBR181C	RPS6B
ST5818	0.889506	0.152344	0.00193564	GroupA	11	-	586192	589216	ORF-T	YKR079C	TRZ1
ST3328	1	0.297864	-0.161296	GroupA	16	+	39041	40177	ORF-T	YPL266W	DIM1
ST2443	0.999734	0.239339	-0.13441	GroupA	13	+	83081	85873	ORF-T	YML093W	UTP14
ST1576	0.904178	0.231513	-0.174468	GroupA	9	+	46193	46889	ORF-T	YIL158W	YIL158W
ST0629	0.86688	0.136594	-0.162099	GroupA	4	+	963405	964757	ORF-T	YDR252W	BTT1
ST1709	0.826174	0.13793	-0.23507	GroupA	10	+	71361	72657	ORF-T	YJL193W	YJL193W
ST5265	0.83111	0.0159519	-0.168173	GroupA	9	-	87869	88733	ORF-T	YIL139C	REV7
ST4574	0.808205	0.0536318	-0.203705	GroupA	5	-	266349	268197	ORF-T	YER056C	FCY2
ST3765	0.943396	0.688503	0.219469	GroupA	2	-	320476	321668	ORF-T	YBR042C	CST26
ST1391	0.936429	0.675592	0.21592	GroupA	8	+	21721	23561	ORF-T	YHL039W	YHL039W
ST4459	0.91059	0.706739	0.200279	GroupA	4	-	1462137	1465897	ORF-T	YDR507C	GIN4
ST0623	0.970467	0.723293	0.174256	GroupA	4	+	952717	954133	ORF-T	YDR245W	MNN10
ST5760	0.89681	0.774063	0.230285	GroupA	11	-	426592	428376	ORF-T	YKL008C	LAC1
ST2544	0.882376	0.795656	0.220124	GroupA	13	+	379569	380889	ORF-T	YMR052W	FAR3
ST7112	0.884354	0.755739	0.206478	GroupA	16	-	460623	462175	ORF-T	YPL050C	MNN9
ST3002	0.943437	0.798177	0.284483	GroupA	15	+	101418	103226	ORF-T	YOL115W	PAP2
ST2656	0.950884	0.728011	0.29427	GroupA	13	+	716497	718529	ORF-T	YMR223W	UBP8
ST3489	0.998754	0.76932	0.236133	GroupA	16	+	503051	504347	ORF-T	YPL024W	RMI1
ST1006	1.0057	0.72589	0.341975	GroupA	6	+	149993	152601	ORF-T	YFR002W	NIC96
ST1318	1.02543	0.881248	0.298373	GroupA	7	+	830427	832227	ORF-T	YGR166W	KRE11
ST6000	0.978137	0.855445	0.320588	GroupA	12	-	587517	589029	ORF-T	YLR225C	YLR225C
ST5998	1.05972	0.815274	0.287956	GroupA	12	-	579189	581805	ORF-T	YLR222C	UTP13
ST4051	1.10079	0.854424	0.345314	GroupA	4	-	144277	145549	ORF-T	YDL175C	AIR2
ST6898	1.0674	0.797403	0.394074	GroupA	15	-	843639	844751	ORF-T	YOR279C	RFM1
ST4278	1.13549	0.796488	0.283136	GroupA	4	-	852441	854009	ORF-T	YDR198C	RKM2
ST5907	1.12386	0.699158	0.322135	GroupA	12	-	266277	266981	ORF-T	YLR065C	YLR065C
ST6760	1.09524	0.662936	0.290728	GroupA	15	-	424662	426198	ORF-T	YOR051C	YOR051C
ST6876	1.30374	0.791188	0.0765288	GroupA	15	-	789902	792278	ORF-T	YOR243C	PUS7
ST1129	1.26381	0.80775	0.0896283	GroupA	7	+	299947	301539	ORF-T	YGL111W	NSA1
ST3715	1.24557	0.813657	0.131309	GroupA	2	-	143859	145811	ORF-T	YBL039C, YBL039C-A	URA7, YBL039C-A
ST3654	1.21233	0.85923	0.129931	GroupA	1	-	74875	76211	ORF-T	YAL036C	RBG1
ST2263	1.23222	0.781626	0.20363	GroupA	12	+	523577	524513	ORF-T	YLR186W	EMG1
ST3403	1.1882	0.770833	0.220825	GroupA	16	+	254689	256689	ORF-T	YPL157W	TGS1
ST6710	1.20015	0.821746	0.200235	GroupA	15	-	282334	285470	ORF-T	YOL021C	DIS3
ST4749	1.26409	0.714991	0.185947	GroupA	7	-	37517	38829	ORF-T	YGL246C	RAI1
ST5169	1.2431	0.735322	0.174608	GroupA	8	-	282461	283373	ORF-T	YHR089C	GAR1
ST6068	1.17111	0.725311	0.183107	GroupA	12	-	799539	802435	ORF-T	YLR336C	SGD1
ST0249	1.12983	0.741464	0.151179	GroupA	2	+	728840	729856	ORF-T	YBR257W	POP4
ST5381	1.28332	0.736617	0.272629	GroupA	10	-	39989	41237	ORF-T	YJL208C	NUC1
ST2294	1.22325	0.748104	0.29453	GroupA	12	+	624057	625161	ORF-T	YLR243W	YLR243W
ST4063	1.20534	0.670696	0.252794	GroupA	4	-	187853	190637	ORF-T	YDL148C	NOP14
ST7090	1.13791	0.591518	0.244849	GroupA	16	-	384727	386503	ORF-T	YPL086C	ELP3
ST2229	1.1305	0.619158	0.202537	GroupA	12	+	399609	402625	ORF-T	YLR129W	DIP2
ST6067	1.17093	0.673586	0.108344	GroupA	12	-	795411	796387	ORF-T	YLR333C	RPS25B
ST0190	1.17817	0.647315	0.107628	GroupA	2	+	549704	551040	ORF-T	YBR155W	CNS1
ST3306	1.14006	0.638179	0.11669	GroupA	15	+	1011059	1012987	ORF-T	YOR359W	VTS1
ST6763	1.22791	0.613419	0.113847	GroupA	15	-	430198	431710	ORF-T	YOR056C	NOB1
ST7012	1.08333	0.629114	0.122921	GroupA	16	-	151349	153213	ORF-T	YPL212C	PUS1
ST2549	1.06261	0.608585	0.155584	GroupA	13	+	392737	394889	ORF-T	YMR061W	RNA14
ST2827	1.08222	0.540226	0.153991	GroupA	14	+	375243	378515	ORF-T	YNL132W	KRE33
ST5559	1.03922	0.516225	0.109271	GroupA	10	-	568612	569444	ORF-T	YJR069C	HAM1
ST5016	1.08285	0.580527	0.0505228	GroupA	7	-	899831	902335	ORF-T	YGR200C	ELP2
ST2876	0.990886	0.622012	0.0649232	GroupA	14	+	510492	512556	ORF-T	YNL061W	NOP2
ST4839	1.00172	0.574051	0.0612067	GroupA	7	-	360087	361951	ORF-T	YGL078C	DBP3
ST5286	1.03227	0.680905	0.100983	GroupA	9	-	169877	171533	ORF-T	YIL104C	SHQ1
ST6203	1.0323	0.619651	0.199536	GroupA	13	-	251749	253005	ORF-T	YML008C	ERG6
ST3845	1.0296	0.637193	0.177233	GroupA	2	-	569668	571244	ORF-T	YBR166C	TYR1
ST0058	1.0083	0.665514	0.175269	GroupA	2	+	71561	73057	ORF-T	YBL081W	YBL081W
ST4958	0.993974	0.678079	0.157316	GroupA	7	-	736583	738279	ORF-T	YGR123C	PPT1
ST5999	0.998457	0.625641	0.229614	GroupA	12	-	581981	585821	ORF-T	YLR222C-A, YLR223C	YLR222C-A, IFH1
ST5471	0.977587	0.603758	0.187809	GroupA	10	-	269772	272596	ORF-T	YJL087C, YJL086C	TRL1, YJL086C
ST6980	0.913838	0.600425	0.320879	GroupA	16	-	64773	66989	ORF-T	YPL256C	CLN2
ST6348	0.908364	0.598073	0.298899	GroupA	13	-	725845	731221	ORF-T	YMR229C	RRP5
ST7150	0.92597	0.610442	0.285197	GroupA	16	-	577343	581255	ORF-T	YPR010C	RPA135
ST5152	0.897275	0.562772	0.270314	GroupA	8	-	227413	229085	ORF-T	YHR065C	RRP3
ST3894	0.97788	0.575205	0.312303	GroupA	2	-	726516	727108	ORF-T	YBR255C-A	YBR255C-A
ST5544	1.03402	0.617095	0.326476	GroupA	10	-	516300	517652	ORF-T	YJR043C	POL32
ST1992	0.99905	0.410916	0.335206	GroupA	11	+	271499	272883	ORF-T	YKL090W	CUE2
ST3238	0.982456	0.431779	0.291509	GroupA	15	+	804355	805019	ORF-T	YOR253W	NAT5
ST5756	1.04649	0.477746	0.303323	GroupA	11	-	411128	416584	ORF-T	YKL014C	URB1
ST6571	1.10551	0.428844	0.272671	GroupA	14	-	591336	592920	ORF-T	YNL022C	YNL022C
ST0705	1.04431	0.450459	0.210449	GroupA	4	+	1236445	1238205	ORF-T	YDR381W	YRA1
ST6417	0.950928	0.492301	0.153708	GroupA	14	-	45205	48061	ORF-T	YNL313C	YNL313C
ST2316	0.719162	0.298798	0.510945	unassigned	12	+	691537	694081	ORF-T	YLR274W	CDC46
ST2465	0.721347	0.314253	0.419651	unassigned	13	+	151809	153161	ORF-T	YML060W	OGG1
ST1125	0.794739	0.247278	0.461435	unassigned	7	+	289667	291707	ORF-T	YGL116W	CDC20
ST4931	0.78362	0.230414	0.442918	unassigned	7	-	648247	648983	ORF-T	YGR085C	RPL11B
ST5628	0.634857	0.228046	0.436515	unassigned	11	-	42317	45285	ORF-T	YKL209C	STE6
ST5887	0.631777	0.241834	0.323094	unassigned	12	-	212261	214493	ORF-T	YLR035C	MLH2
ST3235	0.532526	0.262812	0.30864	unassigned	15	+	797434	798618	ORF-T	YOR247W, YOR248W	SRL1, YOR248W
ST2782	0.678834	0.160042	0.271567	unassigned	14	+	252003	254019	ORF-T	YNL209W	SSB2
ST0586	0.805283	0.342176	0.265035	unassigned	4	+	816764	817620	ORF-T	YDR177W	UBC1
ST6645	0.833245	0.290024	0.242502	GroupA	15	-	67206	69006	ORF-T	YOL136C	PFK27
ST3359	0.884802	0.323152	0.271641	GroupA	16	+	121737	125593	ORF-T	YPL226W	NEW1
ST4336	0.802094	0.291762	0.342723	unassigned	4	-	1072689	1073481	ORF-T	YDR305C	HNT2
ST0989	0.758452	0.285609	0.343215	unassigned	6	+	82073	83945	ORF-T	YFL026W	STE2
ST5110	0.767162	0.231458	0.29493	unassigned	8	-	113398	114950	ORF-T	YHR005C	GPA1
ST0832	0.575043	0.467603	0.361075	unassigned	5	+	100697	101513	ORF-T	YEL027W	CUP5
ST1775	0.5667	0.377497	0.348546	unassigned	10	+	272736	274752	ORF-T	YJL085W	EXO70
ST5401	0.454397	0.414297	0.299536	unassigned	10	-	95973	96549	ORF-T	YJL173C	RFA3
ST5832	0.452457	0.249908	0.462232	unassigned	12	-	14557	16037	ORF-T	YLL063C	AYT1
ST6028	0.420468	0.25367	0.342841	unassigned	12	-	683613	687285	ORF-T	YLR272C	YCS4
ST6501	0.684836	0.0885166	0.469996	unassigned	14	-	326639	330135	ORF-T	YNL163C	RIA1
ST6566	0.663411	0.0159922	0.23887	unassigned	14	-	577144	578816	ORF-T	YNL029C	KTR5
ST2722	0.884599	0.0484273	0.435267	unassigned	14	+	66434	68499	ORF-T	YNL299W	TRF5
ST3806	0.928407	0.0125212	0.415164	unassigned	2	-	427555	429131	ORF-T	YBR092C	PHO3
ST4126	0.951694	0.121792	0.368448	GroupA	4	-	364869	365973	ORF-T	YDL049C	KNH1
ST1718	0.962604	0.283076	0.345635	GroupA	10	+	90633	91833	ORF-T	YJL177W	RPL17B
ST3380	0.721207	0.206888	-0.345583	GroupA	16	+	181369	182953	ORF-T	YPL193W	RSA1
ST6917	0.714984	0.199963	-0.370219	GroupA	15	-	896599	898391	ORF-T	YOR309C, YOR310C	YOR309C, NOP58
ST3472	0.765439	0.234439	-0.35424	GroupA	16	+	459931	460579	ORF-T	YPL051W	ARL3
ST5141	0.676652	0.246664	-0.335095	GroupA	8	-	198590	201374	ORF-T	YHR047C	AAP1
ST2984	0.705029	0.220727	-0.276566	GroupA	15	+	44914	45658	ORF-T	YOL149W	DCP1
ST7083	0.718129	0.131719	-0.303978	GroupA	16	-	366455	366807	ORF-T	YPL096C-A	ERI1
ST6381	0.720393	0.125521	-0.307534	GroupA	13	-	840045	841717	ORF-T	YMR285C	NGL2
ST0274	0.737024	0.16677	-0.303949	GroupA	3	+	17249	18649	ORF-T	YCL063W	VAC17
ST0063	0.671829	0.119146	-0.28996	GroupA	2	+	92345	93577	ORF-T	YBL068W	PRS4
ST2932	0.660182	0.236676	-0.231653	GroupA	14	+	664228	665060	ORF-T	YNR018W	YNR018W
ST4339	0.604494	0.228228	-0.271134	GroupA	4	-	1077889	1078497	ORF-T	YDR308C	SRB7
ST2169	0.678137	0.315452	-0.298578	GroupA	12	+	208641	210481	ORF-T	YLR033W	RSC58
ST0564	0.636039	0.300948	-0.296324	GroupA	4	+	730556	733436	ORF-T	YDR138W	HPR1
ST4254	0.706434	0.31783	-0.162373	GroupA	4	-	766696	768104	ORF-T	YDR153C	ENT5
ST7068	0.682132	0.299969	-0.196663	GroupA	16	-	327765	328917	ORF-T	YPL117C	IDI1
ST4901	0.72929	0.254461	-0.169918	GroupA	7	-	557599	559039	ORF-T	YGR036C	CAX4
ST3349	0.790181	0.203425	-0.237944	GroupA	16	+	99001	100265	ORF-T	YPL239W	YAR1
ST2989	0.75815	0.185014	-0.26427	GroupA	15	+	56426	58690	ORF-T	YOL141W	PPM2
ST4573	0.787662	0.236362	-0.194728	GroupA	5	-	264765	265909	ORF-T	YER055C	HIS1
ST2069	0.75664	0.37646	-0.193358	GroupA	11	+	493540	497116	ORF-T	YKR028W	SAP190
ST2142	0.738722	0.356002	-0.195809	GroupA	12	+	121313	121809	ORF-T	YLL014W	YLL014W
ST3947	0.727026	0.397131	-0.18847	GroupA	3	-	102014	103406	ORF-T	YCL011C	GBP2
ST6198	0.743696	0.417219	-0.15916	GroupA	13	-	234661	236101	ORF-T	YML018C	YML018C
ST6938	0.783634	0.438033	-0.180754	GroupA	15	-	966511	967751	ORF-T	YOR342C	YOR342C
ST4894	0.730978	0.366543	-0.240201	GroupA	7	-	531823	532647	ORF-T	YGR024C	THG1
ST6103	0.882133	0.301796	-0.226051	GroupA	12	-	922387	924492	ORF-T	YLR401C	DUS3
ST1247	0.833264	0.283894	-0.244675	GroupA	7	+	635699	636411	ORF-T	YGR074W	SMD1
ST4055	0.81531	0.334425	-0.195965	GroupA	4	-	160805	163213	ORF-T	YDL167C	NRP1
ST2992	0.585466	0.434581	-0.173101	GroupA	15	+	70282	71090	ORF-T	YOL133W	HRT1
ST7051	0.579544	0.415366	-0.171828	GroupA	16	-	266157	267909	ORF-T	YPL151C	PRP46
ST0836	0.632705	0.412608	-0.232667	GroupA	5	+	116121	117049	ORF-T	YEL021W	URA3
ST6021	0.62006	0.371648	-0.26935	GroupA	12	-	667989	668965	ORF-T	YLR261C, YLR262C	VPS63, YPT6
ST5073	0.58938	0.282229	-0.170192	GroupA	7	-	1061814	1063190	ORF-T	YGR285C	ZUO1
ST1703	0.60523	0.260308	-0.185102	GroupA	10	+	53297	54265	ORF-T	YJL203W	PRP21
ST3952	0.547796	0.247513	-0.319433	GroupA	3	-	110550	111726	ORF-T	YCL002C	YCL002C
ST3419	0.495659	0.205444	-0.313915	GroupA	16	+	305225	306257	ORF-T	YPL129W	TAF14
ST5240	0.505163	0.266012	-0.246962	GroupA	8	-	514800	516568	ORF-T	YHR207C	SET5
ST0440	0.431942	0.174385	-0.238372	GroupA	4	+	305073	306673	ORF-T	YDL084W	SUB2
ST3754	0.397943	0.099018	-0.215746	GroupA	2	-	290388	292076	ORF-T	YBR025C	OLA1
ST1064	0.531267	0.366495	-0.476937	GroupA	7	+	82442	82914	ORF-T	YGL220W	YGL220W
ST1741	0.437496	0.399963	-0.507553	GroupA	10	+	150856	151712	ORF-T	YJL140W	RPB4
ST0073	0.532966	0.305896	-0.585685	GroupA	2	+	132423	133871	ORF-T	YBL046W	PSY4
ST0260	0.537225	0.234621	-0.523823	GroupA	2	+	761216	762736	ORF-T	YBR279W	PAF1
ST2997	0.470317	0.193497	-0.496735	GroupA	15	+	83498	85266	ORF-T	YOL125W	TRM13
ST4633	0.430497	0.210202	-0.548933	GroupA	5	-	441157	441853	ORF-T	YER137C	YER137C
ST3184	0.409391	0.132514	-0.461001	GroupA	15	+	624674	626610	ORF-T	YOR154W	SLP1
ST2743	0.414945	0.115981	-0.489776	GroupA	14	+	138179	140571	ORF-T	YNL268W	LYP1
ST5263	0.410214	0.276874	-0.395754	GroupA	9	-	76037	77349	ORF-T	YIL145C	PAN6
ST2830	0.650492	0.127204	-0.537991	GroupA	14	+	381339	382331	ORF-T	YNL129W	NRK1
ST2918	0.639063	0.0932262	-0.49587	GroupA	14	+	627404	628668	ORF-T	YNL001W	DOM34
ST2188	0.63848	0.155909	-0.473704	GroupA	12	+	267113	267817	ORF-T	YLR066W	SPC3
ST2726	0.576369	0.149283	-0.503185	GroupA	14	+	82787	84075	ORF-T	YNL292W	PUS4
ST6792	0.557519	0.150041	-0.551455	GroupA	15	-	538558	539526	ORF-T	YOR115C	TRS33
ST0508	0.594058	0.0552604	-0.457472	GroupA	4	+	521779	523131	ORF-T	YDR035W	ARO3
ST4927	0.486253	0.0287279	-0.43265	GroupA	7	-	639719	640415	ORF-T	YGR078C	PAC10
ST2446	0.581015	-0.0453588	-0.420223	GroupA	13	+	101809	103953	ORF-T	YML082W	YML082W
ST6371	0.630334	0.020819	-0.210559	GroupA	13	-	802757	804261	ORF-T	YMR268C	PRP24
ST0991	0.577638	0.0335337	-0.211768	GroupA	6	+	90985	93465	ORF-T	YFL023W	BUD27
ST0367	0.60418	0.0262196	-0.341164	GroupA	4	+	65201	65985	ORF-T	YDL219W	DTD1
ST2797	0.525272	0.0310952	-0.302702	GroupA	14	+	289315	292147	ORF-T	YNL186W	UBP10
ST3112	0.424958	-0.0291763	-0.330027	GroupA	15	+	410290	412450	ORF-T	YOR043W	WHI2
ST0516	0.532873	0.0127516	-0.0539097	GroupA	4	+	553227	555211	ORF-T	YDR049W	YDR049W
ST1826	0.488376	0.043251	-0.0996049	GroupA	10	+	450904	452128	ORF-T	YJR007W	SUI2
ST4849	0.544426	-0.0802457	-0.159868	GroupA	7	-	388887	389799	ORF-T	YGL061C	DUO1
ST6181	0.480052	-0.0963687	-0.186152	GroupA	13	-	162101	164301	ORF-T	YML056C, snR54	IMD4, SNR54
ST6985	0.536421	-0.112341	-0.036084	unassigned	16	-	75541	76373	ORF-T	YPL249C-A	RPL36B
ST3550	0.852645	-0.110665	-0.0953699	GroupA	16	+	688155	689259	ORF-T	YPR071W	YPR071W
ST1277	0.827237	-0.0945518	-0.146321	GroupA	7	+	726923	728003	ORF-T	YGR118W	RPS23A
ST0773	0.919556	-0.064862	-0.28239	GroupA	4	+	1434709	1435941	ORF-T	YDR492W	IZH1
ST6591	0.732435	-0.0558354	-0.266244	GroupA	14	-	667416	668144	ORF-T	YNR020C	ATP23
ST1846	0.372989	0.241354	0.0488644	unassigned	10	+	526272	526848	ORF-T	YJR048W	CYC1
ST0940	0.585079	0.629746	-0.284697	GroupA	5	+	432417	434273	ORF-T	YER133W	GLC7
ST6364	0.499604	0.658025	-0.278588	GroupA	13	-	778709	779173	ORF-T	YMR256C	COX7
ST0423	0.534078	0.558628	-0.237384	GroupA	4	+	242241	244993	ORF-T	YDL122W	UBP1
ST2433	0.499391	0.51216	-0.272696	GroupA	13	+	56473	57625	ORF-T	YML106W	URA5
ST0977	0.408117	0.592605	-0.208564	GroupA	6	+	40425	42609	ORF-T	YFL047W	RGD2
ST4212	0.486119	0.557519	-0.0961921	GroupA	4	-	616736	617272	ORF-T	YDR086C	SSS1
ST2657	0.462549	0.481503	-0.164963	GroupA	13	+	724609	725745	ORF-T	YMR228W	MTF1
ST4720	0.719715	0.727325	0.103423	GroupA	6	-	216525	220133	ORF-T	YFR031C	SMC2
ST2643	0.724848	0.714003	0.0909205	GroupA	13	+	667473	668321	ORF-T	YMR202W	ERG2
ST5956	0.758569	0.685342	0.0901036	GroupA	12	-	432741	433773	ORF-T	YLR146C	SPE4
ST4995	0.736405	0.663792	0.0880497	GroupA	7	-	846783	848511	ORF-T	YGR175C	ERG1
ST3955	0.6782	0.682504	0.0737109	GroupA	3	-	117358	118406	ORF-T	YCR002C	CDC10
ST5266	0.658929	0.667669	0.0589932	GroupA	9	-	88885	89741	ORF-T	YIL138C	TPM2
ST2741	0.696243	0.641164	0.129361	unassigned	14	+	119075	121043	ORF-T	YNL275W	BOR1
ST3384	0.673614	0.596984	0.107946	unassigned	16	+	191401	192857	ORF-T	YPL188W	POS5
ST3978	0.691069	0.706464	0.158233	unassigned	3	-	170150	172542	ORF-T	YCR028C	FEN2
ST1463	0.691709	0.646258	0.197896	unassigned	8	+	239017	241337	ORF-T	YHR072W	ERG7
ST4327	0.691627	0.625232	0.186641	unassigned	4	-	1038121	1039609	ORF-T	YDR289C	RTT103
ST2147	0.762752	0.607441	0.20401	unassigned	12	+	141065	142985	ORF-T	YLL004W	ORC3
ST6469	0.927593	0.58672	0.16708	GroupA	14	-	220631	222479	ORF-T	YNL227C	JJJ1
ST3241	0.891893	0.576371	0.173478	GroupA	15	+	813939	815795	ORF-T	YOR260W	GCD1
ST3242	0.879167	0.561911	0.121258	GroupA	15	+	817243	818363	ORF-T	YOR262W	YOR262W
ST6956	0.857172	0.590722	0.0855461	GroupA	15	-	1015223	1017575	ORF-T	YOR361C	PRT1
ST1345	0.826921	0.607626	0.161654	GroupA	7	+	920555	921891	ORF-T	YGR214W	RPS0A
ST0210	0.746864	0.509173	0.184138	unassigned	2	+	607456	609024	ORF-T	YBR192W	RIM2
ST6804	0.678914	0.445854	0.213503	unassigned	15	-	566678	569630	ORF-T	YOR129C	YOR129C
ST3526	0.654959	0.452521	0.206411	unassigned	16	+	631483	633859	ORF-T	YPR031W	NTO1
ST1618	0.692334	0.436626	0.240148	unassigned	9	+	193425	195369	ORF-T	YIL090W	ICE2
ST2361	0.637923	0.529186	0.252685	unassigned	12	+	856439	857367	ORF-T	YLR367W, snR44	RPS22B, SNR44
ST2410	0.767516	0.497467	0.345627	unassigned	12	+	1036000	1039032	ORF-T	YLR451W	LEU3
ST1051	0.724271	0.502873	0.351533	unassigned	7	+	45417	48489	ORF-T	YGL241W	KAP114
ST2775	0.736413	0.524692	0.298244	unassigned	14	+	238011	240299	ORF-T	YNL218W	MGS1
ST0197	0.754311	0.56446	0.366298	unassigned	2	+	565624	567816	ORF-T	YBR163W	DEM1
ST6341	0.671308	0.524891	0.362127	unassigned	13	-	703469	706933	ORF-T	YMR218C	TRS130
ST3029	0.817822	0.557983	0.287796	unassigned	15	+	186978	189522	ORF-T	YOL076W	MDM20
ST0382	0.812063	0.495386	0.248934	unassigned	4	+	116265	117041	ORF-T	YDL192W	ARF1
ST2220	0.863939	0.495666	0.34354	unassigned	12	+	380857	382441	ORF-T	YLR116W	MSL5
ST6173	0.649146	0.738493	0.251101	unassigned	13	-	129733	131669	ORF-T	YML071C	COG8
ST3078	0.606023	0.7534	0.176736	unassigned	15	+	324418	326234	ORF-T	YOL001W	PHO80
ST2020	0.565133	0.771405	0.297293	unassigned	11	+	349083	350835	ORF-T	YKL047W	YKL047W
ST2090	0.48647	0.765783	0.256948	unassigned	11	+	557052	558868	ORF-T	YKR061W	KTR2
ST5505	0.580323	0.696167	0.343914	unassigned	10	-	395572	396628	ORF-T	YJL024C	APS3
ST4750	0.60459	0.646794	0.220059	unassigned	7	-	44453	45261	ORF-T	YGL242C	YGL242C
ST3630	0.577518	0.607982	0.21296	unassigned	16	+	933987	935867	ORF-T	YPR198W	SGE1
ST1740	0.608782	0.603517	0.322703	unassigned	10	+	147056	147944	ORF-T	YJL143W	TIM17
ST3366	0.904693	0.713973	0.545878	unassigned	16	+	143409	147161	ORF-T	YPL216W	YPL216W
ST6048	0.855065	0.693142	0.566314	unassigned	12	-	748837	751805	ORF-T	YLR309C	IMH1
ST5134	0.886847	0.725725	0.472893	unassigned	8	-	184750	186950	ORF-T	YHR039C	MSC7
ST6127	0.911012	0.66201	0.469548	unassigned	12	-	1038740	1041604	ORF-T	YLR452C	SST2
ST3841	0.860487	0.618622	0.450366	unassigned	2	-	550940	553244	ORF-T	YBR156C	SLI15
ST1150	0.766436	0.654353	0.464175	unassigned	7	+	347171	349443	ORF-T	YGL086W	MAD1
ST6137	0.767341	0.625964	0.406611	unassigned	13	-	18861	20485	ORF-T	YML126C	ERG13
ST5538	0.811271	0.583551	0.519783	unassigned	10	-	486460	490884	ORF-T	YJR031C	GEA1
ST7072	0.73786	0.602834	0.607291	unassigned	16	-	341069	344925	ORF-T	YPL110C	GDE1
ST4053	0.713655	0.639596	0.56776	unassigned	4	-	149101	155933	ORF-T	YDL171C	GLT1
ST4289	0.668088	0.598998	0.52135	unassigned	4	-	921921	923897	ORF-T	YDR228C	PCF11
ST4228	0.630992	0.614686	0.450284	unassigned	4	-	677984	680000	ORF-T	YDR111C	ALT2
ST2129	0.828907	0.676346	0.342784	unassigned	12	+	68441	70609	ORF-T	YLL035W	GRC3
ST4771	0.813135	0.637544	0.342354	unassigned	7	-	112423	114743	ORF-T	YGL203C	KEX1
ST6717	0.865291	0.663806	0.360556	unassigned	15	-	312934	315534	ORF-T	YOL006C	TOP1
ST2309	0.851588	0.699502	0.300305	unassigned	12	+	673073	674377	ORF-T	YLR264W	RPS28B
ST3291	0.81903	0.643355	0.259352	unassigned	15	+	960867	966187	ORF-T	YOR341W	RPA190
ST6461	0.750167	0.638424	0.304426	unassigned	14	-	187071	187583	ORF-T	YNL244C	SUI1
ST2048	0.772757	0.733332	0.303367	unassigned	11	+	434868	436564	ORF-T	YKL004W	AUR1
ST6767	0.72922	0.820679	0.20874	unassigned	15	-	446006	446790	ORF-T	YOR064C	YNG1
ST4646	0.715072	0.795119	0.143601	unassigned	5	-	491373	492141	ORF-T	YER159C	BUR6
ST6517	0.738329	0.812265	0.28435	unassigned	14	-	371471	372255	ORF-T	YNL135C	FPR1
ST6950	0.838595	0.772964	0.158989	GroupA	15	-	998311	1000871	ORF-T	YOR353C	SOG2
ST7099	0.828936	0.757048	0.144416	GroupA	16	-	425255	425911	ORF-T	YPL067C	YPL067C
ST7014	0.829149	0.905389	0.378506	unassigned	16	-	156445	157653	ORF-T	YPL209C	IPL1
ST1138	0.817744	0.926735	0.336861	unassigned	7	+	317299	318659	ORF-T	YGL098W	USE1
ST4379	0.894647	0.918821	0.333031	unassigned	4	-	1220961	1222449	ORF-T	YDR372C	VPS74
ST0489	0.844487	0.935227	0.253659	GroupA	4	+	461649	462817	ORF-T	YDR007W	TRP1
ST0207	0.880896	0.809348	0.32136	unassigned	2	+	602504	603656	ORF-T	YBR187W	GDT1
ST5920	0.953518	0.88172	0.403829	unassigned	12	-	293829	296269	ORF-T	YLR083C	EMP70
ST0885	0.917816	0.875733	0.416926	unassigned	5	+	250633	251329	ORF-T	YER048W-A	ISD11
ST2240	0.891287	0.745097	0.40713	unassigned	12	+	427305	429585	ORF-T	YLR143W	YLR143W
ST3704	0.809697	0.783511	0.481136	unassigned	2	-	105227	107515	ORF-T	YBL061C	SKT5
ST6388	0.677569	0.86758	0.499487	unassigned	13	-	864341	865413	ORF-T	YMR299C	DYN3
ST3167	0.70849	0.829618	0.425931	unassigned	15	+	560914	564418	ORF-T	YOR127W	RGA1
ST3801	0.605042	0.769862	0.458863	unassigned	2	-	418531	419267	ORF-T	YBR085C-A	YBR085C-A
ST4618	0.544545	0.829429	0.389708	unassigned	5	-	397765	399253	ORF-T	YER118C	SHO1
ST2236	0.462249	0.958865	0.360703	unassigned	12	+	416809	418201	ORF-T	YLR137W	YLR137W
ST3049	0.423367	0.824936	0.35078	unassigned	15	+	244738	246882	ORF-T	YOL045W	PSK2
ST2725	0.585977	0.871292	0.246835	unassigned	14	+	80579	82619	ORF-T	YNL293W	MSB3
ST4600	0.447826	0.655872	0.221223	unassigned	5	-	332365	332877	ORF-T	YER087C-B	SBH1
ST2818	0.936176	0.796851	0.70447	unassigned	14	+	352387	352563	ORF-T	YNL145W	MFA2
ST6549	0.953003	0.803812	0.680382	unassigned	14	-	505672	507312	ORF-T	YNL064C	YDJ1
ST5921	0.880378	0.737155	0.69066	unassigned	12	-	296477	300405	ORF-T	YLR084C	RAX2
ST6122	0.828194	0.772464	0.662375	unassigned	12	-	1019188	1022412	ORF-T	YLR442C	SIR3
ST1767	1.03393	0.71677	0.695758	unassigned	10	+	241896	245256	ORF-T	YJL098W	SAP185
ST3882	1.02915	0.748368	0.646644	unassigned	2	-	694588	697388	ORF-T	YBR238C	YBR238C
ST3297	1.01191	0.882656	0.706772	unassigned	15	+	989691	992843	ORF-T	YOR349W	CIN1
ST6909	0.919576	0.912839	0.76476	unassigned	15	-	877007	877847	ORF-T	YOR298C-A	MBF1
ST7144	0.90115	0.799259	0.84078	unassigned	16	-	561263	563823	ORF-T	YPR003C	YPR003C
ST3603	0.984712	0.997241	0.867706	unassigned	16	+	857283	860003	ORF-T	YPR159W	KRE6
ST1984	0.869745	1.19097	0.806306	unassigned	11	+	248178	253122	ORF-T	YKL101W	HSL1
ST3211	0.846873	1.21629	0.782724	unassigned	15	+	712810	715546	ORF-T	YOR195W	SLK19
ST7177	0.825978	1.15767	0.791941	unassigned	16	-	655103	656599	ORF-T	YPR045C	MNI2
ST3791	0.811802	1.10083	0.739665	unassigned	2	-	379179	379979	ORF-T	YBR070C	ALG14
ST5830	0.729193	1.08402	0.733879	unassigned	11	-	638018	639978	ORF-T	YKR100C	SKG1
ST1656	0.842258	1.01539	0.765884	unassigned	9	+	325937	328041	ORF-T	YIL014W	MNT3
ST3183	0.951436	0.98826	1.09632	unassigned	15	+	619650	624490	ORF-T	YOR153W	PDR5
ST5467	0.872001	1.0295	1.13201	unassigned	10	-	260988	262564	ORF-T	YJL091C	GWT1
ST6627	0.907422	1.03678	1.03817	unassigned	14	-	777520	779200	ORF-T	YNR074C	AIF1
ST3003	0.887879	1.06332	1.00062	unassigned	15	+	104154	106290	ORF-T	YOL113W	SKM1
ST6220	0.775724	1.00595	0.978003	unassigned	13	-	300685	302549	ORF-T	YMR015C	ERG5
ST3017	0.675048	0.847751	0.896567	unassigned	15	+	147346	150306	ORF-T	YOL090W	MSH2
ST2181	0.655643	0.810313	0.866583	unassigned	12	+	253785	255169	ORF-T	YLR056W	ERG3
ST7105	0.589992	0.852612	1.06785	unassigned	16	-	445175	450799	ORF-T	YPL058C	PDR12
ST5506	0.709707	0.897322	0.686849	unassigned	10	-	397188	398484	ORF-T	YJL023C	PET130
ST2033	0.694112	0.907538	0.641018	unassigned	11	+	375068	378620	ORF-T	YKL033W	YKL033W
ST2599	0.49697	0.816446	0.635116	unassigned	13	+	553233	554457	ORF-T	YMR144W	YMR144W
ST2736	0.800099	1.11989	0.327863	unassigned	14	+	108427	109107	ORF-T	YNL281W	HCH1
ST3971	0.698428	1.13728	0.383134	unassigned	3	-	153918	155118	ORF-T	YCR020C, YCR020C-A	PET18, MAK31
ST0451	0.6674	1.10209	0.494218	unassigned	4	+	330993	333113	ORF-T	YDL070W	BDF2
ST3007	0.754015	1.27923	0.408448	unassigned	15	+	112042	113146	ORF-T	YOL107W	YOL107W
ST6616	0.742321	1.07788	0.180622	unassigned	14	-	742544	743632	ORF-T	YNR061C	YNR061C
ST2887	0.715617	1.44334	0.296559	unassigned	14	+	545196	546012	ORF-T	YNL044W	YIP3
ST5337	1.08253	1.4895	0.62114	unassigned	9	-	309205	310597	ORF-T	YIL023C	YKE4
ST4991	1.00767	1.46471	0.412204	GroupA	7	-	835991	836767	ORF-T	YGR169C-A	YGR169C-A
ST0158	1.12989	1.24907	0.364502	GroupA	2	+	435935	436775	ORF-T	YBR096W	YBR096W
ST3476	1.04692	0.846415	-0.0950701	GroupA	16	+	465883	466675	ORF-T	YPL047W	SGF11
ST1011	1.02359	0.846076	-0.0727701	GroupA	6	+	162425	164889	ORF-T	YFR009W, YFR009W-A	GCN20, YFR009W-A
ST4548	1.03099	0.919205	-0.136059	GroupA	5	-	207517	208557	ORF-T	YER026C	CHO1
ST5660	0.952279	0.899359	-0.0675493	GroupA	11	-	149072	150904	ORF-T	YKL161C	YKL161C
ST3502	1.05013	0.954306	-0.0440258	GroupA	16	+	554587	555723	ORF-T	YPL001W	HAT1
ST4029	1.03959	0.881242	0.0630093	GroupA	4	-	77229	78245	ORF-T	YDL213C	NOP6
ST5193	1.02812	0.91199	0.00839993	GroupA	8	-	370518	371782	ORF-T	YHR133C	NSG1
ST0454	1.15886	0.935004	0.0881801	GroupA	4	+	341601	344041	ORF-T	YDL060W	TSR1
ST2584	1.1327	0.912846	0.0670605	GroupA	13	+	513553	514033	ORF-T	YMR123W	PKR1
ST1662	1.15172	0.855345	0.01057	GroupA	9	+	342433	343017	ORF-T	YIL008W	URM1
ST3486	1.14667	0.811977	0.0499761	GroupA	16	+	493483	495243	ORF-T	YPL030W	TRM44
ST6861	1.02802	0.856643	0.135281	GroupA	15	-	747478	749038	ORF-T	YOR216C	RUD3
ST6453	0.984157	0.775619	0.0877427	GroupA	14	-	166983	167823	ORF-T	YNL255C	GIS2
ST1674	0.871525	0.818771	0.0521208	GroupA	9	+	374409	375329	ORF-T	YIR009W	MSL1
ST5059	0.949068	0.96354	0.0555863	GroupA	7	-	1019374	1021870	ORF-T	YGR264C	MES1
ST6507	0.825184	0.925067	0.00323053	GroupA	14	-	349247	349799	ORF-T	YNL149C	PGA2
ST4775	0.764954	0.925366	0.00919943	GroupA	7	-	139575	140215	ORF-T	YGL194C-A	YGL194C-A
ST0211	0.824675	1.01279	0.057728	GroupA	2	+	609912	610576	ORF-T	YBR194W	SOY1
ST0493	0.742222	0.869705	-0.0937552	GroupA	4	+	473153	473857	ORF-T	YDR013W	PSF1
ST0083	1.05828	1.26166	0.0277088	GroupA	2	+	168375	169511	ORF-T	YBL027W	RPL19B
ST6204	1.14351	1.18181	-0.00202282	GroupA	13	-	253061	253229	ORF-T	YML007C-A	YML007C-A
ST0221	1.07704	1.40129	0.0246623	GroupA	2	+	645336	646176	ORF-T	YBR210W	ERV15
ST4348	0.924216	1.14811	-0.0475174	GroupA	4	-	1108177	1108529	ORF-T	YDR320C-A	DAD4
ST5359	1.09191	1.45001	-0.303242	GroupA	9	-	385605	386517	ORF-T	YIR018C-A	YIR018C-A
ST0061	0.986866	1.47823	-0.303371	GroupA	2	+	89945	90465	ORF-T	YBL071W-A	KTI11
ST3069	1.01485	1.26645	-0.247941	GroupA	15	+	301098	301330	ORF-T	YOL013W-A, tP(UGG)O1	YOL013W-A, tP(UGG)O1
ST0603	0.592059	1.19515	-0.189955	GroupA	4	+	871013	871589	ORF-T	YDR210W	YDR210W
ST2822	0.540919	0.956938	-0.454836	GroupA	14	+	366003	366547	ORF-T	YNL138W-A	YSF3
ST0369	0.944554	0.792374	-0.0434432	GroupA	4	+	78361	79249	ORF-T	YDL212W	SHR3
ST4977	0.939411	0.751478	-0.00233617	GroupA	7	-	794583	795655	ORF-T	YGR151C, YGR152C	YGR151C, RSR1
ST3946	0.883525	0.793299	-0.0328767	GroupA	3	-	101342	101782	ORF-T	YCL012C	YCL012C
ST5670	0.862872	0.775768	-0.0760335	GroupA	11	-	175600	176576	ORF-T	YKL144C	RPC25
ST5554	0.905568	0.720531	-0.122944	GroupA	10	-	541604	542684	ORF-T	YJR056C	YJR056C
ST4462	0.902386	0.830868	-0.130475	GroupA	4	-	1471457	1473041	ORF-T	YDR514C	YDR514C
ST0403	0.9708	0.777521	-0.173692	GroupA	4	+	183233	184713	ORF-T	YDL150W	RPC53
ST7195	0.912972	0.832561	-0.233853	GroupA	16	-	704079	704695	ORF-T	YPR082C	DIB1
ST3409	0.818713	0.805615	-0.199359	GroupA	16	+	280441	280993	ORF-T	YPL144W	POC4
ST6995	0.85064	0.893832	-0.161911	GroupA	16	-	104717	105525	ORF-T	YPL234C	TFP3
ST0884	0.911792	0.977768	-0.158718	GroupA	5	+	242497	243689	ORF-T	YER046W	SPO73
ST6119	0.942612	0.872026	-0.330736	GroupA	12	-	1013756	1014268	ORF-T	YLR438C-A	LSM3
ST6557	0.87657	0.812323	-0.346641	GroupA	14	-	534040	535040	ORF-T	YNL050C	YNL050C
ST0067	0.632641	0.669928	-0.353557	GroupA	2	+	110679	111407	ORF-T	YBL059W	YBL059W
ST4535	0.655018	0.676757	-0.395505	GroupA	5	-	165965	166925	ORF-T	YER007C-A	TMA20
ST3834	0.625718	0.727903	-0.386408	GroupA	2	-	530604	532260	ORF-T	YBR143C	SUP45
ST1982	0.767199	0.729734	-0.408879	GroupA	11	+	237058	238602	ORF-T	YKL106W	AAT1
ST6673	0.707037	0.799781	-0.211995	GroupA	15	-	153766	154814	ORF-T	YOL088C	MPD2
ST2495	0.679597	0.793466	-0.286199	GroupA	13	+	246089	246873	ORF-T	YML012W	ERV25
ST2112	0.815799	0.677143	-0.256504	GroupA	11	+	625462	625990	ORF-T	YKR095W-A	PCC1
ST6253	0.952045	0.601677	-0.49558	GroupA	13	-	421357	422205	ORF-T	YMR077C	VPS20
ST3255	0.956575	0.57347	-0.495545	GroupA	15	+	847355	848331	ORF-T	YOR283W	YOR283W
ST4852	0.996394	0.64534	-0.4228	GroupA	7	-	400591	401391	ORF-T	YGL054C	ERV14
ST3780	0.948415	0.645925	-0.331949	GroupA	2	-	356140	356628	ORF-T	YBR058C-A	TSC3
ST2816	1.10621	0.628771	-0.507084	GroupA	14	+	350835	351427	ORF-T	YNL147W	LSM7
ST7001	1.11375	0.731995	-0.620974	GroupA	16	-	120173	121429	ORF-T	YPL227C	ALG5
ST0084	0.793583	0.554625	-0.644168	GroupA	2	+	170551	171135	ORF-T	YBL026W	LSM2
ST2795	0.747684	0.591693	-0.681657	GroupA	14	+	286251	287547	ORF-T	YNL188W	KAR1
ST2488	0.773527	0.603125	-0.579656	GroupA	13	+	228881	229817	ORF-T	YML022W	APT1
ST2721	0.677183	0.551135	-0.6998	GroupA	14	+	65642	66290	ORF-T	YNL300W	YNL300W
ST1134	0.79782	0.555295	-0.767718	GroupA	7	+	312163	313075	ORF-T	YGL101W	YGL101W
ST4006	0.863162	0.679538	-0.737498	GroupA	3	-	272254	272902	ORF-T	YCR090C	YCR090C
ST3839	0.961142	0.51721	-0.800576	GroupA	2	-	548276	549124	ORF-T	YBR154C	RPB5
ST5334	1.04069	0.397047	-0.533735	GroupA	9	-	303501	304157	ORF-T	YIL027C	KRE27
ST4871	0.719436	0.372724	-0.322899	GroupA	7	-	457079	457943	ORF-T	YGL020C	GET1
ST6481	0.707789	0.356388	-0.346277	GroupA	14	-	260447	263471	ORF-T	YNL201C	PSY2
ST5108	0.695381	0.388337	-0.339265	GroupA	8	-	109942	111334	ORF-T	YHR003C	YHR003C
ST3327	0.667733	0.407875	-0.319931	GroupA	16	+	38161	38769	ORF-T	YPL267W	ACM1
ST1939	0.727656	0.426156	-0.372249	GroupA	11	+	107116	108772	ORF-T	YKL181W	PRS1
ST5888	0.688153	0.425358	-0.397629	GroupA	12	-	221157	222197	ORF-T	YLR036C	YLR036C
ST1379	0.691716	0.52277	-0.355912	GroupA	7	+	1043250	1043858	ORF-T	YGR275W	RTT102
ST3195	0.680621	0.497474	-0.322983	GroupA	15	+	658626	659722	ORF-T	YOR174W	MED4
ST3844	0.637869	0.474717	-0.286092	GroupA	2	-	567484	568548	ORF-T	YBR164C	ARL1
ST3545	0.609099	0.442276	-0.392375	GroupA	16	+	677131	677747	ORF-T	YPR062W	FCY1
ST6263	0.63143	0.485542	-0.459268	GroupA	13	-	449997	451429	ORF-T	YMR091C	NPL6
ST3482	0.714495	0.48732	-0.457483	GroupA	16	+	480499	481131	ORF-T	YPL038W	MET31
ST4083	0.770731	0.472901	-0.509845	GroupA	4	-	263245	264181	ORF-T	YDL111C	RRP42
ST6643	0.604041	0.445708	-0.527267	GroupA	15	-	60270	61110	ORF-T	YOL139C	CDC33
ST4415	0.619694	0.34379	-0.425227	GroupA	4	-	1324345	1325329	ORF-T	YDR429C	TIF35
ST1852	0.669071	0.290479	-0.429294	GroupA	10	+	538760	539672	ORF-T	YJR055W	HIT1
ST1858	0.72956	0.344585	-0.43904	GroupA	10	+	555848	557688	ORF-T	YJR064W	CCT5
ST1738	0.751921	0.252587	-0.447796	GroupA	10	+	145072	146104	ORF-T	YJL145W	SFH5
ST4078	0.836316	0.301945	-0.487466	GroupA	4	-	244973	245621	ORF-T	YDL121C	YDL121C
ST1988	0.89718	0.438045	-0.479315	GroupA	11	+	260739	261587	ORF-T	YKL096W	CWP1
ST6812	0.873794	0.405099	-0.472349	GroupA	15	-	601126	602430	ORF-T	YOR143C	THI80
ST0531	0.890075	0.462972	-0.543299	GroupA	4	+	596971	598227	ORF-T	YDR075W	PPH3
ST4425	0.735406	0.312851	-0.618849	GroupA	4	-	1360913	1362225	ORF-T	YDR451C	YHP1
ST0576	0.735282	0.163561	-0.570737	GroupA	4	+	784836	786332	ORF-T	YDR165W	TRM82
ST4427	0.682433	0.0065154	-0.640458	GroupA	4	-	1366153	1366857	ORF-T	YDR454C	GUK1
ST4683	0.63306	0.00853145	-0.637897	GroupA	6	-	79285	80237	ORF-T	YFL028C	CAF16
ST2486	0.635375	0.205959	-0.675778	GroupA	13	+	221329	222649	ORF-T	YML027W	YOX1
ST4325	0.549691	0.134472	-0.825114	GroupA	4	-	1035153	1035585	ORF-T	YDR286C	YDR286C
ST3585	0.570956	0.0992931	-0.708845	GroupA	16	+	797499	797851	ORF-T	YPR133W-A	TOM5
ST1654	0.613661	0.0497869	-0.70727	GroupA	9	+	321225	321985	ORF-T	YIL016W	SNL1
ST4245	0.536607	0.198516	-0.732312	GroupA	4	-	733448	733968	ORF-T	YDR139C	RUB1
ST6867	0.495209	0.131379	-0.592271	GroupA	15	-	760710	761310	ORF-T	YOR224C	RPB8
ST0696	0.502582	0.158876	-0.648298	GroupA	4	+	1212773	1213629	ORF-T	YDR367W	YDR367W
ST4757	0.457991	0.113718	-0.692991	GroupA	7	-	72630	73214	ORF-T	YGL226C-A	OST5
ST4551	0.48157	0.112423	-0.7201	GroupA	5	-	212501	213245	ORF-T	YER029C	SMB1
ST4031	0.879571	0.185366	-0.637971	GroupA	4	-	86037	87261	ORF-T	YDL209C	CWC2
ST5124	0.874335	0.160143	-0.501913	GroupA	8	-	149374	150310	ORF-T	YHR022C	YHR022C
ST0553	0.892612	0.0789642	-0.442205	GroupA	4	+	693452	694220	ORF-T	YDR121W	DPB4
ST1248	1.07462	0.000652263	-0.757409	GroupA	7	+	640819	641899	ORF-T	YGR079W	YGR079W
ST0643	1.07073	0.316567	-1.0468	GroupA	4	+	1020613	1021693	ORF-T	YDR280W	RRP45
ST4846	1.28229	0.574725	-0.41246	GroupA	7	-	374135	374863	ORF-T	YGL070C	RPB9
ST2109	1.42067	0.324727	-0.625029	GroupA	11	+	615126	617382	ORF-T	YKR093W	PTR2
ST0312	1.3377	0.632586	-0.869129	GroupA	3	+	155274	155914	ORF-T	YCR020W-B	HTL1
ST1666	0.346971	-0.001412	-1.14743	GroupA	9	+	350257	350721	ORF-T	YIL002W-A	YIL002W-A
ST1899	0.762693	-0.125627	-1.15322	GroupA	10	+	676952	677520	ORF-T	YJR135W-A	TIM8
ST4663	0.568043	0.350343	-0.77392	GroupA	5	-	553269	553973	ORF-T	YER183C	FAU1
ST5672	0.580004	0.294781	-0.940783	GroupA	11	-	184496	185056	ORF-T	YKL138C-A	HSK3
ST0246	0.805919	0.255794	-1.00435	GroupA	2	+	722576	723120	ORF-T	YBR252W	DUT1
ST2032	0.707383	-0.0166403	-0.947643	GroupA	11	+	374044	374964	ORF-T	YKL033W-A	YKL033W-A
ST4704	0.622323	0.0399907	-0.884637	GroupA	6	-	154341	155973	ORF-T	YFR005C	SAD1
ST3833	0.613999	0.0407077	-0.946531	GroupA	2	-	526892	528052	ORF-T	YBR141C	YBR141C
ST2547	0.586278	0.00360024	-0.937636	GroupA	13	+	391065	391569	ORF-T	YMR059W	SEN15
ST4607	0.65308	-0.304861	-0.748947	GroupA	5	-	358013	359325	ORF-T	YER099C	PRS2
ST6156	0.288634	-0.0623887	-0.744832	GroupA	13	-	78261	79741	ORF-T	YML097C	VPS9
ST7159	0.523555	-0.172434	-0.590549	GroupA	16	-	593295	593951	ORF-T	YPR017C	DSS4
ST5624	0.389822	-0.12925	-0.630356	GroupA	11	-	30893	31773	ORF-T	YKL214C	YRA2
ST5871	0.451626	-0.167674	-0.746327	GroupA	12	-	165309	166189	ORF-T	YLR008C	PAM18
ST4729	0.484433	-0.16125	-0.67345	GroupA	6	-	239085	239949	ORF-T	YFR043C	IRC6
ST2320	0.491822	-0.224162	-0.707767	GroupA	12	+	707337	708401	ORF-T	YLR285W	NNT1
ST2469	0.37223	0.636587	-0.802827	GroupA	13	+	164745	165353	ORF-T	YML055W	SPC2
ST6450	1.26018	1.18685	-0.567319	GroupA	14	-	157559	157911	ORF-T	YNL259C	ATX1
ST5548	0.876447	-0.212567	0.619677	unassigned	10	-	524796	525420	ORF-T	YJR047C	ANB1
ST2817	0.702431	-0.180564	0.434309	unassigned	14	+	351587	352283	ORF-T	YNL146W	YNL146W
ST2290	0.828373	0.118927	0.753386	unassigned	12	+	612257	614377	ORF-T	YLR237W	THI7
ST1694	0.662991	-0.829306	0.329714	unassigned	10	+	21897	22681	ORF-T	YJL218W	YJL218W
ST2993	0.832626	-0.58333	-0.385624	GroupA	15	+	72418	72690	ORF-T	YOL132W	GAS4
ST6536	0.550409	-0.424187	-0.413375	GroupA	14	-	443215	444383	ORF-T	YNL096C	RPS7B
ST2821	1.7968	0.0919662	0.0902711	GroupA	14	+	359563	360699	ORF-T	YNL141W	AAH1
ST0810	1.90873	-0.389397	0.066835	GroupA	5	+	26137	27625	ORF-T	YEL066W	HPA3
ST6582	-0.570952	1.56985	0.540874	GroupB	14	-	632872	633904	ORF-T	YNR002C	ATO2	Y
ST0608	-0.583755	0.530347	0.950059	GroupB	4	+	894509	899453	ORF-T	YDR216W	ADR1	N
ST1981	-1.2569	0.501367	-0.285516	GroupB	11	+	235602	236794	ORF-T	YKL107W	YKL107W	Y
ST2312	-1.34125	0.198416	0.365368	GroupB	12	+	677913	679961	ORF-T	YLR267W	BOP2	Y
ST3021	-1.48117	-0.257597	0.551744	GroupB	15	+	162154	165298	ORF-T	YOL084W	PHM7	N
ST1991	-1.5995	-0.346913	0.68846	GroupB	11	+	264323	265763	ORF-T	YKL093W	MBR1	N
ST3503	-1.87048	0.291188	-0.226249	GroupB	16	+	556339	557979	ORF-T	YPR001W	CIT3	Y
ST6485	-1.97016	-0.0978992	-0.03152	GroupB	14	-	271543	272399	ORF-T	YNL195C	YNL195C	Y
ST4017	-0.624362	0.347161	0.0846903	GroupB	4	-	34141	36597	ORF-T	YDL234C	GYP7	Y
ST6260	-0.371299	0.31134	-0.295975	unassigned	13	-	443293	445245	ORF-T	YMR088C	VBA1
ST3106	-0.470769	0.409131	-0.630482	unassigned	15	+	400346	401234	ORF-T	YOR036W	PEP12
ST5562	-0.770203	0.546758	-0.854344	unassigned	10	-	572204	572964	ORF-T	YJR073C	OPI3
ST6071	-1.04595	0.628577	-0.722359	unassigned	12	-	822067	822731	ORF-T	YLR346C	YLR346C
ST5196	-0.791282	0.584687	-0.307956	unassigned	8	-	377246	377774	ORF-T	YHR138C	YHR138C
ST4664	-0.934109	0.376952	-0.436333	unassigned	5	-	555861	559053	ORF-T	YER184C	YER184C
ST2003	-0.715561	0.387623	-0.21147	unassigned	11	+	296027	298763	ORF-T	YKL073W	LHS1
ST1272	-0.769148	0.264251	-0.106432	GroupB	7	+	713659	715083	ORF-T	YGR110W	YGR110W	N
ST2678	-0.548833	0.0939133	-0.398198	unassigned	13	+	793697	794769	ORF-T	YMR262W	YMR262W
ST6572	-0.519619	0.0616363	-0.37831	unassigned	14	-	595464	597664	ORF-T	YNL020C	ARK1
ST6242	-0.54954	0.0389027	-0.38917	unassigned	13	-	387205	388325	ORF-T	YMR056C	AAC1
ST0587	-0.60542	0.033537	-0.265545	unassigned	4	+	817836	818604	ORF-T	YDR178W	SDH4
ST6230	-0.695016	0.0518363	-0.328525	unassigned	13	-	339317	340949	ORF-T	YMR034C	YMR034C
ST1673	-0.691003	-0.00541572	-0.349093	unassigned	9	+	370689	373089	ORF-T	YIR007W	YIR007W
ST2707	-0.824143	0.17622	-0.329189	unassigned	13	+	904761	905921	ORF-T	YMR316W	DIA1
ST4302	-0.732594	0.153805	-0.502007	unassigned	4	-	966337	967865	ORF-T	YDR255C	RMD5
ST1046	-0.781342	0.00655554	-0.496299	unassigned	7	+	35497	36841	ORF-T	YGL248W	PDE1
ST6699	-0.835682	-0.0177766	-0.484	unassigned	15	-	240182	241398	ORF-T	YOL048C	YOL048C
ST3220	-0.958005	0.109793	-0.48573	unassigned	15	+	755290	756298	ORF-T	YOR220W	RCN2
ST4627	-0.940349	0.126443	-0.572342	unassigned	5	-	420909	422533	ORF-T	YER130C	YER130C
ST5177	-0.863175	0.263917	-0.775971	unassigned	8	-	297357	298701	ORF-T	YHR097C	YHR097C
ST6764	-0.750785	0.0739808	-0.860494	unassigned	15	-	433470	436494	ORF-T	YOR058C	ASE1
ST6712	-1.22888	-0.106782	-0.96149	unassigned	15	-	294694	296214	ORF-T	YOL016C	CMK2
ST2852	-1.15824	-0.172982	-0.675849	unassigned	14	+	450827	452275	ORF-T	YNL092W	YNL092W
ST3259	-0.941065	-0.0463869	-0.741261	unassigned	15	+	853363	854115	ORF-T	YOR289W	YOR289W
ST7003	-0.984925	-0.205927	-0.763338	unassigned	16	-	126565	128285	ORF-T	YPL224C	MMT2
ST3172	-1.15745	0.175842	-0.579293	unassigned	15	+	578410	579946	ORF-T	YOR134W	BAG7
ST2625	-1.10054	0.153648	-0.662139	unassigned	13	+	628137	628833	ORF-T	YMR184W	ADD37
ST2563	-1.41936	0.0124074	-0.666788	GroupB	13	+	436329	438777	ORF-T	YMR084W, YMR085W	YMR084W, YMR085W	N
ST7133	-1.24182	-0.0503539	-0.493105	GroupB	16	-	518551	520367	ORF-T	YPL017C	IRC15	Y
ST4143	-1.37361	-0.0384363	-0.230575	GroupB	4	-	408205	409837	ORF-T	YDL024C, YDL022C-A	DIA3, YDL022C-A	N
ST3601	-1.39621	-0.0932314	-0.31933	GroupB	16	+	841211	842715	ORF-T	YPR157W	YPR157W	N
ST6894	-1.34425	-0.171252	-0.31048	GroupB	15	-	834231	836519	ORF-T	YOR273C	TPO4	N
ST4496	-1.37204	-0.181062	-0.379382	GroupB	5	-	39877	42013	ORF-T	YEL060C	PRB1	N
ST5460	-0.584678	-0.0288579	0.356773	GroupB	10	-	228812	231068	ORF-T	YJL103C	GSM1	N
ST4014	-0.703916	-0.144073	0.416172	GroupB	4	-	28957	30485	ORF-T	YDL238C	GUD1	N
ST4022	-0.93458	-0.433066	0.324264	GroupB	4	-	60541	61893	ORF-T	YDL222C	FMP45	N
ST2476	-0.822789	-0.488112	0.783011	GroupB	13	+	192689	193641	ORF-T	YML042W	CAT2	N
ST4933	-0.90306	-0.28059	0.631313	GroupB	7	-	651423	652823	ORF-T	YGR087C	PDC6	Y
ST6650	-0.48472	-0.820813	0.344141	GroupB	15	-	81622	83006	ORF-T	YOL126C	MDH2	Y
ST1832	-0.630733	-0.73835	0.255705	GroupB	10	+	460312	461680	ORF-T	YJR013W	GPI14	Y
ST2093	-0.68844	-0.638956	0.0695513	GroupB	11	+	567420	569956	ORF-T	YKR067W	GPT2	N
ST0179	-0.711276	-0.563251	-0.0681367	GroupB	2	+	515648	517352	ORF-T	YBR139W	YBR139W	N
ST2758	-0.995396	-0.707643	-0.159317	GroupB	14	+	191187	196115	ORF-T	YNL242W	ATG2
ST6029	-0.816909	-0.736824	-0.108985	GroupB	12	-	688829	691373	ORF-T	YLR273C	PIG1
ST1015	-0.858494	-0.686291	-0.134754	GroupB	6	+	184481	191385	ORF-T	YFR019W	FAB1
ST2325	-0.830017	-0.568996	-0.234561	GroupB	12	+	723745	724785	ORF-T	YLR297W	YLR297W
ST1786	-0.848153	-0.626105	-0.288766	unassigned	10	+	323352	324800	ORF-T	YJL060W	BNA3
ST5375	-0.881724	-0.597469	-0.372301	unassigned	9	-	430341	432349	ORF-T	YIR039C	YPS6
ST0725	-0.931816	-0.657031	-0.331407	GroupB	4	+	1279101	1283797	ORF-T	YDR406W, YDR406W-A	PDR15, YDR406W-A
ST5539	-0.54927	-0.585385	-0.21375	unassigned	10	-	492300	496492	ORF-T	YJR033C	RAV1
ST1320	-0.603275	-0.646128	-0.252404	unassigned	7	+	837091	840835	ORF-T	YGR170W	PSD2
ST5847	-0.713663	-0.671115	-0.22182	unassigned	12	-	54093	63765	ORF-T	YLL040C	VPS13
ST5415	-0.683931	-0.803464	-0.239676	unassigned	10	-	126444	129020	ORF-T	YJL156C	SSY5
ST2289	-0.718254	-0.730988	-0.248228	unassigned	12	+	609737	612257	ORF-T	YLR234W	TOP3
ST3621	-0.730513	-0.761372	-0.250934	unassigned	16	+	906883	909683	ORF-T	YPR185W	ATG13
ST1856	-0.709053	-0.570909	-0.260027	unassigned	10	+	550408	553432	ORF-T	YJR061W	YJR061W
ST5546	-0.73679	-0.536754	-0.285221	unassigned	10	-	519412	521876	ORF-T	YJR045C	SSC1
ST5444	-0.620724	-0.581231	-0.384157	unassigned	10	-	181780	184348	ORF-T	YJL127C	SPT10
ST3711	-0.620875	-0.6096	-0.37112	unassigned	2	-	127635	132219	ORF-T	YBL047C	EDE1
ST2594	-0.678348	-0.713548	-0.360573	unassigned	13	+	541105	542977	ORF-T	YMR136W	GAT2
ST3537	-0.758984	-0.650864	-0.395447	unassigned	16	+	657467	658995	ORF-T	YPR047W	MSF1
ST0491	-0.320409	-0.395995	-0.130796	unassigned	4	+	465601	470593	ORF-T	YDR011W	SNQ2
ST6240	-0.444358	-0.203905	0.0344579	unassigned	13	-	380365	382957	ORF-T	YMR052C-A, YMR053C	YMR052C-A, STB2
ST0823	-0.419998	-0.373202	0.0451563	unassigned	5	+	75665	77585	ORF-T	YEL041W	YEF1
ST0026	-0.427524	-0.39176	0.245008	GroupB	1	+	119863	124447	ORF-T	YAL017W	PSK1
ST1594	-0.611247	-0.356507	0.349563	GroupB	9	+	122417	125929	ORF-T	YIL125W	KGD1
ST1720	-0.650875	-0.403757	0.17968	GroupB	10	+	97625	99601	ORF-T	YJL172W	CPS1
ST2477	-0.385763	-0.138532	-0.204666	unassigned	13	+	193641	194937	ORF-T	YML042W	CAT2
ST3223	-0.549203	-0.140931	-0.278871	unassigned	15	+	762586	766634	ORF-T	YOR227W	YOR227W
ST5319	-0.447785	-0.237275	-0.14947	unassigned	9	-	251941	254421	ORF-T	YIL055C	YIL055C
ST6391	-0.548184	-0.196155	-0.161538	unassigned	13	-	869965	872685	ORF-T	YMR302C	YME2
ST2647	-0.55072	-0.288088	-0.256032	unassigned	13	+	687489	688857	ORF-T	YMR210W	YMR210W
ST3728	-0.446778	-0.374427	-0.269698	unassigned	2	-	177795	181411	ORF-T	YBL022C	PIM1
ST6899	-0.513478	-0.387765	-0.284253	unassigned	15	-	844895	845847	ORF-T	YOR280C	FSH3
ST2046	-0.531863	-0.43256	-0.297143	unassigned	11	+	428908	429892	ORF-T	YKL007W	CAP1
ST1086	-0.603641	-0.0240406	-0.0216895	GroupB	7	+	159523	163011	ORF-T	YGL180W	ATG1
ST2314	-0.669677	-0.0633159	0.0407136	GroupB	12	+	681089	682449	ORF-T	YLR270W	DCS1
ST5257	-0.807617	-0.160483	-0.107082	GroupB	9	-	51725	53741	ORF-T	YIL155C	GUT2
ST3867	-0.618732	-0.335548	0.0392327	GroupB	2	-	636580	642668	ORF-T	YBR208C	DUR1%2C2
ST7183	-0.692051	-0.194346	0.0133984	GroupB	16	-	675975	676919	ORF-T	YPR061C	JID1
ST5463	-0.671096	-0.203104	-0.0301757	GroupB	10	-	251676	254484	ORF-T	YJL094C	KHA1
ST3829	-0.757591	-0.266683	0.0615418	GroupB	2	-	499292	501556	ORF-T	YBR132C	AGP2
ST6317	-0.84973	-0.20972	0.073259	GroupB	13	-	623477	624261	ORF-T	YMR181C	YMR181C
ST0045	-0.862661	-0.302054	0.0812747	GroupB	1	+	189991	192391	ORF-T	YAR035W	YAT1
ST0554	-0.713274	-0.382586	-0.0685248	GroupB	4	+	694404	698036	ORF-T	YDR122W	KIN1
ST3520	-0.759122	-0.395609	-0.0873765	GroupB	16	+	614795	619099	ORF-T	YPR026W	ATH1
ST7064	-0.771864	-0.352111	-0.130024	GroupB	16	-	317501	319013	ORF-T	YPL123C	RNY1
ST6378	-0.813822	-0.367286	-0.111832	GroupB	13	-	826941	831437	ORF-T	YMR280C	CAT8
ST6369	-0.817668	-0.366773	-0.145386	GroupB	13	-	790133	793533	ORF-T	YMR261C	TPS3
ST3674	-0.739746	-0.269168	-0.239275	unassigned	1	-	156747	158699	ORF-T	YAR007C	RFA1
ST5679	-0.72251	-0.389431	-0.247312	unassigned	11	-	196174	200254	ORF-T	YKL129C	MYO3
ST2349	-0.72984	-0.452436	-0.213771	unassigned	12	+	830951	833591	ORF-T	YLR352W	YLR352W
ST3103	-0.701136	-0.366191	-0.340588	unassigned	15	+	389538	392266	ORF-T	YOR032W-A	YOR032W-A
ST3575	-0.670733	-0.334847	-0.317671	unassigned	16	+	758635	767523	ORF-T	YPR116W, YPR117W	YPR116W, YPR117W
ST5339	-0.638301	-0.315567	-0.266926	unassigned	9	-	317901	321109	ORF-T	YIL017C	VID28
ST0909	-0.624199	-0.348841	-0.300154	unassigned	5	+	322217	324201	ORF-T	SRG1, YER081W	SRG1, SER3
ST0504	-0.67465	-1.19398	-0.507109	unassigned	4	+	503474	503915	ORF-T	YDR031W	MIC14
ST0532	-0.558157	-0.976262	-0.612678	unassigned	4	+	598419	600675	ORF-T	YDR076W	RAD55
ST6091	-0.689977	-0.847589	-0.476394	unassigned	12	-	881899	885027	ORF-T	YLR382C	NAM2
ST3320	-0.659426	-0.860013	-0.59983	unassigned	15	+	1066819	1069619	ORF-T	YOR386W	PHR1
ST3696	-0.786245	-0.847167	-0.267114	unassigned	2	-	73045	74741	ORF-T	YBL080C	PET112
ST7194	-0.718523	-0.933354	-0.327624	unassigned	16	-	701999	703967	ORF-T	YPR081C	GRS2
ST0116	-0.85243	-0.790541	-0.372562	unassigned	2	+	289344	290560	ORF-T	YBR024W	SCO2
ST3287	-0.808794	-0.770568	-0.465571	unassigned	15	+	949739	953859	ORF-T	YOR336W	KRE5
ST4329	-0.841822	-0.81237	-0.514944	unassigned	4	-	1045401	1050241	ORF-T	YDR293C	SSD1
ST1788	-0.485573	-0.761006	-0.553367	unassigned	10	+	333328	334208	ORF-T	YJL055W	YJL055W
ST1488	-0.525558	-0.563205	-0.530635	unassigned	8	+	330305	332049	ORF-T	YHR109W	CTM1
ST1859	-0.471299	-0.628426	-0.377665	unassigned	10	+	559376	566904	ORF-T	YJR066W	TOR1
ST5878	-0.382804	-0.677589	-0.469645	unassigned	12	-	185021	187317	ORF-T	YLR023C	IZH3
ST3764	-0.462532	-0.790943	-0.696862	unassigned	2	-	310444	311500	ORF-T	YBR037C	SCO1
ST4925	-0.418989	-0.835873	-0.828411	unassigned	7	-	637023	637671	ORF-T	YGR076C	MRPL25
ST1855	-0.54781	-0.704608	-0.814649	unassigned	10	+	548592	550408	ORF-T	YJR060W	CBF1
ST0821	-0.461063	-0.603242	-0.740299	unassigned	5	+	70433	73449	ORF-T	YEL043W	YEL043W
ST4812	-0.538281	-0.57099	-0.695127	unassigned	7	-	269151	270175	ORF-T	YGL129C, YGL128C	RSM23, CWC23
ST0945	-0.496219	-0.64749	-0.636527	unassigned	5	+	456273	457801	ORF-T	YER143W	DDI1
ST6905	-0.570767	-0.672456	-0.65408	unassigned	15	-	854975	860391	ORF-T	YOR290C	SNF2
ST4640	-0.545708	-0.537366	-0.809883	unassigned	5	-	469629	472549	ORF-T	YER151C	UBP3
ST3734	-0.624979	-0.566358	-0.77137	unassigned	2	-	212476	216476	ORF-T	YBL007C	SLA1
ST0338	-0.670239	-0.513467	-0.776698	unassigned	3	+	238890	240098	ORF-T	YCR069W	CPR4
ST0944	-0.728282	-0.528525	-0.781264	unassigned	5	+	453401	455121	ORF-T	YER141W	COX15
ST4677	-0.573941	-0.596327	-0.862681	unassigned	6	-	55261	56037	ORF-T	YFL038C	YPT1
ST1490	-0.595491	-0.58016	-0.931149	unassigned	8	+	333057	334401	ORF-T	YHR111W	UBA4
ST4342	-0.707074	-0.516344	-0.910622	unassigned	4	-	1089161	1090137	ORF-T	YDR313C	PIB1
ST6387	-0.680645	-0.546591	-0.926049	unassigned	13	-	859189	861077	ORF-T	YMR296C	LCB1
ST4275	-0.622275	-0.522885	-0.870438	unassigned	4	-	843593	844929	ORF-T	YDR192C	NUP42
ST4085	-0.637894	-0.471293	-0.917637	unassigned	4	-	265029	267509	ORF-T	YDL109C	YDL109C
ST2897	-0.638889	-0.507518	-0.910282	unassigned	14	+	579444	581612	ORF-T	YNL027W	CRZ1
ST0248	-0.475989	-0.379455	-0.50994	unassigned	2	+	724392	726672	ORF-T	YBR255W	YBR255W
ST0980	-0.509537	-0.407806	-0.661479	unassigned	6	+	47841	48929	ORF-T	YFL041W-A	YFL041W-A
ST5109	-0.559176	-0.284146	-0.724012	unassigned	8	-	111518	113278	ORF-T	YHR004C	NEM1
ST4244	-0.585474	-0.343062	-0.728005	unassigned	4	-	722912	727616	ORF-T	YDR135C	YCF1
ST4337	-0.547566	-0.430269	-0.778014	unassigned	4	-	1073665	1075217	ORF-T	YDR306C	YDR306C
ST6147	-0.549372	-0.349578	-0.81017	unassigned	13	-	49749	51005	ORF-T	YML110C	COQ5
ST6655	-0.518977	-0.38076	-0.85733	unassigned	15	-	94838	96430	ORF-T	YOL119C	MCH4
ST2382	-0.559111	-0.212914	-0.652403	unassigned	12	+	928720	929752	ORF-T	YLR404W	YLR404W
ST0088	-0.689891	-0.263715	-0.776248	unassigned	2	+	184263	185975	ORF-T	YBL019W	APN2
ST6738	-0.693996	-0.220781	-0.865998	unassigned	15	-	373702	375878	ORF-T	YOR022C	YOR022C
ST1161	-0.663989	-0.177819	-0.729779	unassigned	7	+	371547	374243	ORF-T	YGL071W	AFT1
ST4291	-0.689962	-0.118407	-0.667517	unassigned	4	-	926233	926945	ORF-T	YDR231C	COX20
ST3377	-0.749599	-0.105177	-0.699899	unassigned	16	+	174977	175905	ORF-T	YPL196W	OXR1
ST1265	-0.690449	-0.290979	-0.643124	unassigned	7	+	693299	694475	ORF-T	YGR101W	PCP1
ST1249	-0.662473	-0.14841	-0.482577	unassigned	7	+	641987	643083	ORF-T	YGR080W	TWF1
ST1973	-0.615712	-0.238768	-0.503024	unassigned	11	+	213538	216514	ORF-T	YKL121W	YKL121W
ST3866	-0.622839	-0.203883	-0.536049	unassigned	2	-	631972	633420	ORF-T	YBR204C	YBR204C
ST0333	-0.7871	-0.333461	-0.402183	unassigned	3	+	225514	227794	ORF-T	YCR061W	YCR061W
ST1031	-0.787377	-0.324999	-0.430421	unassigned	6	+	248337	248985	ORF-T	YFR049W	YMR31
ST6581	-0.802171	-0.222536	-0.348515	unassigned	14	-	629464	631248	ORF-T	YNR001C	CIT1
ST0519	-0.873844	-0.251225	-0.345525	unassigned	4	+	563459	565019	ORF-T	YDR055W	PST1
ST4608	-0.874106	-0.300536	-0.335071	unassigned	5	-	360397	361853	ORF-T	YER101C	AST2
ST3447	-0.789249	-0.258396	-0.486785	unassigned	16	+	383323	384539	ORF-T	YPL087W	YDC1
ST1670	-0.746406	-0.264944	-0.551018	unassigned	9	+	360745	363025	ORF-T	YIR003W	YIR003W
ST4389	-0.810963	-0.305564	-0.569068	unassigned	4	-	1248073	1249953	ORF-T	YDR387C	YDR387C
ST1439	-0.830144	-0.356571	-0.547724	unassigned	8	+	181938	183866	ORF-T	YHR037W	PUT2
ST4435	-0.877583	-0.292588	-0.565888	unassigned	4	-	1399609	1401297	ORF-T	YDR470C	UGO1
ST6723	-0.900664	-0.269488	-0.598435	unassigned	15	-	334486	337382	ORF-T	YOR005C	DNL4
ST4180	-0.675517	-0.317851	-0.471234	unassigned	4	-	542631	543567	ORF-T	YDR043C	NRG1
ST0784	-0.655211	-0.415812	-0.421013	unassigned	4	+	1469989	1470445	ORF-T	YDR511W	ACN9
ST5625	-0.568663	-0.306198	-0.401389	unassigned	11	-	31901	34173	ORF-T	YKL213C	DOA1
ST3722	-0.532366	-0.388008	-0.397164	unassigned	2	-	164491	164883	ORF-T	YBL029C-A	YBL029C-A
ST5443	-0.591967	-0.373595	-0.378081	unassigned	10	-	181252	181780	ORF-T	YJL127C-B	YJL127C-B
ST2196	-0.572295	-0.337364	-0.541491	unassigned	12	+	283785	285777	ORF-T	YLR077W	FMP25
ST6264	-0.62312	-0.341967	-0.544428	unassigned	13	-	451549	453557	ORF-T	YMR092C	AIP1
ST2394	-0.579969	-0.397876	-0.554445	unassigned	12	+	982720	986880	ORF-T	YLR425W	TUS1
ST6546	-0.55856	-0.431877	-0.561	unassigned	14	-	486591	488191	ORF-T	YNL074C	MLF3
ST3357	-0.564582	-0.477148	-0.514242	unassigned	16	+	117041	117961	ORF-T	YPL229W	YPL229W
ST0346	-0.546022	-0.491496	-0.560512	unassigned	3	+	263298	263970	ORF-T	YCR086W	CSM1
ST0542	-0.594388	-0.424379	-0.618631	unassigned	4	+	636580	639844	ORF-T	YDR096W	GIS1
ST5285	-0.610812	-0.417679	-0.63052	unassigned	9	-	167421	169805	ORF-T	YIL105C	SLM1
ST2503	-0.622563	-0.362531	-0.611416	unassigned	13	+	272113	272817	ORF-T	YMR002W	MIC17
ST6234	-0.604814	-0.350471	-0.639846	unassigned	13	-	348437	349693	ORF-T	YMR039C	SUB1
ST3772	-0.59096	-0.362179	-0.649658	unassigned	2	-	338668	339420	ORF-T	YBR052C	RFS1
ST3633	-0.720953	-0.465897	-0.590842	unassigned	16	+	939683	942347	ORF-T	YPR201W	ARR3
ST2276	-0.640098	-0.508189	-0.580735	unassigned	12	+	556729	559353	ORF-T	YLR207W	HRD3
ST0920	-0.681016	-0.528219	-0.568663	unassigned	5	+	355225	357985	ORF-T	YER097W, YER098W	YER097W, UBP9
ST6951	-0.667196	-0.463974	-0.544521	unassigned	15	-	1001015	1003247	ORF-T	YOR354C	MSC6
ST0912	-0.637084	-0.451559	-0.546971	unassigned	5	+	330513	332433	ORF-T	YER087W	YER087W
ST3555	-0.615484	-0.437222	-0.549091	unassigned	16	+	698779	700107	ORF-T	YPR079W	MRL1
ST0068	-0.612853	-0.429034	-0.561299	unassigned	2	+	111407	112823	ORF-T	YBL058W	SHP1
ST0843	-0.623455	-0.456942	-0.454667	unassigned	5	+	131641	132657	ORF-T	YEL012W	UBC8
ST1078	-0.624309	-0.481469	-0.475336	unassigned	7	+	124371	129739	ORF-T	YGL197W	MDS3
ST6869	-0.600449	-0.523719	-0.456669	unassigned	15	-	766662	768046	ORF-T	YOR228C	YOR228C
ST0636	-0.600893	-0.570625	-0.451432	unassigned	4	+	1003957	1005173	ORF-T	YDR268W	MSW1
ST7176	-0.617244	-0.578864	-0.519412	unassigned	16	-	649991	653799	ORF-T	YPR042C	PUF2
ST5861	-0.660147	-0.606837	-0.579094	unassigned	12	-	121645	125005	ORF-T	YLL013C	PUF3
ST0830	-0.694968	-0.622471	-0.53926	unassigned	5	+	94209	96577	ORF-T	YEL030W	ECM10
ST1525	-0.703123	-0.618621	-0.537016	unassigned	8	+	417386	420026	ORF-T	YHR159W	YHR159W
ST1954	3.31025	0.43057	2.29247	GroupA	11	+	158572	159388	ORF-T	YKL156W	RPS27A
ST0946	2.84131	0.817459	1.65101	GroupA	5	+	461921	462929	ORF-T	YER146W	LSM5
ST2232	2.17665	0.218324	1.59998	unassigned	12	+	410281	412505	ORF-T	YLR134W	PDC5
ST0859	1.39962	-0.258749	1.32704	unassigned	5	+	175209	176113	ORF-T	YER011W	TIR1
ST1870	3.20794	1.00935	0.4125	GroupA	10	+	608192	608992	ORF-T	YJR094W-A	RPL43B
ST5502	2.37694	2.32249	1.69036	GroupA	10	-	380124	381052	ORF-T	YJL035C	TAD2
ST5761	2.21833	2.39821	1.69738	unassigned	11	-	429616	430296	ORF-T	YKL006C-A	SFT1
ST1281	2.44912	2.42621	1.88653	unassigned	7	+	733251	733635	ORF-T	YGR121W-A	YGR121W-A
ST2143	2.46895	2.21406	1.96394	unassigned	12	+	125489	127313	ORF-T	YLL012W	YEH1
ST4841	2.70673	2.52197	2.21819	unassigned	7	-	365439	366063	ORF-T	YGL076C	RPL7A
ST1653	2.69131	2.52779	1.96239	GroupA	9	+	316705	318161	ORF-T	YIL018W	RPL2B
ST7087	2.81081	2.11935	2.09094	GroupA	16	-	377135	378471	ORF-T	YPL090C	RPS6A
ST2839	2.77909	2.07993	1.87145	GroupA	14	+	413603	416419	ORF-T	YNL112W	DBP2
ST1418	3.10171	2.61301	2.0327	GroupA	8	+	126466	127610	ORF-T	YHR010W	RPL27A
ST3346	3.05264	2.453	2.11382	GroupA	16	+	85537	87089	ORF-T	YPL245W	YPL245W
ST2088	3.12189	2.61071	1.80001	GroupA	11	+	554500	556036	ORF-T	YKR059W	TIF1
ST2047	2.79982	2.74884	1.59668	GroupA	11	+	431396	432508	ORF-T	YKL006W	RPL14A
ST0937	2.87586	2.75709	1.45804	GroupA	5	+	423513	424377	ORF-T	YER131W	RPS26B
ST1581	2.50859	2.76841	1.62466	GroupA	9	+	68433	69601	ORF-T	YIL148W	RPL40A
ST5893	2.84509	2.86014	2.28495	unassigned	12	-	229917	231413	ORF-T	YLR042C	YLR042C
ST6659	2.26872	2.85616	2.42057	unassigned	15	-	103286	103950	ORF-T	YOL114C	YOL114C
ST1524	2.16824	2.59391	2.11616	unassigned	8	+	412330	413418	ORF-T	YHR157W	REC104
ST6175	2.97418	1.72875	2.41201	unassigned	13	-	141493	141997	ORF-T	YML066C	SMA2
ST3919	3.34346	3.50262	0.814195	GroupA	3	-	15237	16949	ORF-T	YCL064C	CHA1
ST5607	3.32026	3.13246	1.05966	GroupA	10	-	701796	703116	ORF-T	YJR145C	RPS4A
ST4900	4.41386	3.7121	3.45509	GroupA	7	-	556975	557527	ORF-T	YGR035C	YGR035C
ST3451	3.93704	3.16046	2.90066	GroupA	16	+	404907	406219	ORF-T	YPL081W	RPS9A
ST2086	6.54402	5.68585	5.38935	GroupA	11	+	551252	552148	ORF-T	YKR057W	RPS21A
ST5496	6.14876	5.74923	5.63602	unassigned	10	-	348788	349348	ORF-T	YJL047C-A, snR60	YJL047C-A, SNR60
ST3376	5.97448	5.21545	5.43965	unassigned	16	+	173113	174793	ORF-T	YPL198W, snR59	RPL7B, SNR59
ST6654	6.92614	6.29314	6.02565	GroupA	15	-	93278	94430	ORF-T	YOL120C	RPL18A
ST6425	5.08611	4.72891	4.35992	GroupA	14	-	63398	64614	ORF-T	YNL301C	RPL18B
ST1710	5.01073	4.36036	4.26478	GroupA	10	+	73753	74745	ORF-T	YJL191W	RPS14B
ST1956	4.67388	4.86814	4.73371	unassigned	11	+	164844	167564	ORF-T	YKL150W	MCR1
ST3807	-1.74448	-3.91258	-3.81144	GroupB	2	-	429459	430987	ORF-T	YBR093C	PHO5
ST3079	-4.53187	-4.62527	-4.43709	unassigned	15	+	326802	329146	ORF-T	YOR001W	RRP6
ST5692	-6.83535	-5.72272	-4.39343	GroupB	11	-	245542	247614	ORF-T	YKL103C	LAP4
ST1102	-2.80395	-0.322394	-0.0488439	GroupB	7	+	210339	213803	ORF-T	YGL156W	AMS1
ST3958	-2.99608	-1.33118	-2.2054	GroupB	3	-	120846	122398	ORF-T	YCR005C	CIT2
ST2851	-2.08127	0.00568945	-1.40278	GroupB	14	+	449739	450827	ORF-T	YNL093W	YPT53
ST7232	-2.36718	-0.0620154	-2.22292	unassigned	16	-	824503	824919	ORF-T	YPR145C-A	YPR145C-A
ST3972	-4.26838	-1.89962	-0.820485	GroupB	3	-	156030	157214	ORF-T	YCR021C	HSP30
ST0147	-4.43858	-2.86021	-1.9326	GroupB	2	+	381943	382799	ORF-T	YBR072W	HSP26
ST0004	-4.65712	-3.25823	-2.47219	GroupB	1	+	33361	34897	ORF-T	YAL061W	BDH2
ST2740	-3.30209	-2.37857	-2.77236	unassigned	14	+	117251	118891	ORF-T	YNL277W	MET2
ST2566	-3.25347	-2.10463	-3.35482	unassigned	13	+	448449	449993	ORF-T	YMR090W	YMR090W
ST7037	-4.18523	-2.39974	-3.39619	GroupB	16	-	226053	227397	ORF-T	YPL171C	OYE3
ST2005	-4.37352	-2.66077	-3.69794	GroupB	11	+	303875	305667	ORF-T	YKL071W	YKL071W
ST6256	-2.77873	-3.22996	-1.46657	GroupB	13	-	429893	431245	ORF-T	YMR081C	ISF1
ST6986	-3.39266	-3.52224	-1.47255	GroupB	16	-	76693	79405	ORF-T	YPL249C	GYP5
ST5598	-3.61351	-3.50198	-2.3065	GroupB	10	-	663756	665092	ORF-T	YJR129C	YJR129C
ST6272	-3.91542	-3.2308	-1.95354	GroupB	13	-	475773	477661	ORF-T	YMR105C	PGM2
ST4818	-3.5768	-2.32903	-1.88017	GroupB	7	-	280639	281287	ORF-T	YGL121C	GPG1
ST3111	-3.34913	-2.52796	-1.84311	GroupB	15	+	408378	409786	ORF-T	YOR042W	CUE5
ST4711	-3.29903	-2.68683	-1.87883	GroupB	6	-	182157	182925	ORF-T	YFR017C	YFR017C
ST2943	-3.66939	-2.90459	-2.28696	GroupB	14	+	692308	692908	ORF-T	YNR034W-A	YNR034W-A
ST1364	-3.57852	-2.82364	-2.0253	GroupB	7	+	987874	989930	ORF-T	YGR249W	MGA1
ST0948	-3.7091	-2.77856	-2.07278	GroupB	5	+	468345	468953	ORF-T	YER150W	SPI1
ST2075	-0.883242	-1.57186	0.114949	GroupB	11	+	514644	516636	ORF-T	YKR039W	GAP1
ST5172	-0.573637	-1.73917	-0.10951	unassigned	8	-	287021	288885	ORF-T	YHR092C	HXT4
ST0223	-0.948843	-2.04066	-1.6811	GroupB	2	+	650248	651320	ORF-T	YBR213W	MET8
ST1873	-2.46152	-1.79366	-0.468658	GroupB	10	+	611040	612144	ORF-T	YJR096W	YJR096W
ST1038	-2.14927	-2.1318	0.0785518	GroupB	7	+	14625	16441	ORF-T	YGL256W	ADH4
ST6832	-1.3695	-1.43705	0.224323	GroupB	15	-	667526	670590	ORF-T	YOR178C	GAC1
ST0376	-1.55543	-1.55204	0.366989	GroupB	4	+	94609	95785	ORF-T	YDL204W	RTN2
ST1232	-2.06901	-1.31373	0.183489	GroupB	7	+	593123	594835	ORF-T	YGR052W	FMP48
ST3605	-1.8342	-1.81219	0.0681136	GroupB	16	+	861147	864067	ORF-T	YPR160W, YPR160W-A	GPH1, YPR160W-A
ST0844	-2.08334	-1.57926	-0.22611	GroupB	5	+	133089	135313	ORF-T	YEL011W	GLC3
ST0863	-1.68554	-1.52589	-0.21216	GroupB	5	+	184473	186977	ORF-T	YER015W	FAA2
ST0371	-1.82583	-1.64168	-0.316956	GroupB	4	+	84537	85937	ORF-T	YDL210W	UGA4
ST1774	-2.74631	-2.61805	-0.624912	GroupB	10	+	268776	269936	ORF-T	YJL088W	ARG3
ST5667	-2.82496	-1.747	-1.0604	GroupB	11	-	164840	166272	ORF-T	YKL151C	YKL151C
ST6136	-2.78273	-1.89826	-1.08739	GroupB	13	-	14957	16845	ORF-T	YML128C	MSC1
ST5305	-2.71433	-2.69205	-1.78482	GroupB	9	-	222813	224573	ORF-T	YIL073C	SPO22
ST2206	-2.98315	-2.67542	-2.057	GroupB	12	+	325097	326393	ORF-T	YLR092W	SUL2
ST2205	-2.86684	-3.0873	-1.90824	GroupB	12	+	323521	325097	ORF-T	YLR092W	SUL2
ST6633	-2.97964	-3.08749	-2.19579	GroupB	15	-	28663	31685	ORF-T	YOL155C	HPF1
ST4898	-2.72612	-2.16242	-1.87741	GroupB	7	-	545671	546231	ORF-T	YGR030C	POP6
ST1586	-2.98127	-2.13417	-1.749	GroupB	9	+	93577	94961	ORF-T	YIL136W	OM45
ST0897	-2.81095	-2.51254	-1.3306	GroupB	5	+	291777	292641	ORF-T	YER067W	YER067W
ST6486	-2.92732	-2.22583	-1.09664	GroupB	14	-	272487	273703	ORF-T	YNL194C	YNL194C
ST3494	-3.04205	-2.26007	-1.39531	GroupB	16	+	527523	528915	ORF-T	YPL014W	YPL014W
ST5603	-1.90057	-2.0236	-1.57452	unassigned	10	-	678820	683476	ORF-T	YJR137C	ECM17
ST5492	-2.0929	-2.27117	-1.7371	unassigned	10	-	330308	333148	ORF-T	YJL056C	ZAP1
ST1395	-1.96455	-2.69537	-1.89337	unassigned	8	+	48217	50625	ORF-T	YHL028W	WSC4
ST2739	-2.25227	-2.51239	-2.01198	unassigned	14	+	116683	117107	ORF-T	YNL277W-A	YNL277W-A
ST5211	-2.45917	-2.46896	-1.95383	unassigned	8	-	410886	412446	ORF-T	YHR156C	LIN1
ST5477	-2.11353	-2.60715	-1.26355	GroupB	10	-	289684	290924	ORF-T	YJL079C	PRY1
ST1363	-2.20318	-2.30972	-1.17676	GroupB	7	+	985954	986794	ORF-T	YGR248W	SOL4
ST2126	-2.21167	-2.06696	-1.21172	GroupB	12	+	29097	31777	ORF-T	YLL055W	YCT1
ST0469	-2.37351	-2.13956	-1.10262	GroupB	4	+	413945	415081	ORF-T	YDL021W	GPM2
ST3165	-2.33516	-2.05706	-0.702392	GroupB	15	+	551050	552162	ORF-T	YOR120W	GCY1
ST5901	-2.46769	-2.12855	-0.652896	GroupB	12	-	248085	248381	ORF-T	YLR053C	YLR053C
ST3036	-2.35466	-2.19802	-0.858793	GroupB	15	+	219146	220602	ORF-T	YOL058W	ARG1
ST2978	-2.4678	-2.19627	-0.917186	GroupB	15	+	34401	35425	ORF-T	YOL154W	ZPS1
ST5276	-1.54341	-2.22597	-0.747733	GroupB	9	-	136325	138061	ORF-T	YIL119C	RPI1
ST4911	-1.41484	-2.49338	-0.937173	unassigned	7	-	594919	595943	ORF-T	YGR053C	YGR053C
ST6098	-1.36428	-2.71128	-0.916122	unassigned	12	-	910019	912331	ORF-T	YLR396C	VPS33
ST6509	-1.12915	-1.89793	-0.887226	unassigned	14	-	352847	355159	ORF-T	YNL144C	YNL144C
ST1044	-1.16246	-2.13593	-0.803481	unassigned	7	+	31881	32857	ORF-T	YGL250W	RMR1
ST3943	-0.960298	-1.46612	-0.575153	unassigned	3	-	75925	77982	ORF-T	YCL025C	AGP1
ST2087	-1.20135	-1.40368	-0.383147	GroupB	11	+	552260	554364	ORF-T	YKR058W	GLG1
ST3788	-1.19828	-1.54192	-0.481837	GroupB	2	-	371955	372803	ORF-T	YBR067C	TIP1
ST3022	-0.860938	-1.81802	-0.400924	unassigned	15	+	165610	166850	ORF-T	YOL083W	YOL083W
ST4317	-0.822268	-1.8332	-0.655689	unassigned	4	-	1014193	1015881	ORF-T	YDR277C	MTH1
ST3416	-0.758953	-1.83055	-0.735749	unassigned	16	+	301553	302721	ORF-T	YPL132W	COX11
ST0467	-1.76453	-1.37108	-0.915364	GroupB	4	+	411761	413217	ORF-T	YDL022W	GPD1
ST5397	-1.61799	-1.45349	-0.990372	GroupB	10	-	87389	88637	ORF-T	YJL180C	ATP12
ST1599	-1.62449	-1.33894	-0.881676	GroupB	9	+	135249	136185	ORF-T	YIL120W	QDR1
ST5533	-1.53927	-1.33439	-0.950487	GroupB	10	-	467156	468308	ORF-T	YJR019C	TES1
ST4645	-1.51741	-1.30534	-0.98287	unassigned	5	-	488701	490845	ORF-T	YER158C	YER158C
ST0165	-1.53136	-1.28031	-1.00904	unassigned	2	+	454807	457824	ORF-T	YBR108W	YBR108W
ST4199	-1.70271	-1.26117	-1.00914	GroupB	4	-	584711	587775	ORF-T	YDR069C	DOA4
ST0625	-1.63887	-1.26136	-0.935895	GroupB	4	+	955661	957749	ORF-T	YDR247W	VHS1
ST2089	-1.6292	-1.25061	-0.994152	GroupB	11	+	556100	557052	ORF-T	YKR060W	UTP30
ST3847	-1.77026	-1.05286	-0.523578	GroupB	2	-	573668	576060	ORF-T	YBR169C	SSE2
ST5485	-1.63553	-1.12558	-0.438662	GroupB	10	-	313956	314916	ORF-T	YJL066C	MPM1
ST4860	-1.45284	-1.22868	-0.437803	GroupB	7	-	427191	428063	ORF-T	YGL037C	PNC1
ST5013	-1.51067	-1.21023	-0.559974	GroupB	7	-	885975	887863	ORF-T	YGR194C	XKS1
ST4680	-1.69267	-1.445	-0.487086	GroupB	6	-	68925	74645	ORF-T	YFL033C	RIM15
ST0134	-1.65064	-1.28766	-0.588179	GroupB	2	+	342576	344584	ORF-T	YBR054W	YRO2
ST5431	-1.73062	-1.35831	-0.523874	GroupB	10	-	147812	150676	ORF-T	YJL142C, YJL141C	IRC9, YAK1
ST1801	-1.73625	-1.36967	-0.606669	GroupB	10	+	361136	365528	ORF-T	YJL042W	MHP1
ST1957	-1.31755	-1.10856	-0.73604	GroupB	11	+	171628	173956	ORF-T	YKL146W	AVT3
ST7073	-1.32662	-1.21691	-0.646551	GroupB	16	-	345109	347471	ORF-T	YPL109C	YPL109C
ST6288	-1.50668	-1.00396	-0.763848	GroupB	13	-	534741	535653	ORF-T	YMR132C	JLP2
ST0530	-1.59177	-1.09815	-0.659161	GroupB	4	+	593659	596771	ORF-T	YDR074W	TPS2
ST3907	-1.50746	-1.17209	-0.728964	GroupB	2	-	762636	764716	ORF-T	YBR280C	SAF1
ST1945	-1.5295	-0.959326	-0.978982	unassigned	11	+	127316	130468	ORF-T	YKL171W	YKL171W
ST5407	-1.51065	-1.01196	-0.877971	GroupB	10	-	109718	111382	ORF-T	YJL164C	TPK1
ST4955	-1.52563	-0.851755	-0.865468	GroupB	7	-	731327	733351	ORF-T	YGR121C	MEP1
ST1765	-1.486	-0.92218	-0.879832	GroupB	10	+	236816	239176	ORF-T	YJL100W	LSB6
ST4709	-1.28909	-1.22916	-0.472728	GroupB	6	-	174125	176493	ORF-T	YFR015C	GSY1
ST3356	-1.2829	-0.975152	-0.43747	GroupB	16	+	115057	116585	ORF-T	YPL230W	YPL230W
ST3670	-1.11658	-1.04382	-0.492331	GroupB	1	-	139371	141683	ORF-T	YAL005C	SSA1
ST0899	-1.1212	-1.08558	-0.497972	GroupB	5	+	295353	298145	ORF-T	YER069W	ARG5%2C6
ST6113	-0.990582	-1.1733	-0.347149	GroupB	12	-	971556	973212	ORF-T	YLR423C	ATG17
ST4582	-0.929372	-1.11586	-0.423214	unassigned	5	-	279845	280829	ORF-T	YER062C	HOR2
ST5550	-0.927854	-1.16295	-0.522381	unassigned	10	-	526660	528500	ORF-T	YJR049C	UTR1
ST6482	-1.18243	-0.846738	-0.485008	GroupB	14	-	263655	264583	ORF-T	YNL200C	YNL200C
ST1854	-1.06869	-0.647337	-0.463912	GroupB	10	+	545688	548424	ORF-T	YJR059W	PTK2
ST5669	-1.15055	-0.715426	-0.419438	GroupB	11	-	168960	171536	ORF-T	YKL148C	SDH1
ST1953	-0.962931	-0.949044	-0.43896	unassigned	11	+	154964	158420	ORF-T	YKL157W	APE2
ST2786	-1.07374	-0.872819	-0.385479	GroupB	14	+	259547	260387	ORF-T	YNL202W	SPS19
ST4037	-1.02447	-0.767147	-0.259123	GroupB	4	-	101109	103437	ORF-T	YDL199C	YDL199C
ST0090	-1.01594	-0.848893	-0.296635	GroupB	2	+	194031	195863	ORF-T	YBL015W	ACH1
ST1559	-1.3259	-1.35553	-0.876391	unassigned	8	+	502356	504356	ORF-T	YHR202W	YHR202W
ST1530	-1.34078	-1.53039	-0.981057	unassigned	8	+	440202	442026	ORF-T	YHR168W	MTG2
ST3299	-1.25324	-1.4915	-1.0116	unassigned	15	+	997115	998275	ORF-T	YOR352W	YOR352W
ST4147	-1.25898	-1.40802	-1.07873	unassigned	4	-	417509	421757	ORF-T	YDL019C	OSH2
ST2889	-1.20165	-1.49215	-1.08775	unassigned	14	+	552244	554908	ORF-T	YNL040W	YNL040W
ST4177	-1.2037	-1.43392	-1.13764	unassigned	4	-	523135	524783	ORF-T	YDR036C	EHD3
ST7153	-1.20239	-1.42936	-1.18677	unassigned	16	-	584359	585751	ORF-T	YPR013C	YPR013C
ST4603	-1.29384	-1.52932	-0.760485	unassigned	5	-	339645	342229	ORF-T	YER091C	MET6
ST5487	-1.18881	-1.60353	-0.870529	unassigned	10	-	315644	316524	ORF-T	YJL063C	MRPL8
ST4458	-1.06092	-1.49443	-0.845177	unassigned	4	-	1459633	1461577	ORF-T	YDR506C	YDR506C
ST1009	-1.10215	-1.47805	-0.842827	unassigned	6	+	159273	160417	ORF-T	YFR007W	YFR007W
ST2238	-1.02871	-1.34385	-0.906346	unassigned	12	+	423521	425177	ORF-T	YLR140W, YLR141W	YLR140W, RRN5
ST5037	-1.1594	-1.30028	-0.79302	unassigned	7	-	963222	965742	ORF-T	YGR237C	YGR237C
ST0285	-1.22235	-1.19918	-0.764806	unassigned	3	+	52625	54905	ORF-T	YCL039W	GID7
ST2107	-1.20157	-1.0743	-0.647582	unassigned	11	+	608333	610893	ORF-T	YKR090W	PXL1
ST3821	-1.09973	-1.12949	-0.693088	unassigned	2	-	483756	484540	ORF-T	YBR122C	MRPL36
ST5855	-1.1406	-1.08855	-0.706278	unassigned	12	-	97941	98885	ORF-T	YLL023C	YLL023C
ST5975	-1.07366	-1.23199	-0.693284	unassigned	12	-	507597	510189	ORF-T	YLR176C	RFX1
ST5690	-1.04887	-1.25772	-0.748916	unassigned	11	-	238566	242422	ORF-T	YKL105C	YKL105C
ST2713	-1.13784	-1.2653	-0.601131	unassigned	14	+	34673	37545	ORF-T	YNL321W	VNX1
ST5372	-1.05608	-1.15542	-0.587365	unassigned	9	-	423629	424549	ORF-T	YIR038C	GTT1
ST0404	-1.09133	-1.19398	-0.541638	unassigned	4	+	184897	187977	ORF-T	YDL149W	ATG9
ST1017	-1.16713	-1.10651	-0.95213	unassigned	6	+	194705	196345	ORF-T	YFR021W	ATG18
ST1419	-1.1885	-1.12982	-0.86598	unassigned	8	+	127674	129098	ORF-T	YHR011W	DIA4
ST2610	-1.17169	-1.18659	-0.858993	unassigned	13	+	575025	577537	ORF-T	YMR160W	YMR160W
ST5534	-1.15565	-1.27084	-0.921119	unassigned	10	-	468484	469636	ORF-T	YJR021C	REC107
ST1763	-1.0796	-1.2008	-0.918534	unassigned	10	+	227272	228008	ORF-T	YJL104W	PAM16
ST3389	-1.05209	-1.23341	-0.942277	unassigned	16	+	205241	207865	ORF-T	YPL180W	TCO89
ST1211	-1.13533	-1.19009	-1.00984	unassigned	7	+	527579	528579	ORF-T	YGR021W	YGR021W
ST0891	-1.07265	-1.1685	-1.05542	unassigned	5	+	271729	272209	ORF-T	YER058W	PET117
ST0347	-1.08629	-1.18104	-1.06763	unassigned	3	+	265026	266938	ORF-T	YCR088W	ABP1
ST6278	-1.03715	-1.22297	-1.06657	unassigned	13	-	496253	497493	ORF-T	YMR114C	YMR114C
ST6535	-1.04444	-1.20874	-1.08596	unassigned	14	-	441207	442511	ORF-T	YNL097C	PHO23
ST5371	-0.812907	-1.51251	-1.31612	unassigned	9	-	421869	422957	ORF-T	YIR036C	IRC24
ST3910	-0.850374	-1.469	-0.973007	unassigned	2	-	777900	779524	ORF-T	YBR288C	APM3
ST3580	-0.728394	-1.33527	-1.16012	unassigned	16	+	786035	787643	ORF-T	YPR124W	CTR1
ST2796	-0.597875	-0.882416	-1.10203	unassigned	14	+	287795	289315	ORF-T	YNL187W	YNL187W
ST4658	-0.576338	-0.978941	-1.31509	GroupB	5	-	539301	540373	ORF-T	YER175C	TMT1
ST4452	-0.715248	-1.11181	-1.21098	unassigned	4	-	1445761	1447033	ORF-T	YDR498C	SEC20
ST1165	-0.884721	-1.12733	-1.01279	unassigned	7	+	377427	379827	ORF-T	YGL066W	SGF73
ST4087	-1.05274	-1.07769	-1.02483	unassigned	4	-	273621	274885	ORF-T	YDL104C	QRI7
ST4440	-0.90836	-1.14927	-0.636081	unassigned	4	-	1418441	1420289	ORF-T	YDR481C	PHO8
ST7127	-0.941862	-1.12516	-0.774882	unassigned	16	-	500407	502247	ORF-T	YPL026C	SKS1
ST1517	-0.82484	-1.28049	-0.835958	unassigned	8	+	397202	399210	ORF-T	YHR150W	PEX28
ST5096	-0.84094	-1.24165	-0.888916	unassigned	8	-	76110	77318	ORF-T	YHL014C	YLF2
ST3693	-0.538657	-1.12131	-0.816031	unassigned	2	-	61213	62765	ORF-T	YBL086C	YBL086C
ST5951	-0.525991	-1.12857	-0.980492	unassigned	12	-	402533	404253	ORF-T	YLR130C	ZRT2
ST3989	-0.591742	-1.25246	-1.00651	unassigned	3	-	206854	207974	ORF-T	YCR044C	PER1
ST3130	-0.658576	-1.07239	-0.929849	unassigned	15	+	449314	451442	ORF-T	YOR066W	MSA1
ST0856	-0.805633	-0.955558	-0.981681	unassigned	5	+	164449	166161	ORF-T	YER007W	PAC2
ST4432	-0.801758	-0.976038	-0.971437	unassigned	4	-	1385361	1385817	ORF-T	YDR461C-A	YDR461C-A
ST0759	-0.694977	-1.03763	-1.02406	unassigned	4	+	1395013	1398061	ORF-T	YDR466W	PKH3
ST6661	-0.694211	-0.93494	-1.02427	unassigned	15	-	108126	109054	ORF-T	YOL111C	MDY2
ST6548	-0.710692	-0.945098	-1.05241	unassigned	14	-	495551	498527	ORF-T	YNL068C	FKH2
ST2275	-0.612593	-0.932785	-0.830393	unassigned	12	+	554433	556577	ORF-T	YLR206W	ENT2
ST0669	-0.700607	-0.950771	-0.876231	unassigned	4	+	1127805	1129469	ORF-T	YDR330W	UBX5
ST1685	-0.694598	-0.888612	-0.949808	unassigned	9	+	399729	402753	ORF-T	YIR023W	DAL81
ST0993	-0.671977	-0.862859	-0.868992	unassigned	6	+	96025	97601	ORF-T	YFL021W	GAT1
ST1204	-0.754487	-0.823526	-0.823563	unassigned	7	+	513147	514379	ORF-T	YGR012W	YGR012W
ST3664	-0.75076	-0.82448	-0.867257	unassigned	1	-	110619	113435	ORF-T	YAL021C	CCR4
ST0892	-0.763184	-0.890638	-0.88777	unassigned	5	+	272465	274001	ORF-T	YER059W	PCL6
ST1942	-0.817572	-0.835651	-0.945766	unassigned	11	+	118740	120468	ORF-T	YKL175W	ZRT3
ST5837	-0.812108	-0.895898	-0.937084	unassigned	12	-	27149	29669	ORF-T	YLL056C	YLL056C
ST1539	-1.34874	-1.20304	-0.950983	unassigned	8	+	459252	461884	ORF-T	YHR178W	STB5
ST2281	-1.32847	-1.07868	-0.973998	unassigned	12	+	573865	576425	ORF-T	YLR219W	MSC3
ST5084	-1.36295	-1.12412	-0.950487	unassigned	8	-	36333	38621	ORF-T	YHL032C	GUT1
ST4039	-1.16839	-1.11752	-1.09772	unassigned	4	-	104773	106869	ORF-T	YDL197C	ASF2
ST2949	-1.2719	-1.22344	-1.13706	unassigned	14	+	706108	707644	ORF-T	YNR045W	PET494
ST1847	-1.34099	-1.30995	-0.990759	unassigned	10	+	528656	529648	ORF-T	YJR050W	ISY1
ST1595	-1.32189	-1.32296	-1.09848	unassigned	9	+	126153	127169	ORF-T	YIL124W	AYR1
ST4127	-1.34777	-1.16895	-1.28547	unassigned	4	-	366637	368261	ORF-T	YDL048C	STP4
ST2685	-1.33126	-1.11061	-1.17581	unassigned	13	+	818777	820057	ORF-T	YMR276W	DSK2
ST5258	-1.32212	-1.14298	-1.21931	unassigned	9	-	53917	55069	ORF-T	YIL154C	IMP2'
ST2945	-1.17564	-1.18056	-1.20869	unassigned	14	+	699684	700468	ORF-T	YNR040W	YNR040W
ST1338	-1.143	-1.13382	-1.35608	unassigned	7	+	905891	908883	ORF-T	YGR204W	ADE3
ST0296	-1.25108	-1.12105	-1.36914	unassigned	3	+	106962	107530	ORF-T	YCL005W-A	VMA9
ST0949	-1.23798	-1.15672	-1.31526	unassigned	5	+	475001	476289	ORF-T	YER154W	OXA1
ST0894	-1.26419	-1.20833	-1.32511	unassigned	5	+	281633	282545	ORF-T	YER063W	THO1
ST0809	-1.36765	-0.820995	-1.18842	unassigned	5	+	16177	17881	ORF-T	YEL071W	DLD3
ST4674	-1.33037	-0.890232	-1.2501	unassigned	6	-	44477	45589	ORF-T	YFL044C	OTU1
ST2417	-1.4453	-0.947706	-1.11912	unassigned	13	+	10153	11449	ORF-T	YML131W	YML131W
ST3010	-1.33754	-0.984674	-1.13221	unassigned	15	+	128994	132514	ORF-T	YOL100W	PKH2
ST6945	-1.36501	-0.965259	-1.1714	unassigned	15	-	984879	986551	ORF-T	YOR347C	PYK2
ST5268	-1.39977	-1.0206	-1.08449	unassigned	9	-	94893	96453	ORF-T	YIL135C	VHS2
ST4118	-1.40316	-1.04455	-1.09189	unassigned	4	-	343981	345077	ORF-T	YDL059C	RAD59
ST6493	-1.15384	-0.851333	-1.24346	unassigned	14	-	304935	307175	ORF-T	YNL176C	YNL176C
ST6983	-1.1845	-1.01521	-1.1484	unassigned	16	-	74165	74789	ORF-T	YPL250C	ICY2
ST0029	-1.13871	-0.966932	-1.18396	unassigned	1	+	130703	132087	ORF-T	YAL012W	CYS3
ST5948	-1.13022	-0.93454	-1.22922	unassigned	12	-	394629	395597	ORF-T	YLR126C	YLR126C
ST2094	-1.2273	-0.936249	-1.39329	unassigned	11	+	571100	573060	ORF-T	YKR069W	MET1
ST3950	-1.21207	-1.0251	-1.39943	unassigned	3	-	105582	106878	ORF-T	YCL008C	STP22
ST1579	-1.18654	-0.960781	-1.30157	unassigned	9	+	55177	56401	ORF-T	YIL153W	RRD1
ST1127	-1.07576	-0.911393	-1.28397	unassigned	7	+	293219	295667	ORF-T	YGL114W	YGL114W
ST4708	-1.11454	-0.932802	-1.35075	unassigned	6	-	172325	173933	ORF-T	YFR014C	CMK1
ST0005	-0.969303	-1.39177	-1.48412	unassigned	1	+	35097	36393	ORF-T	YAL060W	BDH1
ST6313	-1.04101	-1.32493	-1.27049	unassigned	13	-	610029	610405	ORF-T	YMR174C	PAI3
ST3045	-1.04784	-1.38271	-1.31549	unassigned	15	+	234762	238402	ORF-T	YOL051W	GAL11
ST3940	-1.1796	-1.36708	-1.28546	unassigned	3	-	65773	68389	ORF-T	YCL030C	HIS4
ST5354	-1.21182	-1.37032	-1.36064	unassigned	9	-	365381	370077	ORF-T	YIR006C	PAN1
ST4862	-0.858166	-1.14837	-1.42145	unassigned	7	-	431511	433183	ORF-T	YGL035C	MIG1
ST1448	-0.999084	-1.17426	-1.29177	unassigned	8	+	204538	206418	ORF-T	YHR048W	YHR048W
ST5085	-1.04415	-1.08703	-1.21842	unassigned	8	-	38765	39549	ORF-T	YHL031C	GOS1
ST4751	-0.937178	-1.02706	-1.29175	unassigned	7	-	52549	53605	ORF-T	YGL237C	HAP2
ST3949	-0.913769	-1.0885	-1.30791	unassigned	3	-	104502	105582	ORF-T	YCL009C	ILV6
ST3877	-0.871012	-1.13077	-1.18219	unassigned	2	-	679380	680092	ORF-T	YBR230C	OM14
ST4752	-0.938448	-1.03846	-1.08721	unassigned	7	-	53733	55814	ORF-T	YGL236C	MTO1
ST0756	-0.954181	-0.963106	-1.06843	unassigned	4	+	1386021	1386613	ORF-T	YDR462W	MRPL28
ST4763	-0.899614	-0.965679	-1.10427	unassigned	7	-	82798	84302	ORF-T	YGL219C	MDM34
ST6420	-0.937372	-0.991468	-1.12084	unassigned	14	-	51813	52469	ORF-T	YNL310C	ZIM17
ST4805	-0.820949	-1.01942	-1.14968	unassigned	7	-	234623	235991	ORF-T	YGL143C	MRF1
ST5369	-0.812849	-0.991581	-1.24022	unassigned	9	-	419437	420805	ORF-T	YIR034C	LYS1
ST4281	-0.895303	-0.915143	-1.18723	unassigned	4	-	864921	867721	ORF-T	YDR207C	UME6
ST3990	-0.919734	-0.987704	-1.20303	unassigned	3	-	209774	210446	ORF-T	YCR046C	IMG1
ST6455	-0.882703	-0.989819	-1.25344	unassigned	14	-	171327	172303	ORF-T	YNL252C	MRPL17
ST6222	-1.0288	-1.20313	-1.74363	GroupB	13	-	303109	305909	ORF-T	YMR016C	SOK2
ST3035	-1.10487	-1.13742	-1.76644	GroupB	15	+	217130	218714	ORF-T	YOL059W	GPD2
ST6982	-1.16534	-1.28668	-1.67003	unassigned	16	-	73277	73981	ORF-T	YPL252C	YAH1
ST0724	-1.12794	-1.33677	-1.53205	unassigned	4	+	1277573	1278517	ORF-T	YDR405W	MRP20
ST4622	-1.31678	-1.37996	-1.62013	unassigned	5	-	406805	409125	ORF-T	YER124C	DSE1
ST3201	-1.29917	-1.32265	-1.45313	unassigned	15	+	675458	677930	ORF-T	YOR181W	LAS17
ST6463	-1.25334	-1.35306	-1.51717	unassigned	14	-	198399	200023	ORF-T	YNL240C	NAR1
ST5194	-1.239	-0.971348	-1.49997	unassigned	8	-	372606	374430	ORF-T	YHR135C	YCK1
ST7203	-1.17854	-1.09991	-1.51596	unassigned	16	-	719359	720607	ORF-T	YPR093C	ASR1
ST6497	-1.19638	-1.1456	-1.59685	unassigned	14	-	317887	318871	ORF-T	YNL168C	FMP41
ST4412	-1.12067	-0.990554	-1.61768	unassigned	4	-	1317985	1319233	ORF-T	YDR423C	CAD1
ST1077	-0.946556	-1.05309	-1.45613	unassigned	7	+	123587	124371	ORF-T	YGL198W	YIP4
ST2711	-0.977905	-1.03633	-1.49199	unassigned	14	+	24017	27289	ORF-T	YNL327W	EGT2
ST0697	-1.06099	-0.961417	-1.44963	unassigned	4	+	1213837	1214997	ORF-T	YDR368W	YPR1
ST5928	-1.13809	-0.88021	-1.5149	unassigned	12	-	327581	329285	ORF-T	YLR094C	GIS3
ST0785	-1.01163	-0.80916	-1.50151	unassigned	4	+	1470957	1471533	ORF-T	YDR513W	GRX2
ST5800	-1.10357	-0.764616	-1.49928	unassigned	11	-	531832	533192	ORF-T	YKR052C	MRS4
ST5304	-1.33995	-1.13925	-1.63768	unassigned	9	-	220981	222621	ORF-T	YIL074C	SER33
ST3154	-1.52453	-1.1627	-1.6475	unassigned	15	+	521090	522594	ORF-T	YOR107W	RGS2
ST6005	-1.53515	-1.19041	-1.58013	unassigned	12	-	605637	607141	ORF-T	YLR231C	BNA5
ST4601	-1.57174	-1.22684	-1.59664	unassigned	5	-	333045	335293	ORF-T	YER088C	DOT6
ST1073	-1.40344	-1.17625	-1.47736	unassigned	7	+	97307	98675	ORF-T	YGL208W	SIP2
ST5358	-1.43571	-1.29316	-1.31771	unassigned	9	-	383277	384421	ORF-T	YIR017C	MET28
ST4426	-1.5704	-1.30808	-1.42189	unassigned	4	-	1365025	1365713	ORF-T	YDR453C	TSA2
ST1645	-1.43732	-1.30266	-1.43157	unassigned	9	+	285505	287553	ORF-T	YIL036W	CST6
ST5327	-1.47706	-1.28375	-1.47812	unassigned	9	-	274949	276341	ORF-T	YIL042C	PKP1
ST2983	-2.13668	-1.20581	-2.11792	unassigned	15	+	43674	44706	ORF-T	YOL151W	GRE2
ST3744	-2.36847	-1.34772	-2.45787	unassigned	2	-	252420	255196	ORF-T	YBR008C	FLR1
ST5478	-1.79776	-2.20067	-2.42234	GroupB	10	-	290924	294068	ORF-T	YJL078C	PRY3
ST6233	-1.98396	-1.94841	-2.66961	GroupB	13	-	347453	348293	ORF-T	YMR038C	CCS1
ST0130	-2.14316	-1.9568	-2.71531	unassigned	2	+	331784	332424	ORF-T	YBR047W	FMP23
ST5235	-2.54511	-1.74982	-2.47069	unassigned	8	-	497432	498912	ORF-T	YHR199C, YHR199C-A	FMP34, YHR199C-A
ST0867	-2.58581	-1.96106	-2.46466	unassigned	5	+	195065	196553	ORF-T	YER020W	GPA2
ST4477	-2.74586	-1.77814	-2.52539	unassigned	4	-	1501257	1502385	ORF-T	YDR533C	HSP31
ST6518	-2.86977	-1.79013	-2.62079	unassigned	14	-	372367	373647	ORF-T	YNL134C	YNL134C
ST3942	-2.24833	-1.84985	-2.35788	unassigned	3	-	73365	74021	ORF-T	YCL026C-B	HBN1
ST0263	-2.53198	-1.84274	-1.99597	unassigned	2	+	773776	774368	ORF-T	YBR285W	YBR285W
ST2099	-2.25554	-1.74087	-1.99138	unassigned	11	+	581820	583148	ORF-T	YKR076W	ECM4
ST1890	-2.02303	-1.95964	-1.84123	unassigned	10	+	649712	651360	ORF-T	YJR122W	CAF17
ST1828	-2.14249	-1.96912	-2.02501	unassigned	10	+	456024	457824	ORF-T	YJR010W	MET3
ST6495	-1.67185	-1.70552	-2.20954	unassigned	14	-	308839	310319	ORF-T	YNL173C	MDG1
ST1512	-1.59125	-1.89318	-2.39684	GroupB	8	+	385002	386674	ORF-T	YHR143W	DSE2
ST5765	-1.78825	-1.09522	-2.02957	unassigned	11	-	438304	439144	ORF-T	YKL001C	MET14
ST4242	-1.71113	-1.26031	-2.25959	unassigned	4	-	718832	720416	ORF-T	YDR132C	YDR132C
ST7249	-1.37722	-1.49129	-1.96533	GroupB	16	-	876839	877679	ORF-T	YPR167C	MET16
ST3548	-1.27187	-1.3911	-1.8829	GroupB	16	+	682179	682875	ORF-T	YPR067W	ISA2
ST4866	-1.24203	-1.39629	-2.02168	GroupB	7	-	440975	443071	ORF-T	YGL028C	SCW11
ST0688	-1.28205	-1.08055	-1.9383	GroupB	4	+	1183229	1184485	ORF-T	YDR353W	TRR1
ST5129	-1.21145	-1.22721	-2.17657	GroupB	8	-	167550	168598	ORF-T	YHR029C	YHI9
ST6620	-1.12076	-1.06503	-2.16361	GroupB	14	-	755608	759144	ORF-T	YNR067C	DSE4
ST2427	-1.25092	-1.02557	-2.25858	GroupB	13	+	38089	39905	ORF-T	YML116W	ATR1
ST7108	-1.86983	-1.73126	-1.8889	unassigned	16	-	453919	455007	ORF-T	YPL055C	LGE1
ST1124	-1.8117	-1.36529	-1.99373	unassigned	7	+	288443	289419	ORF-T	YGL117W	YGL117W
ST2328	-1.66476	-1.44572	-1.92189	unassigned	12	+	732497	733977	ORF-T	YLR303W	MET17
ST5839	-1.67211	-1.5548	-1.95493	unassigned	12	-	35373	36349	ORF-T	YLL053C, YLL052C	YLL053C, AQY2
ST5632	-1.76895	-1.58776	-1.91704	unassigned	11	-	68160	70344	ORF-T	YKL198C	PTK1
ST0386	-1.45783	-1.84298	-1.58687	unassigned	4	+	133409	134761	ORF-T	YDL182W	LYS20
ST6370	-1.42868	-1.65777	-1.57999	unassigned	13	-	796397	798341	ORF-T	YMR265C	YMR265C
ST3653	-1.55129	-1.54511	-1.60731	unassigned	1	-	68651	69611	ORF-T	YAL039C	CYC3
ST4724	-1.322	-1.68463	-1.797	unassigned	6	-	224869	225981	ORF-T	YFR034C	PHO4
ST2638	-1.36617	-1.78036	-1.8349	unassigned	13	+	653937	654537	ORF-T	YMR195W	ICY1
ST4869	-1.4084	-1.74921	-1.89204	unassigned	7	-	448711	449999	ORF-T	YGL025C	PGD1
ST5062	-2.04068	-0.799632	-1.67647	unassigned	7	-	1025934	1026678	ORF-T	YGR268C	HUA1
ST2401	-1.76185	-0.805052	-1.32723	unassigned	12	+	1012456	1013784	ORF-T	YLR438W	CAR2
ST4538	-1.84936	-0.79172	-1.50447	unassigned	5	-	172549	173389	ORF-T	YER010C	YER010C
ST1079	-1.6057	-0.553909	-1.73872	unassigned	7	+	129867	131283	ORF-T	YGL196W	YGL196W
ST1118	-1.50036	-0.64872	-1.30038	unassigned	7	+	270939	272283	ORF-T	YGL126W	SCS3
ST5528	-1.48847	-0.593788	-1.49346	unassigned	10	-	458580	459468	ORF-T	YJR011C	YJR011C
ST3769	-1.21269	-0.582032	-1.58856	unassigned	2	-	330228	331556	ORF-T	YBR046C	ZTA1
ST5023	-1.1653	-0.658983	-1.46878	unassigned	7	-	912879	913319	ORF-T	YGR209C	TRX2
ST1114	-1.20741	-0.755391	-1.44385	unassigned	7	+	255563	257043	ORF-T	YGL134W	PCL10
ST3031	-1.25296	-0.781178	-1.41156	unassigned	15	+	196522	197178	ORF-T	YOL071W	EMI5
ST3720	-1.38861	-0.80566	-2.15054	GroupB	2	-	158571	159715	ORF-T	YBL033C	RIB1
ST4745	-0.655219	-0.966187	-2.10298	GroupB	7	-	27749	30269	ORF-T	YGL251C	HFM1
ST0028	-0.708241	-1.10573	-1.68481	GroupB	1	+	129239	130567	ORF-T	YAL013W	DEP1
ST3071	-1.06458	-0.854635	-1.68778	GroupB	15	+	304594	305354	ORF-T	YOL011W	PLB3
ST0111	-0.908966	-0.390826	-1.87144	GroupB	2	+	270208	270880	ORF-T	YBR016W	YBR016W
ST2014	-0.957958	0.102036	-1.77161	GroupB	11	+	325387	326027	ORF-T	YKL061W	YKL061W
ST6011	-0.864514	-0.0198615	-1.37609	unassigned	12	-	626357	626973	ORF-T	YLR245C	CDD1
ST6904	-1.0094	-0.289007	-1.33225	unassigned	15	-	852087	853143	ORF-T	YOR288C	MPD1
ST5729	-0.745928	-0.503479	-1.61388	GroupB	11	-	339239	340231	ORF-T	YKL052C	ASK1
ST3770	-0.705567	-0.802069	-1.60592	GroupB	2	-	334204	336948	ORF-T	YBR049C	REB1
ST0960	-0.756634	-0.640895	-1.45379	GroupB	5	+	525881	526865	ORF-T	YER170W	ADK2
ST0394	-0.67635	-0.551037	-1.43612	GroupB	4	+	159537	160913	ORF-T	YDL168W	SFA1
ST1227	-0.625145	-0.638281	-1.46311	GroupB	7	+	577147	579187	ORF-T	YGR041W	BUD9
ST4230	-0.629128	-0.731484	-1.37414	GroupB	4	-	682624	683624	ORF-T	YDR116C	MRPL1
ST0880	-0.596096	-0.675234	-1.2957	GroupB	5	+	229713	232217	ORF-T	YER040W	GLN3
ST4697	-0.672819	-0.633571	-1.23278	unassigned	6	-	114949	115773	ORF-T	YFL010C	WWM1
ST4354	-0.636488	-0.635717	-1.24738	GroupB	4	-	1126241	1127625	ORF-T	YDR329C	PEX3
ST3933	-0.642341	-0.637133	-1.25414	GroupB	3	-	46941	48421	ORF-T	YCL044C	MGR1
ST5145	-0.776001	-0.823313	-1.47561	GroupB	8	-	216236	217885	ORF-T	YHR056C	RSC30
ST7045	-0.877792	-0.829258	-1.52444	GroupB	16	-	251981	254381	ORF-T	YPL158C	YPL158C
ST2532	-0.843188	-0.921229	-1.46189	GroupB	13	+	341105	341809	ORF-T	YMR035W	IMP2
ST2539	-0.920436	-0.945284	-1.46637	unassigned	13	+	353521	355089	ORF-T	YMR043W	MCM1
ST3671	-0.748354	-0.796221	-1.31752	unassigned	1	-	147523	151211	ORF-T	YAL001C	TFC3
ST2605	-0.851169	-0.879666	-1.30157	unassigned	13	+	563057	564193	ORF-T	YMR152W	YIM1
ST6639	-0.759909	-0.85393	-1.2048	unassigned	15	-	45790	47630	ORF-T	YOL148C	SPT20
ST6016	-0.759532	-0.882737	-1.20287	unassigned	12	-	644341	645093	ORF-T	YLR254C	NDL1
ST6868	-0.943839	-0.781948	-1.31385	unassigned	15	-	761494	762166	ORF-T	YOR226C	ISU2
ST1203	-0.958548	-0.650541	-1.27431	unassigned	7	+	511515	512915	ORF-T	YGR010W, YGR011W	NMA2, YGR011W
ST0392	-1.05463	-0.662817	-1.34257	unassigned	4	+	148153	149097	ORF-T	YDL173W	YDL173W
ST4438	-1.00063	-0.560106	-1.39738	unassigned	4	-	1410273	1411177	ORF-T	YDR476C	YDR476C
ST2040	-1.01595	-0.571876	-1.39637	unassigned	11	+	402012	403188	ORF-T	YKL019W	RAM2
ST2437	-1.08879	-0.765434	-1.09016	unassigned	13	+	70233	70569	ORF-T	YML100W-A	YML100W-A
ST0817	-1.04921	-0.741949	-1.227	unassigned	5	+	56537	58105	ORF-T	YEL052W	AFG1
ST0115	-1.10686	-0.746286	-1.21491	unassigned	2	+	283664	284392	ORF-T	YBR022W	POA1
ST4167	-1.13313	-0.730318	-1.21294	unassigned	4	-	488046	488758	ORF-T	YDR022C	CIS1
ST2909	-1.14404	-0.613112	-1.27136	unassigned	14	+	605316	605780	ORF-T	YNL015W	PBI2
ST1580	-1.20434	-0.669265	-1.21614	unassigned	9	+	56481	57377	ORF-T	YIL152W	YIL152W
ST5905	-1.12298	-0.66187	-1.10354	unassigned	12	-	259477	260565	ORF-T	YLR059C	REX2
ST0866	-1.06586	-0.634486	-1.18776	unassigned	5	+	192849	194297	ORF-T	YER019W	ISC1
ST4387	-1.08388	-0.545914	-1.14362	unassigned	4	-	1239897	1240681	ORF-T	YDR383C	NKP1
ST6994	-1.15387	-0.562972	-1.14117	unassigned	16	-	101397	102997	ORF-T	YPL236C	YPL236C
ST3024	-0.976676	-0.624583	-1.13506	unassigned	15	+	168434	170082	ORF-T	YOL082W	ATG19
ST1337	-0.913475	-0.69846	-1.14359	unassigned	7	+	905139	905827	ORF-T	YGR203W	YGR203W
ST1541	-0.917267	-0.715811	-1.18821	unassigned	8	+	462404	463804	ORF-T	YHR179W	OYE2
ST0327	-0.985881	-0.777535	-1.0373	unassigned	3	+	211842	213858	ORF-T	YCR048W	ARE1
ST1928	-0.914894	-0.822509	-1.07434	unassigned	11	+	75788	77196	ORF-T	YKL195W	MIA40
ST5723	-0.955627	-0.852437	-1.14561	unassigned	11	-	327583	329159	ORF-T	YKL059C	MPE1
ST6739	-0.845826	-0.756364	-1.08408	unassigned	15	-	376014	377934	ORF-T	YOR023C	AHC1
ST4003	-0.810429	-0.818409	-1.06981	unassigned	3	-	250110	252670	ORF-T	YCR077C	PAT1
ST6306	-0.741781	-0.792125	-1.08154	unassigned	13	-	586909	589709	ORF-T	YMR164C	MSS11
ST2402	-0.7254	-0.797027	-1.1333	unassigned	12	+	1014424	1015536	ORF-T	YLR439W	MRPL4
ST6632	-0.754305	-0.791978	-1.14383	unassigned	15	-	19173	21629	ORF-T	YOL158C	ENB1
ST6604	-0.576276	-0.410236	-1.34658	GroupB	14	-	712872	713744	ORF-T	YNR049C	MSO1
ST5758	-0.79994	-0.128042	-0.979713	unassigned	11	-	419600	420872	ORF-T	YKL011C	CCE1
ST4475	-0.78392	-0.25803	-1.0893	unassigned	4	-	1496649	1497961	ORF-T	YDR530C	APA2
ST3904	-0.75077	-0.267096	-0.985721	unassigned	2	-	748020	749396	ORF-T	YBR273C	UBX7
ST3600	-0.844377	-0.256155	-0.982968	unassigned	16	+	834523	835483	ORF-T	YPR154W	PIN3
ST5996	-0.541012	-0.365524	-0.991137	unassigned	12	-	573341	573813	ORF-T	YLR218C	YLR218C
ST4371	-0.619924	-0.431338	-0.925814	unassigned	4	-	1191905	1195153	ORF-T	YDR359C	EAF1
ST1556	-0.644977	-0.496413	-1.00907	unassigned	8	+	499044	499948	ORF-T	YHR200W	RPN10
ST3667	-0.586377	-0.502704	-1.09625	unassigned	1	-	128171	129075	ORF-T	YAL014C	SYN8
ST2888	-0.566541	-0.645644	-1.01741	unassigned	14	+	547940	549372	ORF-T	YNL042W	BOP3
ST2127	-0.614309	-0.676698	-1.07588	unassigned	12	+	40657	41289	ORF-T	YLL049W	LDB18
ST6375	-0.667288	-0.769731	-1.01322	unassigned	13	-	811189	814165	ORF-T	YMR273C	ZDS1
ST3816	-0.669851	-0.657763	-0.936407	unassigned	2	-	462636	465964	ORF-T	YBR112C	CYC8
ST3225	-0.693556	-0.716946	-0.948052	unassigned	15	+	770666	772242	ORF-T	YOR230W	WTM1
ST0399	-0.703827	-0.750369	-0.91094	unassigned	4	+	174825	176633	ORF-T	YDL156W	YDL156W
ST2664	-0.729228	-0.728019	-0.825479	unassigned	13	+	743681	746073	ORF-T	YMR237W	BCH1
ST6968	-0.714614	-0.752728	-0.792023	unassigned	15	-	1060239	1061111	ORF-T	YOR383C	FIT3
ST6229	-0.740495	-0.743212	-0.7802	unassigned	13	-	332021	334845	ORF-T	YMR031C	YMR031C
ST4732	-0.686643	-0.676745	-0.872687	unassigned	6	-	244253	245197	ORF-T	YFR047C	BNA6
ST3288	-0.732403	-0.632399	-0.831756	unassigned	15	+	954307	956747	ORF-T	YOR337W	TEA1
ST0187	-0.781989	-0.667591	-0.839857	unassigned	2	+	539816	541256	ORF-T	YBR149W	ARA1
ST1274	-0.823862	-0.685486	-0.805856	unassigned	7	+	717307	718731	ORF-T	YGR112W	SHY1
ST1483	-0.884174	-0.725304	-0.810376	unassigned	8	+	316401	319905	ORF-T	YHR102W	KIC1
ST0787	-0.872801	-0.681419	-0.853292	unassigned	4	+	1477117	1478437	ORF-T	YDR517W	GRH1
ST2494	-0.850597	-0.717838	-0.864443	unassigned	13	+	244065	246089	ORF-T	YML013W	UBX2
ST1578	-0.744684	-0.625396	-0.932316	unassigned	9	+	48105	51601	ORF-T	YIL156W	UBP7
ST3158	-0.805977	-0.614655	-0.948158	unassigned	15	+	530394	531354	ORF-T	YOR111W	YOR111W
ST2124	-0.799099	-0.633686	-0.958789	unassigned	12	+	23481	25385	ORF-T	YLL058W	YLL058W
ST1819	-0.789474	-0.697	-0.894847	unassigned	10	+	432488	433216	ORF-T	YJL003W	COX16
ST5779	-0.786619	-0.690748	-0.955149	unassigned	11	-	475792	477808	ORF-T	YKR019C	IRS4
ST6489	-0.791286	-0.719616	-0.939651	unassigned	14	-	293055	295727	ORF-T	YNL183C	NPR1
ST6399	-0.739903	-0.462447	-1.18792	unassigned	13	-	896805	897653	ORF-T	YMR311C	GLC8
ST3619	-0.725434	-0.603319	-1.12539	unassigned	16	+	900715	901643	ORF-T	YPR183W	DPM1
ST1176	-0.729388	-0.577152	-1.18432	unassigned	7	+	417467	418659	ORF-T	YGL043W	DST1
ST2198	-0.803891	-0.48354	-1.3362	unassigned	12	+	287897	289321	ORF-T	YLR080W	EMP46
ST0104	-0.743482	-0.335368	-1.25303	unassigned	2	+	245832	246672	ORF-T	YBR005W	RCR1
ST6283	-0.855328	-0.288398	-1.33163	unassigned	13	-	509709	510405	ORF-T	YMR121C	RPL15B
ST5636	-0.994664	-0.489818	-1.12917	unassigned	11	-	78792	79928	ORF-T	YKL193C	SDS22
ST1990	-0.899351	-0.460006	-1.14476	unassigned	11	+	262971	264091	ORF-T	YKL094W	YJU3
ST5798	-0.909527	-0.387088	-1.24266	unassigned	11	-	526400	526880	ORF-T	YKR049C	FMP46
ST4605	-0.958081	-0.436371	-1.18845	unassigned	5	-	347829	348405	ORF-T	YER093C-A	YER093C-A
ST1548	-1.01649	-0.424768	-1.23211	unassigned	8	+	484004	484804	ORF-T	YHR189W	PTH1
ST0712	-1.0337	-0.467284	-1.01859	unassigned	4	+	1250133	1251749	ORF-T	YDR388W	RVS167
ST4264	-0.892074	-0.35567	-0.985755	unassigned	4	-	792040	794256	ORF-T	YDR169C	STB3
ST6413	-0.92372	-0.416941	-1.01566	unassigned	14	-	33205	34269	ORF-T	YNL322C	KRE1
ST1287	-0.91709	-0.395135	-0.876635	unassigned	7	+	745715	746579	ORF-T	YGR126W	YGR126W
ST1387	-1.01645	-0.334927	-0.883245	unassigned	7	+	1070266	1072162	ORF-T	YGR288W	MAL13
ST4703	-1.01757	-0.366694	-0.937952	unassigned	6	-	152525	153189	ORF-T	YFR003C	YPI1
ST5693	-0.803661	-0.468658	-0.995726	unassigned	11	-	253110	255134	ORF-T	YKL100C	YKL100C
ST1094	-0.79397	-0.533963	-1.05442	unassigned	7	+	191123	191923	ORF-T	YGL166W	CUP2
ST2346	-0.84605	-0.509166	-0.875624	unassigned	12	+	820415	822143	ORF-T	YLR345W	YLR345W
ST0388	-0.76044	-0.535843	-0.888748	unassigned	4	+	135729	137633	ORF-T	YDL180W	YDL180W
ST5833	-0.800855	-0.5296	-0.876737	unassigned	12	-	16517	17741	ORF-T	YLL062C	MHT1
ST7123	-0.865724	-0.624014	-0.914767	unassigned	16	-	491943	493087	ORF-T	YPL031C	PHO85
ST6462	-0.825106	-0.632457	-1.01154	unassigned	14	-	196127	198111	ORF-T	YNL241C	ZWF1
ST0287	-0.889546	-0.618749	-1.06465	unassigned	3	+	61617	62745	ORF-T	YCL034W	LSB5
ST3665	-0.977896	-0.589174	-1.01684	unassigned	1	-	113563	114683	ORF-T	YAL020C	ATS1
ST2776	-0.927681	-0.513762	-0.954412	unassigned	14	+	240299	241339	ORF-T	YNL217W	YNL217W
ST2867	-0.884928	-0.548462	-0.999289	unassigned	14	+	491483	493107	ORF-T	YNL071W	LAT1
ST3739	-0.939222	-0.544477	-1.02081	unassigned	2	-	238796	241412	ORF-T	YBR001C	NTH2
ST3109	-2.43358	-1.08445	-1.42046	GroupB	15	+	407034	407890	ORF-T	YOR040W	GLO4
ST5939	-2.34094	-0.896779	-1.21465	GroupB	12	-	366541	368205	ORF-T	YLR108C	YLR108C
ST1509	-2.59555	-0.936296	-1.17377	GroupB	8	+	380562	381290	ORF-T	YHR140W	YHR140W
ST2438	-2.38918	-1.04125	-0.745828	GroupB	13	+	70569	74025	ORF-T	YML100W	TSL1
ST0907	-2.50603	-1.26058	-1.06804	GroupB	5	+	318849	319721	ORF-T	YER079W	YER079W
ST6060	-2.54927	-1.19661	-0.836951	GroupB	12	-	782947	783483	ORF-T	YLR327C	TMA10
ST0582	-2.47229	-1.27864	-0.914149	GroupB	4	+	806556	807828	ORF-T	YDR171W	HSP42
ST7084	-2.42412	-1.08018	-1.7151	GroupB	16	-	368047	369447	ORF-T	YPL095C	EEB1
ST2300	-2.60189	-1.19414	-1.7892	GroupB	12	+	641353	642321	ORF-T	YLR251W, YLR252W	SYM1, YLR252W
ST2763	-2.28338	-1.41324	-1.63862	GroupB	14	+	205139	206739	ORF-T	YNL237W	YTP1
ST1638	-1.93037	-1.38538	-1.33496	GroupB	9	+	270777	272921	ORF-T	YIL045W	PIG2
ST1537	-1.76728	-1.53618	-1.65978	unassigned	8	+	454114	455596	ORF-T	YHR176W	FMO1
ST3373	-1.8518	-1.48804	-1.7194	unassigned	16	+	166057	167641	ORF-T	YPL203W	TPK2
ST6988	-1.99656	-1.37705	-1.5207	unassigned	16	-	82549	84317	ORF-T	YPL247C	YPL247C
ST1604	-1.89047	-1.57016	-1.50124	unassigned	9	+	150529	151249	ORF-T	YIL113W	SDP1
ST5461	-1.98375	-1.51828	-1.56863	unassigned	10	-	234036	236500	ORF-T	YJL101C	GSH1
ST0421	-1.98624	-1.22031	-1.63252	unassigned	4	+	240177	241217	ORF-T	YDL124W	YDL124W
ST6568	-1.9135	-1.25089	-1.71675	unassigned	14	-	586344	586903	ORF-T	YNL024C-A	YNL024C-A
ST0241	-1.89636	-1.00471	-1.61396	unassigned	2	+	707312	708160	ORF-T	YBR244W	GPX2
ST3312	-1.92836	-1.03019	-1.52908	unassigned	15	+	1039787	1041539	ORF-T	YOR374W	ALD4
ST4834	-1.93178	-1.12213	-1.455	unassigned	7	-	346359	346967	ORF-T	YGL087C	MMS2
ST5183	-1.95872	-1.10826	-1.50328	unassigned	8	-	334325	336181	ORF-T	YHR112C	YHR112C
ST1210	-1.87489	-1.15012	-1.38007	unassigned	7	+	525195	526675	ORF-T	YGR019W	UGA1
ST4141	-1.72387	-1.23254	-1.43196	unassigned	4	-	405125	407405	ORF-T	YDL025C	YDL025C
ST6762	-1.62254	-1.15255	-1.32058	unassigned	15	-	427766	430006	ORF-T	YOR054C	VHS3
ST0871	-1.70398	-1.19792	-1.19036	unassigned	5	+	202161	205025	ORF-T	YER024W	YAT2
ST6069	-1.55659	-1.21036	-1.11184	unassigned	12	-	802507	805171	ORF-T	YLR337C	VRP1
ST3609	-1.46766	-1.20102	-1.22667	unassigned	16	+	877899	878547	ORF-T	YPR168W	NUT2
ST3824	-1.54876	-1.22153	-1.22914	unassigned	2	-	488780	490484	ORF-T	YBR126C	TPS1
ST3703	-1.52383	-0.998702	-1.31748	unassigned	2	-	100323	101219	ORF-T	YBL064C	PRX1
ST3689	-1.49289	-0.89116	-1.5379	unassigned	2	-	46525	47173	ORF-T	YBL091C-A	SCS22
ST4066	-1.62168	-0.926633	-1.61038	unassigned	4	-	198565	199781	ORF-T	YDL144C	YDL144C
ST2971	-1.71154	-1.0572	-1.46582	unassigned	15	+	5929	8249	ORF-T	YOL164W	BDS1
ST2366	-1.66084	-0.93903	-1.33021	unassigned	12	+	871623	872799	ORF-T	YLR375W	STP3
ST4785	-1.67791	-0.919963	-1.44953	unassigned	7	-	154663	156455	ORF-T	YGL184C	STR3
ST0224	-2.23224	-1.5042	-1.29319	GroupB	2	+	651320	653128	ORF-T	YBR214W	SDS24
ST3194	-2.50547	-1.49521	-1.48308	GroupB	15	+	657058	658378	ORF-T	YOR173W	DCS2
ST5976	-2.45816	-1.48338	-1.26262	GroupB	12	-	513061	514029	ORF-T	YLR178C	TFS1
ST0284	-2.50353	-1.60348	-1.19547	GroupB	3	+	50793	52537	ORF-T	YCL042W, YCL040W	YCL042W, GLK1
ST2616	-2.6203	-1.64271	-1.25882	GroupB	13	+	608649	610145	ORF-T	YMR173W, YMR173W-A	DDR48, YMR173W-A
ST1392	-2.05322	-1.86487	-1.34719	GroupB	8	+	26057	27953	ORF-T	YHL036W	MUP3
ST1850	-2.04327	-1.86643	-1.35637	GroupB	10	+	533968	536008	ORF-T	YJR053W	BFA1
ST2305	-2.10994	-1.72209	-1.43967	GroupB	12	+	660649	663161	ORF-T	YLR258W	GSY2
ST3625	-2.1383	-1.83893	-1.48937	GroupB	16	+	921755	922827	ORF-T	YPR192W	AQY1
ST0023	-1.79523	-1.65517	-1.13355	GroupB	1	+	92855	94487	ORF-T	YAL028W	FRT2
ST5119	-1.78393	-1.64776	-1.23669	unassigned	8	-	136670	138502	ORF-T	YHR016C	YSC84
ST2879	-1.62429	-1.85728	-1.30331	unassigned	14	+	526028	529644	ORF-T	YNL054W	VAC7
ST2928	-1.659	-1.85477	-1.52497	unassigned	14	+	652428	653156	ORF-T	YNR014W	YNR014W
ST1022	-1.76102	-1.78983	-1.49555	unassigned	6	+	213193	216457	ORF-T	YFR030W	MET10
ST1677	-2.23027	-1.81221	-1.09896	GroupB	9	+	381057	381921	ORF-T	YIR014W	YIR014W
ST2808	-2.06295	-1.78883	-0.880341	GroupB	14	+	336499	337787	ORF-T	YNL160W	YGP1
ST4737	-1.87881	-1.94405	-0.826423	GroupB	6	-	253437	255141	ORF-T	YFR052C-A, YFR053C	YFR052C-A, HXK1
ST1776	-1.9237	-1.88357	-1.03923	GroupB	10	+	278760	280976	ORF-T	YJL083W	TAX4
ST4437	-2.13595	-1.55047	-0.945864	GroupB	4	-	1407361	1410185	ORF-T	YDR475C	JIP4
ST4886	-2.06575	-1.34506	-1.13041	GroupB	7	-	507975	508479	ORF-T	YGR008C	STF2
ST2259	-1.96342	-1.51608	-1.07697	GroupB	12	+	510361	513001	ORF-T	YLR177W	YLR177W
ST0003	-1.92807	-1.45596	-0.731466	GroupB	1	+	31153	32985	ORF-T	YAL062W	GDH3
ST6696	-2.0095	-1.46863	-0.509556	GroupB	15	-	231302	231798	ORF-T	YOL052C-A	DDR2
ST2669	-2.00495	-1.69448	-0.562959	GroupB	13	+	770633	772657	ORF-T	YMR250W	GAD1
ST0439	-2.18333	-1.31699	-0.787482	GroupB	4	+	303145	305073	ORF-T	YDL085W	NDE2
ST0105	-2.24236	-1.31389	-0.650467	GroupB	2	+	246768	248600	ORF-T	YBR006W	UGA2
ST1793	-2.21854	-1.3383	-0.694178	GroupB	10	+	338192	339392	ORF-T	YJL052W	TDH1
ST4200	-2.14401	-0.429104	-1.06242	GroupB	4	-	588039	588447	ORF-T	YDR070C	FMP16
ST1739	-2.06156	-0.486853	-0.762016	GroupB	10	+	146328	146880	ORF-T	YJL144W	YJL144W
ST5910	-1.95327	-0.527307	-0.855661	GroupB	12	-	274053	275269	ORF-T	YLR070C	XYL2
ST5959	-1.88343	-0.921522	-0.297759	GroupB	12	-	437421	439901	ORF-T	YLR149C	YLR149C
ST5197	-2.01593	-1.12282	-0.156068	GroupB	8	-	378126	379886	ORF-T	YHR139C	SPS100
ST5437	-2.20072	-0.922908	-0.497921	GroupB	10	-	159460	159884	ORF-T	YJL133C-A	YJL133C-A
ST3524	-2.32774	-0.868574	-0.469922	GroupB	16	+	627843	629235	ORF-T	YPR030W	CSR2
ST2522	-1.10645	-0.516369	-0.337455	GroupB	13	+	315345	316945	ORF-T	YMR020W	FMS1
ST5491	-1.15315	-0.483836	-0.0780457	GroupB	10	-	328044	330204	ORF-T	YJL057C	IKS1
ST2404	-1.15113	-0.635102	0.109374	GroupB	12	+	1025136	1027112	ORF-T	YLR446W	YLR446W
ST5507	-1.02167	-0.942425	0.191952	GroupB	10	-	398788	402500	ORF-T	YJL020C	BBC1
ST7027	-1.06855	-0.861213	0.126544	GroupB	16	-	194269	195677	ORF-T	YPL186C	UIP4
ST1818	-1.01424	-0.88138	-0.012343	GroupB	10	+	424992	431320	ORF-T	YJL005W	CYR1
ST3620	-1.07456	-0.885216	-0.139113	GroupB	16	+	901643	906771	ORF-T	YPR184W	GDB1
ST7067	-1.44566	-1.02191	0.234014	GroupB	16	-	324389	326333	ORF-T	YPL119C	DBP1
ST4572	-1.53718	-0.818627	-0.0832681	GroupB	5	-	262021	264141	ORF-T	YER054C	GIP2
ST2134	-1.67691	-0.78263	-0.151999	GroupB	12	+	88449	91433	ORF-T	YLL026W	HSP104
ST0923	-1.47265	-1.10819	0.0392548	GroupB	5	+	364513	366545	ORF-T	YER103W	SSA4
ST5408	-1.48703	-1.0156	-0.143778	GroupB	10	-	111558	113422	ORF-T	YJL163C	YJL163C
ST2239	-1.73175	-0.585808	-0.208298	GroupB	12	+	425185	426737	ORF-T	YLR142W	PUT1
ST5770	-1.87159	-0.54812	-0.39693	GroupB	11	-	453816	455304	ORF-T	YKR009C	FOX2
ST3525	-1.93499	-0.550812	-0.350096	GroupB	16	+	629235	631339	ORF-T	YPR030W	CSR2
ST2836	-1.67573	-0.372058	0.0370547	GroupB	14	+	406307	408091	ORF-T	YNL117W	MLS1
ST1252	-1.68614	-0.454489	-0.0183314	GroupB	7	+	654619	656411	ORF-T	YGR088W	CTT1
ST6182	-1.41636	-0.48112	-0.17525	GroupB	13	-	165541	167341	ORF-T	YML054C	CYB2
ST1827	-1.5289	-0.459301	-0.146117	GroupB	10	+	452216	453656	ORF-T	YJR008W	YJR008W
ST5395	-1.4937	-0.69914	-0.824196	GroupB	10	-	81885	82989	ORF-T	YJL185C	YJL185C
ST3655	-1.53262	-0.718079	-1.0593	unassigned	1	-	80603	82587	ORF-T	YAL034C	FUN19
ST5609	-1.60685	-0.915274	-1.11599	unassigned	10	-	712156	717580	ORF-T	YJR151C	DAN4
ST5347	-1.85071	-0.861758	-1.09512	GroupB	9	-	342837	343917	ORF-T	YIL007C	NAS2
ST3361	-1.86647	-1.17279	-0.908258	GroupB	16	+	130041	132313	ORF-T	YPL222W	FMP40
ST2444	-1.88438	-1.1671	-1.02902	GroupB	13	+	92201	94345	ORF-T	YML088W	UFO1
ST2425	-1.78358	-1.01754	-0.917014	GroupB	13	+	32233	34105	ORF-T	YML118W	NGL3
ST5091	-1.87705	-0.908049	-0.84402	GroupB	8	-	64398	65910	ORF-T	YHL021C	FMP12
ST4784	-1.7877	-0.851642	-0.778235	GroupB	7	-	153103	154343	ORF-T	YGL185C	YGL185C
ST1476	-1.69723	-0.914311	-0.841385	GroupB	8	+	280745	281329	ORF-T	YHR087W	YHR087W
ST5773	-1.74877	-0.880667	-0.927632	GroupB	11	-	461112	462448	ORF-T	YKR011C	YKR011C
ST3319	-1.52672	-0.31521	-0.53028	GroupB	15	+	1065019	1066355	ORF-T	YOR385W	YOR385W
ST4305	-1.57865	-0.486075	-0.680997	GroupB	4	-	971769	974305	ORF-T	YDR258C	HSP78
ST3398	-1.20558	-0.420658	-0.607538	GroupB	16	+	237313	239153	ORF-T	YPL166W	ATG29
ST7047	-1.16793	-0.37587	-0.709121	unassigned	16	-	255885	256829	ORF-T	YPL156C	PRM4
ST2348	-1.40752	-0.441698	-0.629266	GroupB	12	+	828623	829495	ORF-T	YLR350W	ORM2
ST5700	-1.24402	-0.530626	-0.536353	GroupB	11	-	269327	270359	ORF-T	YKL091C	YKL091C
ST4787	-1.35697	-0.579779	-0.48664	GroupB	7	-	163375	165079	ORF-T	YGL179C	TOS3
ST6423	-1.33627	-0.448026	-0.84497	unassigned	14	-	58821	59829	ORF-T	YNL305C	YNL305C
ST7016	-1.14744	-0.406321	-1.08796	unassigned	16	-	162453	163669	ORF-T	YPL206C	YPL206C
ST3787	-1.16957	-0.516298	-1.0019	unassigned	2	-	369963	370763	ORF-T	YBR066C	NRG2
ST1904	-1.32657	-0.463001	-1.15544	unassigned	10	+	704072	705672	ORF-T	YJR146W, YJR147W	YJR146W, HMS2
ST3321	-1.24679	-0.491025	-1.09601	unassigned	16	+	22881	24785	ORF-T	YPL274W	SAM3
ST1104	-1.23166	-0.529768	-1.17769	unassigned	7	+	216235	217307	ORF-T	YGL153W	PEX14
ST0599	-1.23835	-0.580622	-0.894528	unassigned	4	+	858093	859237	ORF-T	YDR204W	COQ4
ST0337	-1.32603	-0.756988	-1.01749	unassigned	3	+	237074	238890	ORF-T	YCR068W	ATG15
ST3582	-1.26619	-0.78012	-1.0822	unassigned	16	+	789907	791275	ORF-T	YPR127W	YPR127W
ST0742	-1.23853	-0.704205	-1.14061	unassigned	4	+	1334573	1336981	ORF-T	YDR436W	PPZ2
ST3885	-1.29995	-0.705724	-1.11944	unassigned	2	-	702500	704140	ORF-T	YBR241C	YBR241C
ST3784	-1.20583	-0.663986	-1.0368	unassigned	2	-	365852	366603	ORF-T	YBR062C	YBR062C
ST2757	-1.1788	-0.709611	-0.913402	unassigned	14	+	188003	190963	ORF-T	YNL243W	SLA2
ST0032	-1.21619	-0.692766	-0.958067	unassigned	1	+	136863	137639	ORF-T	YAL008W	FUN14
ST5331	-1.12404	-0.631879	-0.923662	unassigned	9	-	289165	290117	ORF-T	YIL034C	CAP2
ST4695	-1.11485	-0.64736	-0.998401	unassigned	6	-	104613	106309	ORF-T	YFL016C	MDJ1
ST5726	-1.07256	-0.638801	-1.01715	unassigned	11	-	334815	335839	ORF-T	YKL055C	OAR1
ST0768	-1.09556	-0.636489	-1.03986	unassigned	4	+	1417333	1418437	ORF-T	YDR480W	DIG2
ST3531	-0.993854	-0.530459	-0.799202	unassigned	16	+	645875	646443	ORF-T	YPR036W-A	YPR036W-A
ST6759	-0.956072	-0.589341	-0.832862	unassigned	15	-	422526	423942	ORF-T	YOR049C	RSB1
ST1422	-1.07634	-0.580693	-0.827343	unassigned	8	+	138690	139890	ORF-T	YHR017W	YSC83
ST5332	-1.08281	-0.53824	-0.674928	unassigned	9	-	290237	291941	ORF-T	YIL033C	BCY1
ST5631	-1.0607	-0.556453	-0.736156	unassigned	11	-	63704	67624	ORF-T	YKL201C	MNN4
ST4052	-1.02805	-0.626467	-0.711256	unassigned	4	-	145749	147629	ORF-T	YDL174C	DLD1
ST0646	-1.02401	-0.672608	-0.713669	unassigned	4	+	1035773	1036933	ORF-T	YDR287W	YDR287W
ST3761	-1.03705	-0.656134	-0.803669	unassigned	2	-	306140	306988	ORF-T	YBR035C	PDX3
ST3532	-1.05508	-0.73366	-0.776769	unassigned	16	+	647283	648435	ORF-T	YPR039W, YPR040W	YPR039W, TIP41
ST1614	-1.10266	-0.719595	-0.799389	unassigned	9	+	180337	182097	ORF-T	YIL097W	FYV10
ST2564	-1.15546	-0.672745	-0.770514	unassigned	13	+	439137	442097	ORF-T	YMR086W	YMR086W
ST2353	-1.16568	-0.714624	-0.822895	unassigned	12	+	840255	841151	ORF-T	YLR356W	YLR356W
ST2485	-0.796682	-0.414851	-0.780863	unassigned	13	+	220097	220849	ORF-T	YML028W	TSA1
ST1237	-0.821826	-0.454087	-0.778991	unassigned	7	+	606123	607307	ORF-T	YGR058W	PEF1
ST3309	-0.742397	-0.355553	-0.776934	unassigned	15	+	1026811	1028075	ORF-T	YOR368W	RAD17
ST1475	-0.662247	-0.39443	-0.771997	unassigned	8	+	277937	280041	ORF-T	YHR086W	NAM8
ST6890	-0.70506	-0.397556	-0.740618	unassigned	15	-	822383	825439	ORF-T	YOR267C	HRK1
ST2031	-0.764373	-0.531869	-0.709614	unassigned	11	+	371380	373820	ORF-T	YKL034W	TUL1
ST4067	-0.833261	-0.538528	-0.703186	unassigned	4	-	201605	202661	ORF-T	YDL142C	CRD1
ST3980	-0.864873	-0.639767	-0.683721	unassigned	3	-	173654	176510	ORF-T	YCR030C	SYP1
ST2951	-0.912784	-0.657539	-0.749812	unassigned	14	+	708468	711332	ORF-T	YNR047W	YNR047W
ST1060	-0.80856	-0.636631	-0.637632	unassigned	7	+	69634	72650	ORF-T	YGL227W	VID30
ST0534	-0.78056	-0.610803	-0.597931	unassigned	4	+	603035	603603	ORF-T	YDR079W	PET100
ST3222	-0.777414	-0.621941	-0.590989	unassigned	15	+	759754	760738	ORF-T	YOR223W	YOR223W
ST1156	-0.753162	-0.643986	-0.696793	unassigned	7	+	359411	360211	ORF-T	YGL079W	YGL079W
ST0624	-0.736262	-0.655045	-0.760372	unassigned	4	+	954269	955101	ORF-T	YDR246W	TRS23
ST7060	-0.769452	-0.791181	-0.677396	unassigned	16	-	298477	299533	ORF-T	YPL134C	ODC1
ST0967	-0.70142	-0.731023	-0.696244	unassigned	5	+	552481	553337	ORF-T	YER182W	FMP10
ST2030	-0.743188	-0.733031	-0.68324	unassigned	11	+	369420	371188	ORF-T	YKL035W	UGP1
ST6826	-0.932317	-0.345373	-0.751702	unassigned	15	-	639422	642214	ORF-T	YOR162C	YRR1
ST2865	-0.946047	-0.413303	-0.660302	unassigned	14	+	488379	490187	ORF-T	YNL073W	MSK1
ST4543	-0.946948	-0.4772	-0.702319	unassigned	5	-	191949	192717	ORF-T	YER018C	SPC25
ST5495	-1.01179	-0.282187	-0.571476	unassigned	10	-	347276	348788	ORF-T	YJL048C	UBX6
ST0222	-1.03226	-0.357349	-0.564659	unassigned	2	+	647448	650056	ORF-T	YBR212W	NGR1
ST3685	-1.05864	-0.471067	-0.501838	unassigned	2	-	24949	28605	ORF-T	YBL101C	ECM21
ST5043	-0.903717	-0.499229	-0.594388	unassigned	7	-	978022	979430	ORF-T	YGR244C	LSC2
ST4825	-0.985404	-0.472526	-0.578961	unassigned	7	-	308687	310231	ORF-T	YGL104C	VPS73
ST5866	-0.976934	-0.566434	-0.553759	unassigned	12	-	151253	154021	ORF-T	YLR001C	YLR001C
ST3330	-0.941829	-0.519153	-0.487604	unassigned	16	+	40929	43145	ORF-T	YPL265W	DIP5
ST6692	-0.922253	-0.585581	-0.515462	unassigned	15	-	213742	217118	ORF-T	YOL060C	MAM3
ST0342	-0.947763	-0.57528	-0.433429	unassigned	3	+	252794	254202	ORF-T	YCR079W	PTC6
ST5571	-0.973926	-0.594056	-0.481846	unassigned	10	-	594756	598380	ORF-T	YJR091C	JSN1
ST1486	-0.922169	-0.3947	-0.446623	unassigned	8	+	324673	326777	ORF-T	YHR105W, YHR106W	YPT35, TRR2
ST0135	-0.992461	-0.434024	-0.409872	GroupB	2	+	347816	349456	ORF-T	YBR056W	YBR056W
ST4969	-0.969876	-0.485039	-0.410766	unassigned	7	-	763695	765887	ORF-T	YGR138C	TPO2
ST1533	-0.872844	-0.450766	-0.435045	unassigned	8	+	445714	447682	ORF-T	YHR171W	ATG7
ST3058	-0.854925	-0.447489	-0.491194	unassigned	15	+	265346	266194	ORF-T	YOL032W	OPI10
ST0036	-0.804711	-0.378263	-0.501148	unassigned	1	+	143599	147599	ORF-T	YAL002W	VPS8
ST6225	-0.798603	-0.409251	-0.461588	unassigned	13	-	316941	318469	ORF-T	YMR021C	MAC1
ST3364	-0.787097	-0.419268	-0.493785	unassigned	16	+	136721	138145	ORF-T	YPL219W	PCL8
ST6026	-0.860919	-0.509249	-0.406282	unassigned	12	-	675533	677741	ORF-T	YLR266C	PDR8
ST1632	-0.870523	-0.540869	-0.437826	unassigned	9	+	258537	259889	ORF-T	YIL050W	PCL7
ST6674	-0.777751	-0.58259	-0.429524	unassigned	15	-	155211	158918	ORF-T	YOL087C	YOL087C
ST1996	-0.805839	-0.511056	-0.443912	unassigned	11	+	278643	280019	ORF-T	YKL085W	MDH1
ST3781	-0.755787	-0.520122	-0.457305	unassigned	2	-	356764	360332	ORF-T	YBR059C	AKL1
ST3499	-0.742001	-0.494198	-0.467945	unassigned	16	+	544595	548147	ORF-T	YPL006W	NCR1
ST0736	-0.702989	-0.49465	-0.451722	unassigned	4	+	1319973	1321949	ORF-T	YDR425W	SNX41
ST4252	-0.727949	-0.483882	-0.440655	unassigned	4	-	753512	755320	ORF-T	YDR148C	KGD2
ST6840	-1.34003	-0.830657	-0.838486	unassigned	15	-	681286	682182	ORF-T	YOR185C	GSP2
ST2071	-1.18821	-0.898907	-0.758069	unassigned	11	+	506540	507476	ORF-T	YKR034W	DAL80
ST0350	-1.28363	-0.884631	-0.772573	unassigned	3	+	274354	277474	ORF-T	YCR091W	KIN82
ST1167	-1.21649	-0.624859	-0.75452	unassigned	7	+	385155	388811	ORF-T	YGL062W	PYC1
ST0934	-1.21262	-0.717279	-0.701661	unassigned	5	+	415825	416601	ORF-T	YER128W	YER128W
ST5214	-1.32236	-0.702291	-0.729336	GroupB	8	-	420198	422726	ORF-T	YHR161C	YAP1801
ST6373	-1.31742	-0.786617	-0.705491	GroupB	13	-	806741	808117	ORF-T	YMR271C	URA10
ST1995	-1.25698	-0.633601	-0.67642	GroupB	11	+	277707	278627	ORF-T	YKL086W	SRX1
ST0013	-1.35449	-0.616303	-0.629871	GroupB	1	+	57503	57959	ORF-T	YAL044W-A	YAL044W-A
ST0774	-1.33169	-0.641236	-0.645945	GroupB	4	+	1436109	1436693	ORF-T	YDR493W	FMP36
ST4712	-0.988269	-0.741669	-0.66826	unassigned	6	-	183013	184285	ORF-T	YFR018C	YFR018C
ST0348	-1.10408	-0.840197	-0.702046	unassigned	3	+	267146	272290	ORF-T	YCR089W	FIG2
ST0692	-1.09678	-0.927297	-0.640359	unassigned	4	+	1190005	1191853	ORF-T	YDR358W	GGA1
ST3005	-1.06429	-0.822018	-0.531587	unassigned	15	+	109114	109986	ORF-T	YOL110W	SHR5
ST6141	-1.10098	-0.687176	-0.555201	unassigned	13	-	27909	29877	ORF-T	YML120C	NDI1
ST3001	-1.13238	-0.755976	-0.61635	unassigned	15	+	99690	101114	ORF-T	YOL116W	MSN1
ST3026	-0.926919	-0.874671	-0.623861	unassigned	15	+	170786	180514	ORF-T	YOL081W	IRA2
ST4963	-0.907785	-0.974115	-0.661633	unassigned	7	-	751231	753975	ORF-T	YGR130C	YGR130C
ST2761	-0.915833	-0.939495	-0.745475	unassigned	14	+	200411	202019	ORF-T	YNL239W	LAP3
ST3773	-0.980915	-0.915022	-0.792032	unassigned	2	-	339636	340772	ORF-T	YBR053C	YBR053C
ST3434	-0.977782	-0.968585	-0.784081	unassigned	16	+	355659	357731	ORF-T	YPL104W	MSD1
ST3057	-0.82087	-0.908736	-0.642294	unassigned	15	+	263418	265138	ORF-T	YOL033W	MSE1
ST4445	-0.751833	-0.943234	-0.611936	unassigned	4	-	1429073	1430801	ORF-T	YDR488C	PAC11
ST3160	-0.793021	-0.951704	-0.626561	unassigned	15	+	533970	537050	ORF-T	YOR113W	AZF1
ST3852	-0.73383	-0.869194	-0.720812	unassigned	2	-	586444	589204	ORF-T	YBR179C	FZO1
ST3185	-0.790268	-0.846193	-0.764249	unassigned	15	+	632146	633234	ORF-T	YOR158W	PET123
ST1492	-0.801703	-0.90688	-0.718823	unassigned	8	+	336337	337921	ORF-T	YHR113W	YHR113W
ST6087	-0.833704	-0.928062	-0.7773	unassigned	12	-	868475	871387	ORF-T	YLR373C	VID22
ST5704	-0.919712	-0.835105	-0.829363	unassigned	11	-	276647	277607	ORF-T	YKL087C	CYT2
ST3240	-0.857516	-0.842598	-0.860752	unassigned	15	+	811659	812379	ORF-T	YOR258W	HNT3
ST5532	-0.864303	-0.87326	-0.831225	unassigned	10	-	466300	467052	ORF-T	YJR017C	ESS1
ST1234	-0.882018	-0.872515	-0.826495	unassigned	7	+	599395	601259	ORF-T	YGR055W	MUP1
ST7147	-0.983313	-0.744197	-0.831086	unassigned	16	-	567175	567951	ORF-T	YPR006C	ICL2
ST3448	-0.960659	-0.749861	-0.869466	unassigned	16	+	386883	393619	ORF-T	YPL085W	SEC16
ST3583	-0.840021	-0.728105	-0.966787	unassigned	16	+	792659	793811	ORF-T	YPR129W	SCD6
ST5857	-0.895061	-0.743345	-0.981869	unassigned	12	-	105397	109029	ORF-T	YLL020C, YLL019C, YLL018C-A	YLL020C, KNS1, COX19
ST1085	-0.901246	-0.755871	-0.895928	unassigned	7	+	157867	159211	ORF-T	YGL181W	GTS1
ST5617	-0.90676	-0.804172	-0.931318	unassigned	11	-	17133	18501	ORF-T	YKL218C	SRY1
ST6766	-1.08561	-0.7404	-0.902985	unassigned	15	-	442758	443638	ORF-T	YOR062C	YOR062C
ST4675	-1.10547	-0.833987	-0.944318	unassigned	6	-	45661	47789	ORF-T	YFL042C	YFL042C
ST5234	-1.09275	-0.80655	-0.782546	unassigned	8	-	496160	497280	ORF-T	YHR198C	FMP22
ST1170	-1.09158	-0.822466	-0.817675	unassigned	7	+	392123	393731	ORF-T	YGL059W	YGL059W
ST1212	-1.06143	-0.842249	-0.858333	unassigned	7	+	529051	531187	ORF-T	YGR023W	MTL1
ST4463	-1.09198	-0.880238	-0.879079	unassigned	4	-	1474865	1476513	ORF-T	YDR516C	EMI2
ST1408	-1.03271	-0.892425	-1.01023	unassigned	8	+	99138	100530	ORF-T	YHL004W	MRP4
ST5586	-1.09691	-1.00388	-0.876329	unassigned	10	-	638124	639036	ORF-T	YJR113C	RSM7
ST1472	-1.13136	-0.987616	-0.879817	unassigned	8	+	272617	273673	ORF-T	YHR083W	SAM35
ST2396	-0.97406	-1.02386	-0.860462	unassigned	12	+	988328	990592	ORF-T	YLR427W	MAG2
ST0103	-1.02872	-1.00296	-0.897571	unassigned	2	+	242792	244360	ORF-T	YBR003W	COQ1
ST2720	-1.00417	-0.959222	-0.973287	unassigned	14	+	60257	61634	ORF-T	YNL304W, YNL303W	YPT11, YNL303W
ST5727	-0.914909	-0.948137	-0.995857	unassigned	11	-	335951	338519	ORF-T	YKL054C	DEF1
ST5795	-0.923765	-0.97899	-0.944463	unassigned	11	-	523000	523640	ORF-T	YKR045C	YKR045C
ST4916	-0.885263	-1.01754	-0.967348	unassigned	7	-	616247	617391	ORF-T	YGR062C	COX18
ST3140	-1.2504	-0.850376	-0.890498	unassigned	15	+	480554	481842	ORF-T	YOR084W	YOR084W
ST1637	-1.19507	-0.854684	-0.94474	unassigned	9	+	268585	270721	ORF-T	YIL046W	MET30
ST1700	-1.24004	-0.869912	-0.980712	unassigned	10	+	36529	37841	ORF-T	YJL210W	PEX2
ST3139	-1.23826	-0.922613	-1.0036	unassigned	15	+	479437	480554	ORF-T	YOR083W	WHI5
ST6290	-1.14105	-0.972383	-0.98652	unassigned	13	-	538613	540109	ORF-T	YMR135C	GID8
ST3547	-1.10003	-1.00198	-1.069	unassigned	16	+	681171	682123	ORF-T	YPR066W	UBA3
ST3305	-1.15522	-0.940693	-1.08509	unassigned	15	+	1009979	1011059	ORF-T	YOR358W	HAP5
ST5293	-1.2697	-0.99452	-0.94739	unassigned	9	-	187885	188869	ORF-T	YIL093C	RSM25
ST4595	-1.23849	-1.05341	-1.04533	unassigned	5	-	316749	318581	ORF-T	YER078C	YER078C
ST0846	-1.29411	-0.994443	-1.0551	unassigned	5	+	141497	144033	ORF-T	YEL007W	YEL007W

## Sheet: Figure4A
swr1_rrp6Minusrrp6	rtt109_rrp6Minusrrp6	ssu72_rrp6Minusrrp6_gl
novel5571	1.41375	0.801103	2.18467
novel4026	1.16927	0.896857	2.05158
novel0694	1.10059	0.616434	1.80067
novel1312	1.08485	0.351046	1.84307
novel4076	1.6703	0.0785363	1.9508
novel1279	1.44584	0.173179	2.00043
novel0151	1.3593	0.179649	1.56728
novel6682	1.45811	0.209594	1.33397
novel5622	1.3805	0.7728	1.68138
novel0266	1.38426	0.835544	1.60143
novel3948	1.32417	0.604094	1.62033
novel1970	1.59603	0.805177	1.52422
novel5492	1.92485	0.975782	1.70311
novel1954	1.58763	1.231	1.70907
novel0039	1.76781	1.52146	2.40717
novel4065	1.45141	0.68709	2.67506
novel0215	2.08469	1.17512	1.3218
novel0584	2.25155	0.948407	1.06816
novel2864	2.51561	0.351616	1.56927
novel1071	2.04526	0.550768	1.56355
novel5253	3.15862	0.219786	1.48687
novel0612	0.884252	0.781016	1.09572
novel2256	0.917343	0.823298	0.976235
novel1924	1.1535	0.639719	1.1516
novel2454	0.950815	0.946144	1.46864
novel0445	1.47064	0.890873	1.08384
novel1306	1.35779	0.875371	0.967985
novel1940	0.896826	0.96428	0.463928
novel4570	1.67537	1.42825	0.659133
novel6065	1.30417	1.24512	0.710072
novel7593	1.44494	1.4381	1.18865
novel4335	1.98138	2.12815	1.5952
novel0198	1.55228	0.414314	1.15237
novel6726	1.71687	0.306496	1.05518
novel7416	1.64965	-0.0659208	0.751897
novel6671	1.06913	-0.218523	1.11342
novel3776	1.2126	-0.25955	0.83984
novel4633	1.08401	0.096527	0.94863
novel0368	1.04613	0.0118343	1.38903
novel0064	0.737874	0.221362	1.41205
novel4211	0.737903	-0.173831	1.29827
novel3830	0.756508	-0.344345	1.22244
novel6193	0.412418	-0.28982	1.18537
novel2289	0.971014	-0.870976	1.23163
novel0300	0.785836	-1.24768	1.04452

## Sheet: Figure4B
swr1_rrp6Minusrrp6	rtt109_rrp6Minusrrp6	ssu72_rrp6Minusrrp6_gl
novel032	1.34465	0.568326	0.884635
novel016	1.28742	0.52449	0.93522
NSR030	1.20118	0.828496	0.849863
novel040	1.0577	0.772151	0.790197
NSSR_117	1.47046	0.602666	0.687905
novel151	1.38955	0.574156	0.477716
NSSR_076	0.820003	0.70806	0.649919
NSSR_176	0.781214	0.718326	0.51707
NSSR_164	0.946798	0.763493	0.483028
novel027	0.859223	0.436277	0.82631
NSSR_201	0.733451	-0.0142803	0.714806
NSR008	0.767974	-0.0825092	0.712985
novel248	0.779058	-0.296268	0.57507
NSSR_123	0.967836	0.0222227	0.671038
novel177	1.05972	-0.0385695	0.507433
novel006	0.972655	0.227374	0.444268
novel281	0.878206	0.333233	0.298256
NSSR_079	0.747371	0.177895	0.285954
NSR019	0.649526	0.184099	0.254043
novel042	0.438683	0.175863	0.583286
novel153	1.23027	0.381444	0.0738175
novel211	1.13251	0.31525	0.036126
NSR013	1.21752	0.328371	0.201036
NSSR_112	1.27624	0.074126	0.101913
NSR073	1.11743	-0.069219	-0.273278
NSR038	1.21009	-0.366374	-0.297252
novel110	0.632108	0.0595267	-0.116421
novel120	0.750019	-0.262194	-0.223306
novel067	1.00816	0.665385	-0.283394
novel156	0.971929	0.62173	-0.346152
NSR050	0.880222	0.572787	0.0308728
novel242	0.482215	0.729337	-0.0933958
novel017	0.503498	0.323823	-0.494679
novel253	0.638869	0.335281	-0.851462
novel028	1.17855	0.657259	0.320533
NSR085	1.10029	0.768574	0.272889
novel137	0.972296	0.628159	0.317134
novel116	1.06029	1.01733	0.166234
novel003	1.43278	0.639666	-0.0150808
novel176	1.26523	1.18093	-0.12218
NSR047	1.20783	1.1245	-0.232895
NSR006	1.37137	1.14407	0.0690919
novel074	1.56198	1.42681	0.659073
novel243	1.2126	1.34016	0.636334
NSR036	0.779736	1.45482	0.149876
novel154	0.688715	1.5062	-0.373981
NSSR_146	1.71299	0.442101	0.165807
NSR075	1.5671	0.366238	0.187825
novel146	1.88205	0.32928	0.0989052
NSR007	1.8194	0.427768	0.53051
NSSR_002	1.96458	0.329829	0.409082
novel030	1.45948	0.191622	0.845717
novel049	1.29403	0.198913	0.636472
NSR023	1.48038	0.208094	0.366092
novel015	2.31882	0.547772	1.04503
NSSR_193	2.60403	0.198166	0.939524
NSSR_197	2.44371	0.551974	0.498905
novel044	2.19458	0.596655	0.62099
novel096	1.97226	-0.0467442	0.498895
NSSR_021	2.16553	-0.156165	0.178601
NSR040	1.86648	-0.523751	0.301602
NSR078	1.72417	-0.346829	0.205783
NSSR_131	2.44055	0.110915	0.0556559
NSSR_097	2.27167	0.0779597	-0.285344
NSSR_125	1.72097	1.62106	-1.35356
NSR035	1.7448	0.70418	-1.27074
NSSR_217	1.99996	1.27973	0.96171
NSR010	1.80239	1.36616	1.0475
NSR072	2.0751	1.27378	1.34051
novel084	2.20065	2.01967	0.760619
NSSR_118	2.11019	1.65017	0.234899
NSSR_153	2.95786	1.14961	-0.127478
novel082	1.61795	2.28857	1.41104
novel186	1.72547	2.0611	1.38563
novel039	1.83843	2.80387	0.177197
novel045	1.20445	0.491434	1.51217
NSR049	0.917101	0.56634	1.57639
novel223	1.08552	0.535974	1.23768
novel004	0.939317	0.449779	1.33735
NSR071	1.22052	0.922895	1.88508
NSSR_068	1.53843	0.826716	1.29226
novel251	0.765473	0.741226	2.01694
novel070	0.638657	0.389203	1.80062
novel219	0.461181	0.0141744	1.61631
novel252	0.786203	-0.138504	2.62102
NSSR_124	2.03302	0.275482	1.80601
NSR081	2.16556	-0.631879	1.39128
NSR026	1.32401	-0.488341	1.73232
novel204	1.13795	-0.496774	1.29472
NSR052	1.46795	-0.827124	0.900018
NSR056	0.957017	-1.35058	1.02632
novel244	1.12109	-0.567357	0.956307
novel123	0.95434	-0.412068	0.794204
novel056	1.17971	-0.334329	0.400834
NSSR_122	1.2296	-0.680328	0.181449
NSR080	1.1899	-0.956848	0.461108
NSSR_058	0.821512	-0.638259	0.480312
NSSR_040	0.670055	-0.794459	0.499557
NSR060	1.41013	-1.64447	-0.432137
NSR005	0.866294	-1.4103	-0.27657

## Sheet: GroupA_GOterm.txt
Category	Term	Count	%	PValue	Genes	List Total	Pop Hits	Pop Total	Fold Enrichment	Bonferroni	Benjamini	FDR
GOTERM_BP_ALL	GO:0034470~ncRNA processing	207	27.7852	1.11719e-108	YKL099C, YNL096C, YMR290C, YJL191W, YHR069C, YIL069C, YDL060W, YKL078W, YER082C, YJL125C, YMR014W, YNL112W, YBR257W, YGR145W, YGL246C, YDL213C, YCL059C, YLR129W, YDR449C, YPL126W, YDL201W, YLR002C, YMR049C, YOL077C, YBR181C, YKL156W, YBR142W, YKL018W, YDR365C, YGR118W, YGR214W, YPL146C, YOR004W, YKL172W, YOR206W, YGL120C, YKL009W, YFR001W, YDR324C, YNL124W, YMR131C, YNL062C, YJL136C, YNR024W, YDL…	638	335	4970	4.8135	1.53614e-105	1.53614e-105	1.83672e-105	104.736
GOTERM_BP_ALL	GO:0042254~ribosome biogenesis	211	28.3221	1.34211e-107	YDR447C, YFR002W, YKL099C, YNL096C, YMR290C, YJL191W, YKL143W, YHR069C, YIL069C, YDL060W, YKL078W, YER082C, YBR267W, YMR014W, YNL112W, YBR257W, YGR145W, YGL246C, YDL213C, YCL059C, YLR129W, YDR449C, YPL126W, YGL189C, YLR002C, YMR049C, YOL077C, YBR181C, YKL156W, YBR142W, YJL122W, YDR365C, YGR118W, YHR066W, YGR214W, YPL146C, YOR004W, YGR245C, YKL172W, YOR206W, YGL120C, YML024W, YKL009W, YFR001W, YDR…	638	351	4970	4.68286	1.8454e-104	9.227e-105	2.20649e-104	103.656
GOTERM_BP_ALL	GO:0006364~rRNA processing	172	23.0872	3.03627e-105	YKL099C, YGL078C, YNL096C, YHR089C, YMR290C, YDR087C, YJL191W, YHR069C, YPR137W, YIL069C, YDL060W, YPR143W, YNL182C, YGR103W, YJR041C, YKL078W, YMR128W, YHR088W, YER082C, YPR144C, YER126C, YMR014W, YNL112W, YLR196W, YML043C, YDR450W, YHR021C, YBR257W, YPL093W, YGR145W, YER006W, YGL029W, YGL246C, YNL308C, YBR048W, YDL213C, YOR272W, YDR412W, YDR339C, YCL059C, YOL080C, YLR197W, YAL033W, YLR129W, YDR…	638	239	4970	5.60617	4.17487e-102	1.39162e-102	4.99177e-102	101.302
GOTERM_BP_ALL	GO:0016072~rRNA metabolic process	175	23.4899	6.89424e-105	YKL099C, YGL078C, YNL096C, YHR089C, YMR290C, YDR087C, YJL191W, YHR069C, YPR137W, YIL069C, YDL060W, YPR143W, YNL182C, YGR103W, YJR041C, YKL078W, YMR128W, YHR088W, YER082C, YPR144C, YER126C, YMR014W, YNL112W, YLR196W, YML043C, YDR450W, YHR021C, YBR257W, YPL093W, YOL115W, YGR145W, YER006W, YGL029W, YGL246C, YNL308C, YBR048W, YDL213C, YOR272W, YDR412W, YDR339C, YCL059C, YOL080C, YLR197W, YAL033W, YLR…	638	248	4970	5.49695	9.47959e-102	2.3699e-102	1.13345e-101	100.946
GOTERM_BP_ALL	GO:0034660~ncRNA metabolic process	216	28.9933	1.65792e-99	YKL099C, YNL096C, YMR290C, YJL191W, YHR069C, YIL069C, YDL060W, YKL078W, YER082C, YJL125C, YMR014W, YNL112W, YBR257W, YGR145W, YGL246C, YDL213C, YCL059C, YLR129W, YDR449C, YPL126W, YDL201W, YLR002C, YMR049C, YOL077C, YBR181C, YKL156W, YBR142W, YKL018W, YDR365C, YGR118W, YGR214W, YPL146C, YOR004W, YKL172W, YOR206W, YGL120C, YKL009W, YFR001W, YDR324C, YNL124W, YMR131C, YNL062C, YJL136C, YNR024W, YDL…	638	393	4970	4.28151	2.27963e-96	4.55927e-97	2.72569e-96	95.5645
GOTERM_BP_ALL	GO:0022613~ribonucleoprotein complex biogenesis	217	29.1275	2.2225e-99	YDR447C, YFR002W, YKL099C, YNL096C, YMR290C, YJL191W, YKL143W, YHR069C, YIL069C, YDL060W, YKL078W, YER082C, YBR267W, YMR014W, YNL112W, YNL138W-A, YBR257W, YGR145W, YGL246C, YDL043C, YDL213C, YCL059C, YLR129W, YDR449C, YPL126W, YGL189C, YLR002C, YMR049C, YOL077C, YBR181C, YKL156W, YBR142W, YJL122W, YJL140W, YDR365C, YGR118W, YHR066W, YGR214W, YPL146C, YOR004W, YGR245C, YKL172W, YOR206W, YGL120C, Y…	638	397	4970	4.25799	3.05593e-96	5.09322e-97	3.65389e-96	95.4372
GOTERM_BP_ALL	GO:0006396~RNA processing	232	31.1409	2.72647e-84	YKL099C, YIR009W, YNL096C, YMR290C, YJL191W, YHR069C, YIL069C, YDL060W, YKL078W, YER082C, YJL125C, YMR014W, YNL112W, YNL138W-A, YBR257W, YGR145W, YGL246C, YDL043C, YDL213C, YCL059C, YGR074W, YLR129W, YDR449C, YPL126W, YDL201W, YLR002C, YMR049C, YOL077C, YBR181C, YKL156W, YBR142W, YJL140W, YOR359W, YKL018W, YDR365C, YGR118W, YGR214W, YPL146C, YOR004W, YKL172W, YOR206W, YGL120C, YGL122C, YKL009W, Y…	638	515	4970	3.50927	3.7489e-81	5.35558e-82	4.48245e-81	80.3485
GOTERM_BP_ALL	GO:0016070~RNA metabolic process	297	39.8658	9.00687e-84	YKL099C, YML062C, YIR009W, YNL096C, YMR290C, YJL191W, YHR069C, YKL144C, YPR190C, YNL113W, YIL069C, YDL060W, YKL078W, YGL070C, YER082C, YJL125C, YBR267W, YMR014W, YNL112W, YNL138W-A, YBR257W, YGR145W, YNR012W, YGL246C, YDL043C, YDL213C, YBR154C, YCL059C, YGR074W, YLR129W, YDR449C, YPL126W, YHR143W-A, YDL201W, YMR049C, YLR002C, YOL077C, YBR181C, YKL156W, YBR142W, YJL122W, YKL018W, YOR359W, YJL140W,…	638	820	4970	2.82149	1.23844e-80	1.54806e-81	1.48077e-80	79.8295
GOTERM_BP_ALL	GO:0000462~maturation of SSU-rRNA from tricistronic rRNA transcript (SSU-rRNA, 5.8S rRNA, LSU-rRNA)	71	9.5302	1.18897e-50	YLR192C, YKL099C, YMR143W, YOR056C, YJL191W, YLR441C, YPR132W, YJL010C, YIL069C, YGR128C, YOR078W, YGR103W, YKL078W, YHR065C, YKR057W, YIL019W, YMR128W, YLR186W, YER082C, YPR144C, YOR310C, YCR057C, YML093W, YDR021W, YLR435W, YGR081C, YDR450W, YHR021C, YPR112C, YLR222C, YBR048W, YNL308C, YMR093W, YPL090C, YGR251W, YDR339C, YOR287C, YCL059C, YDL153C, YOR294W, YJL069C, YLR068W, YLR129W, YHR169W, YDR…	638	83	4970	6.66371	1.63484e-47	1.81649e-48	1.95473e-47	46.7089
GOTERM_BP_ALL	GO:0030490~maturation of SSU-rRNA	71	9.5302	3.1588e-49	YLR192C, YKL099C, YMR143W, YOR056C, YJL191W, YLR441C, YPR132W, YJL010C, YIL069C, YGR128C, YOR078W, YGR103W, YKL078W, YHR065C, YKR057W, YIL019W, YMR128W, YLR186W, YER082C, YPR144C, YOR310C, YCR057C, YML093W, YDR021W, YLR435W, YGR081C, YDR450W, YHR021C, YPR112C, YLR222C, YBR048W, YNL308C, YMR093W, YPL090C, YGR251W, YDR339C, YOR287C, YCL059C, YDL153C, YOR294W, YJL069C, YLR068W, YLR129W, YHR169W, YDR…	638	85	4970	6.50691	4.34335e-46	4.34335e-47	5.19321e-46	45.2846
GOTERM_BP_ALL	GO:0010467~gene expression	373	50.0671	3.85406e-47	YDR447C, YIR009W, YMR303C, YMR290C, YPL079W, YNL162W, YHR069C, YOR360C, YKL144C, YNL113W, YPR190C, YIL069C, YDL060W, YDL061C, YER082C, YMR014W, YBR297W, YNL112W, YNL138W-A, YBR210W, YGR145W, YGL246C, YBR154C, YDL213C, YCL059C, YGR074W, YML027W, YOL120C, YLR129W, YDR449C, YDL201W, YBR181C, YKL156W, YBR142W, YGR118W, YGR214W, YPL047W, YPL146C, YLR226W, YBR143C, YKL172W, YGL120C, YNL124W, YDR471W, Y…	638	1620	4970	1.79362	5.29934e-44	4.81758e-45	6.33626e-44	43.1982
GOTERM_BP_ALL	GO:0044085~cellular component biogenesis	250	33.557	5.01255e-45	YDR447C, YKL099C, YFR002W, YPL144W, YNL096C, YMR290C, YJL191W, YKL143W, YHR069C, YKL144C, YIL069C, YDL060W, YKL078W, YER082C, YBR267W, YMR014W, YNL112W, YNL138W-A, YBR257W, YGR145W, YGL246C, YDL043C, YDL213C, YCL059C, YLR129W, YDR449C, YPL126W, YGL189C, YLR002C, YKL096W, YMR049C, YOL077C, YBR181C, YKL156W, YBR142W, YJL122W, YJL140W, YDR365C, YGR118W, YHR066W, YKL122C, YGR214W, YPL146C, YOR004W, Y…	638	868	4970	2.24365	6.89226e-42	5.74355e-43	8.24086e-42	41.084
GOTERM_BP_ALL	GO:0000466~maturation of 5.8S rRNA from tricistronic rRNA transcript (SSU-rRNA, 5.8S rRNA, LSU-rRNA)	56	7.51678	2.73864e-37	YKL099C, YOL142W, YHR069C, YJL010C, YNL232W, YPR143W, YOR078W, YKR057W, YHR088W, YLR186W, YER082C, YPR144C, YER126C, YOR310C, YNL002C, YCR057C, YML093W, YDR450W, YPR016C, YOL021C, YPR112C, YLR222C, YGL246C, YNL308C, YDR339C, YCL054W, YCL059C, YDL153C, YOR294W, YJL069C, YLR129W, YHR169W, YDR449C, YDL148C, YHR081W, YDR280W, YJL050W, YMR229C, YGR095C, YGR214W, YKL014C, YOR004W, YDL111C, YLR051C, YGL…	638	69	4970	6.32229	3.76563e-34	2.89664e-35	4.50246e-34	33.3466
GOTERM_BP_ALL	GO:0000460~maturation of 5.8S rRNA	56	7.51678	2.73864e-37	YKL099C, YOL142W, YHR069C, YJL010C, YNL232W, YPR143W, YOR078W, YKR057W, YHR088W, YLR186W, YER082C, YPR144C, YER126C, YOR310C, YNL002C, YCR057C, YML093W, YDR450W, YPR016C, YOL021C, YPR112C, YLR222C, YGL246C, YNL308C, YDR339C, YCL054W, YCL059C, YDL153C, YOR294W, YJL069C, YLR129W, YHR169W, YDR449C, YDL148C, YHR081W, YDR280W, YJL050W, YMR229C, YGR095C, YGR214W, YKL014C, YOR004W, YDL111C, YLR051C, YGL…	638	69	4970	6.32229	3.76563e-34	2.89664e-35	4.50246e-34	33.3466
GOTERM_BP_ALL	GO:0006139~nucleobase, nucleoside, nucleotide and nucleic acid metabolic process	355	47.651	8.1519e-35	YKL099C, YML062C, YBL068W, YIR009W, YNL096C, YMR303C, YMR290C, YJL191W, YOR095C, YHR069C, YKL144C, YPR190C, YNL113W, YDL060W, YIL069C, YKL181W, YDR381W, YKL078W, YGL070C, YER082C, YJL125C, YBR267W, YML022W, YMR014W, YBR297W, YNL112W, YBR257W, YNL138W-A, YGR145W, YNR012W, YGL246C, YDL043C, YDL213C, YBR154C, YCL059C, YGR074W, YJR133W, YML027W, YPR062W, YLR129W, YDR449C, YPL126W, YHR143W-A, YIL139C,…	638	1667	4970	1.65893	1.12089e-31	8.00633e-33	1.34021e-31	30.8728
GOTERM_BP_ALL	GO:0042273~ribosomal large subunit biogenesis	54	7.24832	2.33928e-33	YGL078C, YMR290C, YDR101C, YIR026C, YLR221C, YNL182C, YGR103W, YIL019W, YHR088W, YCR072C, YER126C, YBR267W, YNL002C, YLL034C, YPL211W, YPR016C, YPL093W, YHR170W, YHR197W, YGL029W, YER002W, YOR272W, YHR085W, YKR024C, YIR012W, YOL080C, YOR294W, YDR060W, YOL144W, YLL008W, YMR049C, YOL077C, YGL111W, YDL031W, YDR091C, YBR142W, YJL122W, YML073C, YHR066W, YLR022C, YGR245C, YLR276C, YGL120C, YKL009W, YFR…	638	71	4970	5.92476	3.21651e-30	2.14434e-31	3.84589e-30	29.415
GOTERM_BP_ALL	GO:0000469~cleavages during rRNA processing	47	6.30872	1.62188e-30	YOR294W, YKL099C, YJL069C, YOL142W, YLR129W, YDR449C, YHR169W, YHR069C, YDL148C, YHR081W, YJL010C, YDR280W, YNL232W, YMR229C, YGR095C, YJL050W, YOR078W, YGR214W, YKR057W, YLR186W, YOR004W, YDL208W, YER082C, YPR144C, YOR310C, YNL002C, YDL111C, YCR057C, YLR051C, YOR145C, YFR001W, YML093W, YDR450W, YHR021C, YOL021C, YBR247C, YPR112C, YLR222C, YJR002W, YNL308C, YNR054C, YDR339C, YJL136C, YNR024W, YCL…	638	59	4970	6.20557	2.23009e-27	1.39381e-28	2.66645e-27	26.5741
GOTERM_BP_ALL	GO:0009451~RNA modification	68	9.12752	2.10757e-30	YGL078C, YOR056C, YHR089C, YPR137W, YDL060W, YIR026C, YDR120C, YHR187W, YIL019W, YBL071W-A, YPL086C, YPL212C, YDL208W, YJL125C, YPL030W, YPR144C, YCR072C, YBR267W, YOL125W, YIL008W, YOL141W, YLR401C, YLR435W, YML080W, YNR012W, YHR072W-A, YBL024W, YCL054W, YAL059W, YDR165W, YDR465C, YIR012W, YJR097W, YER127W, YOR294W, YLR197W, YNL141W, YDL201W, YDR361C, YGR024C, YOL093W, YOL124C, YJL122W, YGR200C,…	638	119	4970	4.45141	2.8979e-27	1.70465e-28	3.46494e-27	26.4603
GOTERM_BP_ALL	GO:0034641~cellular nitrogen compound metabolic process	373	50.0671	6.6708e-29	YKL099C, YML062C, YBL068W, YIR009W, YNL096C, YMR303C, YMR290C, YJL191W, YOR095C, YHR069C, YKL144C, YPR190C, YNL113W, YDL060W, YIL069C, YKL181W, YDR381W, YKL078W, YGL070C, YER082C, YJL125C, YBR267W, YML022W, YMR014W, YBR297W, YNL112W, YBR257W, YNL138W-A, YGR145W, YNR012W, YGL246C, YDL043C, YDL213C, YBR154C, YCL059C, YDR321W, YGR074W, YJR133W, YML027W, YPR062W, YLR129W, YDR449C, YPL126W, YHR143W-A,…	638	1896	4970	1.53252	9.17235e-26	5.09575e-27	1.09671e-25	24.9599
GOTERM_BP_ALL	GO:0006807~nitrogen compound metabolic process	377	50.604	9.72538e-28	YKL099C, YML062C, YBL068W, YIR009W, YNL096C, YMR303C, YMR290C, YJL191W, YOR095C, YHR069C, YKL144C, YPR190C, YNL113W, YDL060W, YIL069C, YKL181W, YDR381W, YKL078W, YGL070C, YER082C, YJL125C, YFL028C, YBR267W, YML022W, YMR014W, YBR297W, YNL112W, YBR257W, YNL138W-A, YGR145W, YNR012W, YGL246C, YDL043C, YDL213C, YBR154C, YCL059C, YDR321W, YGR074W, YJR133W, YML027W, YPR062W, YLR129W, YDR449C, YPL126W, Y…	638	1947	4970	1.50838	1.33724e-24	7.03811e-26	1.5989e-24	23.7962
GOTERM_BP_ALL	GO:0000478~endonucleolytic cleavages during rRNA processing	36	4.83221	8.85011e-27	YOR294W, YKL099C, YJL069C, YLR129W, YDR449C, YHR169W, YDL148C, YJL010C, YMR229C, YOR078W, YKR057W, YGR214W, YLR186W, YOR004W, YDL208W, YER082C, YPR144C, YOR310C, YCR057C, YLR051C, YOR145C, YFR001W, YML093W, YDR450W, YHR021C, YBR247C, YPR112C, YLR222C, YJR002W, YNL308C, YNR054C, YDR339C, YJL136C, YCL059C, YOL010W, YML026C, YDL153C	638	40	4970	7.01097	1.21689e-23	6.08445e-25	1.455e-23	22.8371
GOTERM_BP_ALL	GO:0000479~endonucleolytic cleavage of tricistronic rRNA transcript (SSU-rRNA, 5.8S rRNA, LSU-rRNA)	36	4.83221	8.85011e-27	YOR294W, YKL099C, YJL069C, YLR129W, YDR449C, YHR169W, YDL148C, YJL010C, YMR229C, YOR078W, YKR057W, YGR214W, YLR186W, YOR004W, YDL208W, YER082C, YPR144C, YOR310C, YCR057C, YLR051C, YOR145C, YFR001W, YML093W, YDR450W, YHR021C, YBR247C, YPR112C, YLR222C, YJR002W, YNL308C, YNR054C, YDR339C, YJL136C, YCL059C, YOL010W, YML026C, YDL153C	638	40	4970	7.01097	1.21689e-23	6.08445e-25	1.455e-23	22.8371
GOTERM_BP_ALL	GO:0000447~endonucleolytic cleavage in ITS1 to separate SSU-rRNA from 5.8S rRNA and LSU-rRNA from tricistronic rRNA transcript (SSU-rRNA, 5.8S rRNA, LSU-rRNA)	34	4.56376	4.5079e-25	YOR294W, YKL099C, YJL069C, YLR129W, YDR449C, YHR169W, YDL148C, YJL010C, YMR229C, YOR078W, YKR057W, YGR214W, YLR186W, YOR004W, YER082C, YPR144C, YOR310C, YCR057C, YLR051C, YOR145C, YFR001W, YML093W, YDR450W, YBR247C, YPR112C, YLR222C, YJR002W, YNL308C, YNR054C, YDR339C, YJL136C, YCL059C, YOL010W, YML026C, YDL153C	638	38	4970	6.96997	6.19837e-22	2.9516e-23	7.4112e-22	21.1301
GOTERM_BP_ALL	GO:0042274~ribosomal small subunit biogenesis	39	5.2349	4.16356e-23	YER127W, YDR447C, YKL099C, YMR143W, YOR056C, YLR129W, YJL191W, YKL143W, YDL148C, YDL083C, YNL132W, YKL156W, YGR159C, YPL239W, YLR409C, YGR214W, YLR186W, YER082C, YPR144C, YPL266W, YNL075W, YML024W, YOR145C, YNL124W, YPL217C, YMR269W, YHR021C, YPR112C, YHR148W, YGR145W, YNL207W, YJR002W, YBR048W, YNR054C, YDL213C, YNL302C, YCL059C, YOL121C, YLR003C, YKL082C	638	53	4970	5.73224	5.72489e-20	2.60222e-21	6.84508e-20	19.1646
GOTERM_BP_ALL	GO:0044260~cellular macromolecule metabolic process	460	61.745	2.54531e-22	YDR447C, YIR009W, YBL068W, YMR303C, YMR290C, YPL079W, YNL162W, YHR069C, YOR360C, YKL144C, YPR190C, YNL113W, YDL060W, YIL069C, YLR372W, YDL061C, YER082C, YDL212W, YMR014W, YBR297W, YBR002C, YPR051W, YNL112W, YNL138W-A, YBR210W, YGR145W, YGL246C, YBR154C, YDL213C, YCL059C, YKL161C, YGR074W, YML027W, YLR129W, YOL120C, YIL016W, YDR449C, YIL139C, YDL201W, YKL156W, YBR181C, YBR142W, YGR118W, YPL047W, Y…	638	2716	4970	1.31936	3.49981e-19	1.52165e-20	4.18461e-19	18.3783
GOTERM_BP_ALL	GO:0042255~ribosome assembly	44	5.90604	2.9919e-22	YDR447C, YOL080C, YDR060W, YGL078C, YMR290C, YJL191W, YLL008W, YOL077C, YDL031W, YIR026C, YKL156W, YLR221C, YBR142W, YNL182C, YGR159C, YML073C, YHR066W, YGR214W, YKL014C, YHR088W, YCR072C, YGR245C, YNL002C, YLR276C, YOR206W, YPL211W, YML024W, YPL217C, YPR016C, YHR021C, YKR081C, YPL093W, YPR112C, YHR170W, YHR197W, YLR009W, YBR048W, YNR054C, YHR085W, YKR024C, YKL021C, YDL075W, YPL193W, YIR012W	638	69	4970	4.96752	4.11386e-19	1.71411e-20	4.91882e-19	18.3081
GOTERM_BP_ALL	GO:0034471~ncRNA 5'-end processing	27	3.62416	9.93284e-21	YKL099C, YJL069C, YLR129W, YDR449C, YHR169W, YDL148C, YJL010C, YMR229C, YOR078W, YLR186W, YOR004W, YER082C, YPR144C, YOR310C, YNL002C, YCR057C, YLR051C, YOR145C, YFR001W, YML093W, YPR112C, YLR222C, YJR002W, YNR054C, YDR339C, YOL010W, YDL153C	638	29	4970	7.25273	1.36576e-17	5.46306e-19	1.633e-17	16.787
GOTERM_BP_ALL	GO:0000967~rRNA 5'-end processing	27	3.62416	9.93284e-21	YKL099C, YJL069C, YLR129W, YDR449C, YHR169W, YDL148C, YJL010C, YMR229C, YOR078W, YLR186W, YOR004W, YER082C, YPR144C, YOR310C, YNL002C, YCR057C, YLR051C, YOR145C, YFR001W, YML093W, YPR112C, YLR222C, YJR002W, YNR054C, YDR339C, YOL010W, YDL153C	638	29	4970	7.25273	1.36576e-17	5.46306e-19	1.633e-17	16.787
GOTERM_BP_ALL	GO:0043170~macromolecule metabolic process	463	62.1477	4.95683e-20	YDR447C, YIR009W, YBL068W, YMR303C, YMR290C, YPL079W, YNL162W, YHR069C, YOR360C, YKL144C, YPR190C, YNL113W, YDL060W, YIL069C, YLR372W, YDL061C, YER082C, YDL212W, YMR014W, YBR297W, YBR002C, YPR051W, YNL112W, YNL138W-A, YBR210W, YGR145W, YGL246C, YBR154C, YDL213C, YCL059C, YKL161C, YGR074W, YML027W, YLR129W, YOL120C, YIL016W, YDR449C, YIL139C, YDL201W, YKL156W, YBR181C, YBR142W, YGR118W, YPL047W, Y…	638	2794	4970	1.29089	6.81564e-17	2.6214e-18	8.14925e-17	16.0889
GOTERM_BP_ALL	GO:0000966~RNA 5'-end processing	27	3.62416	6.52841e-20	YKL099C, YJL069C, YLR129W, YDR449C, YHR169W, YDL148C, YJL010C, YMR229C, YOR078W, YLR186W, YOR004W, YER082C, YPR144C, YOR310C, YNL002C, YCR057C, YLR051C, YOR145C, YFR001W, YML093W, YPR112C, YLR222C, YJR002W, YNR054C, YDR339C, YOL010W, YDL153C	638	30	4970	7.01097	8.97657e-17	3.32465e-18	1.0733e-16	15.9693
GOTERM_BP_ALL	GO:0000472~endonucleolytic cleavage to generate mature 5'-end of SSU-rRNA from (SSU-rRNA, 5.8S rRNA, LSU-rRNA)	26	3.48993	7.19118e-20	YKL099C, YJL069C, YLR129W, YDR449C, YHR169W, YDL148C, YJL010C, YMR229C, YOR078W, YLR186W, YOR004W, YER082C, YPR144C, YOR310C, YCR057C, YLR051C, YOR145C, YFR001W, YML093W, YPR112C, YLR222C, YJR002W, YNR054C, YDR339C, YOL010W, YDL153C	638	28	4970	7.23354	9.88787e-17	3.53138e-18	1.18226e-16	15.9273
GOTERM_BP_ALL	GO:0000480~endonucleolytic cleavage in 5'-ETS of tricistronic rRNA transcript (SSU-rRNA, 5.8S rRNA, LSU-rRNA)	24	3.22148	3.70569e-18	YCR057C, YKL099C, YJL069C, YLR051C, YLR129W, YHR169W, YFR001W, YDR449C, YML093W, YDL148C, YJL010C, YPR112C, YMR229C, YLR222C, YJR002W, YNR054C, YDR339C, YLR186W, YOR004W, YOL010W, YER082C, YDL153C, YPR144C, YOR310C	638	26	4970	7.19074	5.09533e-15	1.75701e-16	6.09233e-15	14.2152
GOTERM_BP_ALL	GO:0042257~ribosomal subunit assembly	35	4.69799	4.98146e-18	YDR447C, YOL080C, YDR060W, YGL078C, YMR290C, YJL191W, YLL008W, YOL077C, YDL031W, YIR026C, YKL156W, YLR221C, YBR142W, YNL182C, YGR159C, YML073C, YHR066W, YGR214W, YHR088W, YCR072C, YLR276C, YPL211W, YML024W, YHR021C, YKR081C, YPR112C, YHR197W, YHR170W, YBR048W, YNR054C, YHR085W, YKR024C, YKL021C, YPL193W, YIR012W	638	54	4970	5.04905	6.8495e-15	2.28317e-16	8.18975e-15	14.0867
GOTERM_BP_ALL	GO:0022618~ribonucleoprotein complex assembly	51	6.84564	4.05532e-16	YDR447C, YGL078C, YMR290C, YJL191W, YIR026C, YLR221C, YNL182C, YGR159C, YHR088W, YDL084W, YCR072C, YNL002C, YPL211W, YPR016C, YHR021C, YNL138W-A, YPL093W, YPR112C, YHR170W, YHR197W, YBR048W, YDL043C, YHR085W, YKR024C, YDL075W, YIR012W, YOL080C, YDR060W, YLL008W, YOL077C, YDL031W, YKL156W, YIL104C, YBR142W, YJL140W, YHR066W, YML073C, YGR214W, YKL014C, YGR245C, YMR268C, YLR276C, YOR206W, YML024W, Y…	638	117	4970	3.39563	6.10623e-13	1.96509e-14	7.32747e-13	12.135
GOTERM_BP_ALL	GO:0044238~primary metabolic process	518	69.5302	7.35774e-15	YDR447C, YIR009W, YBL068W, YMR303C, YMR290C, YPL079W, YNL162W, YHR069C, YOR360C, YKL144C, YPR190C, YNL113W, YDL060W, YIL069C, YKL181W, YLR372W, YDL061C, YER082C, YDL212W, YMR014W, YBR002C, YBR297W, YPR051W, YNL112W, YNL138W-A, YBR210W, YGR145W, YGL246C, YBR154C, YDL213C, YCL059C, YGR175C, YKL161C, YGR074W, YPR062W, YML027W, YIL016W, YLR129W, YOL120C, YDR449C, YIL139C, YDL201W, YKL156W, YBR181C, Y…	638	3398	4970	1.18752	1.00753e-11	3.14859e-13	1.20459e-11	10.9192
GOTERM_BP_ALL	GO:0000027~ribosomal large subunit assembly	25	3.3557	4.32354e-13	YDR060W, YOL080C, YGL078C, YMR290C, YLL008W, YOL077C, YIR026C, YDL031W, YBR142W, YLR221C, YNL182C, YHR066W, YML073C, YHR088W, YCR072C, YLR276C, YPL211W, YKR081C, YHR197W, YHR170W, YHR085W, YKR024C, YKL021C, YPL193W, YIR012W	638	38	4970	5.12498	5.94441e-10	1.80134e-11	7.10754e-10	9.14828
GOTERM_BP_ALL	GO:0051168~nuclear export	48	6.44295	6.48262e-13	YFR002W, YML062C, YKL143W, YKL205W, YHR167W, YJL010C, YGR128C, YDR381W, YHR088W, YDL084W, YIL040W, YCR072C, YLL034C, YBR267W, YDR138W, YMR255W, YPR016C, YDR450W, YPL093W, YHR197W, YHR170W, YNL302C, YHR085W, YAL059W, YOL121C, YOR294W, YGL189C, YDR361C, YKL214C, YDR091C, YJL140W, YNR053C, YGR214W, YLR022C, YPL146C, YCL011C, YGR245C, YER036C, YOR293W, YGL099W, YOR206W, YGL122C, YGL016W, YMR230W, YBR…	638	124	4970	3.01547	8.91356e-10	2.62164e-11	1.06577e-09	8.97234
GOTERM_BP_ALL	GO:0006913~nucleocytoplasmic transport	52	6.97987	4.75848e-12	YFR002W, YML062C, YKL143W, YKR092C, YKL205W, YHR167W, YJL010C, YGR128C, YDR381W, YMR091C, YHR088W, YDL084W, YIL040W, YCR072C, YOR310C, YBR267W, YLL034C, YDR138W, YMR255W, YDR450W, YPR016C, YPL093W, YHR170W, YHR197W, YNL302C, YHR085W, YAL059W, YOL121C, YOR294W, YBR109C, YGL189C, YKL214C, YDR361C, YDR091C, YJL140W, YNR053C, YLR022C, YGR214W, YPL146C, YCL011C, YGR245C, YER036C, YOR293W, YGL099W, YOR…	638	148	4970	2.73702	6.54297e-09	1.86942e-10	7.82324e-09	8.10661
GOTERM_BP_ALL	GO:0051169~nuclear transport	52	6.97987	4.75848e-12	YFR002W, YML062C, YKL143W, YKR092C, YKL205W, YHR167W, YJL010C, YGR128C, YDR381W, YMR091C, YHR088W, YDL084W, YIL040W, YCR072C, YOR310C, YBR267W, YLL034C, YDR138W, YMR255W, YDR450W, YPR016C, YPL093W, YHR170W, YHR197W, YNL302C, YHR085W, YAL059W, YOL121C, YOR294W, YBR109C, YGL189C, YKL214C, YDR361C, YDR091C, YJL140W, YNR053C, YLR022C, YGR214W, YPL146C, YCL011C, YGR245C, YER036C, YOR293W, YGL099W, YOR…	638	148	4970	2.73702	6.54297e-09	1.86942e-10	7.82324e-09	8.10661
GOTERM_BP_ALL	GO:0006399~tRNA metabolic process	56	7.51678	1.19088e-11	YJL087C, YOL142W, YHR069C, YKL205W, YNL232W, YDR120C, YGR264C, YHR187W, YBL071W-A, YPL086C, YPL212C, YJL125C, YPL030W, YOL125W, YIL008W, YOL141W, YLR401C, YLR435W, YML080W, YKR079C, YBR257W, YOL115W, YOL021C, YBL024W, YMR059W, YDR165W, YOL149W, YDR465C, YAL033W, YDR341C, YDL201W, YDR280W, YGR024C, YDL051W, YOL093W, YJL050W, YGR095C, YOL124C, YGR200C, YNL119W, YER146W, YOR168W, YDL175C, YDL111C, Y…	638	170	4970	2.56611	1.63746e-08	4.5485e-10	1.95786e-08	7.70822
GOTERM_BP_ALL	GO:0000470~maturation of LSU-rRNA	15	2.01342	2.66221e-11	YNL002C, YGL120C, YPR016C, YKR081C, YMR229C, YOL041C, YPR143W, YGL246C, YAL025C, YCL054W, YKL014C, YHR088W, YPL146C, YKL021C, YER126C	638	16	4970	7.3031	3.66053e-08	9.89333e-10	4.37679e-08	7.35884
GOTERM_BP_ALL	GO:0000463~maturation of LSU-rRNA from tricistronic rRNA transcript (SSU-rRNA, 5.8S rRNA, LSU-rRNA)	15	2.01342	2.66221e-11	YNL002C, YGL120C, YPR016C, YKR081C, YMR229C, YOL041C, YPR143W, YGL246C, YAL025C, YCL054W, YKL014C, YHR088W, YPL146C, YKL021C, YER126C	638	16	4970	7.3031	3.66053e-08	9.89333e-10	4.37679e-08	7.35884
GOTERM_BP_ALL	GO:0018193~peptidyl-amino acid modification	40	5.36913	4.84108e-10	YBL068W, YNL141W, YBR175W, YDR302W, YIL016W, YPL227C, YDR361C, YDR257C, YGL226C-A, YHR026W, YDR091C, YDR454C, YEL040W, YLR372W, YBL071W-A, YML106W, YLR146C, YBR143C, YDL212W, YDL111C, YML022W, YOL125W, YDR075W, YGR285C, YIL103W, YPR051W, YJR069C, YBR249C, YBR252W, YBR034C, YOR253W, YHR170W, YDR184C, YBL026W, YDL219W, YBL024W, YDR198C, YDR398W, YDR465C, YJR097W	638	109	4970	2.8587	6.65648e-07	1.75171e-08	7.95895e-07	6.09914
GOTERM_BP_ALL	GO:0044237~cellular metabolic process	517	69.396	7.8085e-10	YDR447C, YIR009W, YBL068W, YMR303C, YMR290C, YPL079W, YNL162W, YHR069C, YOR360C, YKL144C, YPR190C, YNL113W, YDL060W, YIL069C, YKL181W, YLR372W, YDL061C, YER082C, YDL212W, YMR014W, YBR002C, YBR297W, YPR051W, YNL112W, YNL138W-A, YBR210W, YGR145W, YGL246C, YBR154C, YDL213C, YCL059C, YKL161C, YGR074W, YPR062W, YML027W, YPL088W, YIL016W, YLR129W, YOL120C, YDR449C, YIL139C, YDL201W, YKL156W, YBR181C, Y…	638	3536	4970	1.13897	1.07367e-06	2.753e-08	1.28375e-06	5.89152
GOTERM_BP_ALL	GO:0043628~ncRNA 3'-end processing	21	2.81879	1.06665e-09	YDL175C, YDL111C, YOL142W, YGR280C, YHR069C, YKR079C, YHR081W, YDR280W, YOL021C, YOL115W, YNL232W, YJL050W, YGR095C, YMR239C, YKL018W, YDR195W, YGR214W, YJL136C, YKR057W, YNR024W, YDL014W	638	36	4970	4.54415	1.46664e-06	3.6666e-08	1.75362e-06	5.75607
GOTERM_BP_ALL	GO:0033750~ribosome localization	23	3.08725	1.26138e-09	YBR267W, YOR294W, YLL034C, YFR002W, YER036C, YGL099W, YOR206W, YKL143W, YPR016C, YDR361C, YJL010C, YPL093W, YHR170W, YHR197W, YDR091C, YNR053C, YHR085W, YLR022C, YHR088W, YAL059W, YPL146C, YCR072C, YGR245C	638	43	4970	4.16673	1.73439e-06	4.23023e-08	2.07376e-06	5.68324
GOTERM_BP_ALL	GO:0033753~establishment of ribosome localization	23	3.08725	1.26138e-09	YBR267W, YOR294W, YLL034C, YFR002W, YER036C, YGL099W, YOR206W, YKL143W, YPR016C, YDR361C, YJL010C, YPL093W, YHR170W, YHR197W, YDR091C, YNR053C, YHR085W, YLR022C, YHR088W, YAL059W, YPL146C, YCR072C, YGR245C	638	43	4970	4.16673	1.73439e-06	4.23023e-08	2.07376e-06	5.68324
GOTERM_BP_ALL	GO:0000054~ribosome export from nucleus	23	3.08725	1.26138e-09	YBR267W, YOR294W, YLL034C, YFR002W, YER036C, YGL099W, YOR206W, YKL143W, YPR016C, YDR361C, YJL010C, YPL093W, YHR170W, YHR197W, YDR091C, YNR053C, YHR085W, YLR022C, YHR088W, YAL059W, YPL146C, YCR072C, YGR245C	638	43	4970	4.16673	1.73439e-06	4.23023e-08	2.07376e-06	5.68324
GOTERM_BP_ALL	GO:0008033~tRNA processing	38	5.10067	4.08094e-09	YJL087C, YAL033W, YKL205W, YDL201W, YGR024C, YOL093W, YDL051W, YDR120C, YOL124C, YGR200C, YNL119W, YER146W, YHR187W, YBL071W-A, YPL086C, YPL212C, YJL125C, YPL030W, YOL125W, YIL008W, YOL141W, YLR401C, YOR243C, YML080W, YKR079C, YBR257W, YNL062C, YKR056W, YKR028W, YBL026W, YNL292W, YNL147W, YLR438C-A, YPL207W, YJL035C, YBL024W, YMR059W, YDR165W	638	107	4970	2.76653	5.61128e-06	1.33602e-07	6.70925e-06	5.17333
GOTERM_BP_ALL	GO:0008152~metabolic process	529	71.0067	2.83297e-08	YDR447C, YIR009W, YBL068W, YMR303C, YMR290C, YPL079W, YNL162W, YHR069C, YOR360C, YKL144C, YPR190C, YNL113W, YDL060W, YIL069C, YKL181W, YLR372W, YDL061C, YER082C, YDL212W, YMR014W, YBR002C, YBR297W, YPR051W, YNL112W, YNL138W-A, YBR210W, YGR145W, YGL246C, YBR154C, YDL213C, YCL059C, YGR175C, YKL161C, YGR074W, YPR062W, YML027W, YPL088W, YIL016W, YLR129W, YOL120C, YDR449C, YIL139C, YDL201W, YKL156W, Y…	638	3695	4970	1.11526	3.89526e-05	9.05891e-07	4.65753e-05	4.33184
GOTERM_BP_ALL	GO:0031123~RNA 3'-end processing	29	3.89262	3.57396e-08	YMR061W, YNL222W, YOL142W, YHR069C, YHR081W, YDR280W, YNL232W, YJL050W, YGR095C, YKL018W, YOR359W, YJL140W, YKR057W, YGR214W, YDL084W, YDL175C, YDL111C, YDR138W, YGL122C, YGR280C, YKR079C, YOL115W, YOL021C, YMR239C, YDR195W, YJL136C, YNR024W, YER133W, YDL014W	638	74	4970	3.05283	4.91407e-05	1.11686e-06	5.87575e-05	4.23094
GOTERM_BP_ALL	GO:0006400~tRNA modification	27	3.62416	8.65336e-08	YDL201W, YGR024C, YOL093W, YDR120C, YOL124C, YGR200C, YNL119W, YHR187W, YBL071W-A, YPL086C, YPL212C, YJL125C, YPL030W, YOL125W, YOL141W, YIL008W, YLR401C, YOR243C, YML080W, YNL062C, YKR028W, YKR056W, YNL292W, YPL207W, YJL035C, YBL024W, YDR165W	638	68	4970	3.09308	0.000118977	2.64408e-06	0.000142265	3.8469
GOTERM_BP_ALL	GO:0031126~snoRNA 3'-end processing	14	1.87919	3.68465e-07	YDL111C, YOL142W, YGR280C, YHR069C, YHR081W, YDR280W, YOL021C, YOL115W, YNL232W, YJL050W, YGR095C, YKL018W, YDR195W, YDL014W	638	22	4970	4.95725	0.000506511	1.10138e-05	0.000605772	3.21769
GOTERM_BP_ALL	GO:0016074~snoRNA metabolic process	19	2.55034	5.02825e-07	YDL175C, YDL111C, YAL033W, YNL222W, YOL142W, YGR280C, YHR069C, YHR081W, YBR257W, YDR280W, YOL021C, YOL115W, YNL232W, YGR095C, YJL050W, YPL235W, YKL018W, YDR195W, YDL014W	638	40	4970	3.70024	0.000691146	1.47102e-05	0.000826664	3.08267
GOTERM_BP_ALL	GO:0006383~transcription from RNA polymerase III promoter	17	2.28188	6.23915e-07	YNR003C, YKR025W, YDL150W, YHR143W-A, YLR223C, YJL011C, YDR045C, YKL144C, YPR190C, YNL113W, YPR186C, YOR224C, YPR110C, YNL151C, YBR154C, YOR210W, YPR187W	638	33	4970	4.01301	0.000857516	1.78724e-05	0.00102574	2.98896
GOTERM_BP_ALL	GO:0001510~RNA methylation	14	1.87919	7.48888e-07	YOL125W, YOL141W, YDL201W, YOL093W, YNL062C, YDR120C, YOL124C, YCL054W, YBL024W, YPL157W, YDL014W, YJL125C, YDR165W, YPL030W	638	23	4970	4.74172	0.00102919	2.10145e-05	0.0012312	2.90967
GOTERM_BP_ALL	GO:0043414~biopolymer methylation	22	2.95302	7.67843e-07	YOL125W, YBR175W, YOL141W, YDL201W, YDR257C, YOL093W, YNL062C, YBR034C, YDR120C, YOL124C, YKL018W, YBR258C, YBL024W, YCL054W, YBR279W, YDR198C, YPL157W, YDL014W, YDR165W, YJL125C, YPL030W, YDR465C	638	53	4970	3.23357	0.00105523	2.11155e-05	0.00126236	2.89882
GOTERM_BP_ALL	GO:0016073~snRNA metabolic process	16	2.14765	8.53229e-07	YDL175C, YHR089C, YOR243C, YHR069C, YHR081W, YDR280W, YOL021C, YOL115W, YJL050W, YGR095C, YIL104C, YHR072W-A, YMR239C, YPL212C, YPL157W, YDL208W	638	30	4970	4.15465	0.0011725	2.30035e-05	0.00140274	2.85302
GOTERM_BP_ALL	GO:0032259~methylation	22	2.95302	1.10788e-06	YOL125W, YBR175W, YOL141W, YDL201W, YDR257C, YOL093W, YNL062C, YBR034C, YDR120C, YOL124C, YKL018W, YBR258C, YBL024W, YCL054W, YBR279W, YDR198C, YPL157W, YDL014W, YDR165W, YJL125C, YPL030W, YDR465C	638	54	4970	3.17369	0.00152218	2.92946e-05	0.0018214	2.7396
GOTERM_BP_ALL	GO:0043094~cellular metabolic compound salvage	24	3.22148	1.7461e-06	YDR441C, YDL111C, YPR062W, YNL141W, YML022W, YML008C, YJR069C, YBR249C, YMR220W, YBR252W, YHL011C, YBR034C, YHR128W, YKL181W, YNR012W, YLR100W, YDR454C, YMR202W, YPL117C, YLR186W, YNL111C, YDR399W, YIR012W, YJR133W	638	64	4970	2.92124	0.00239801	4.52988e-05	0.00287063	2.54202
GOTERM_BP_ALL	GO:0043633~modification-dependent RNA catabolic process	12	1.61074	1.91656e-06	YJL050W, YGR095C, YDL175C, YDL111C, YOL142W, YNR024W, YHR069C, YHR081W, YDR280W, YOL021C, YOL115W, YNL232W	638	18	4970	5.19331	0.0026318	4.88e-05	0.00315086	2.50157
GOTERM_BP_ALL	GO:0043634~polyadenylation-dependent ncRNA catabolic process	12	1.61074	1.91656e-06	YJL050W, YGR095C, YDL175C, YDL111C, YOL142W, YNR024W, YHR069C, YHR081W, YDR280W, YOL021C, YOL115W, YNL232W	638	18	4970	5.19331	0.0026318	4.88e-05	0.00315086	2.50157
GOTERM_BP_ALL	GO:0000956~nuclear-transcribed mRNA catabolic process	28	3.75839	2.74669e-06	YOL142W, YHR069C, YHR081W, YDR280W, YNL232W, YGR095C, YJL050W, YJL140W, YOR359W, YNL001W, YER146W, YDR404C, YDL175C, YDL111C, YOL139C, YGR072W, YPL178W, YKL009W, YNL112W, YOL021C, YOL115W, YBL026W, YNL147W, YLR438C-A, YMR080C, YLR363C, YNR024W, YOL149W	638	84	4970	2.59666	0.00376957	6.86649e-05	0.00451558	2.34529
GOTERM_BP_ALL	GO:0043412~biopolymer modification	134	17.9866	2.85986e-06	YCR073C, YBL068W, YGL078C, YHR089C, YDR302W, YPL227C, YDR257C, YPR137W, YDL060W, YIL148W, YLR372W, YJL125C, YPR144C, YCR072C, YKL022C, YBR267W, YDL212W, YEL036C, YLR306W, YOL125W, YML022W, YBR002C, YIL008W, YPR051W, YNR012W, YBR258C, YMR080C, YDL122W, YGR123C, YKL161C, YDR465C, YDR139C, YLR197W, YNL141W, YBR175W, YIL016W, YMR223W, YDL201W, YHR026W, YJL122W, YKL018W, YDR454C, YNL119W, YPL047W, YPL…	638	727	4970	1.43584	0.00392458	7.02173e-05	0.00470163	2.32775
GOTERM_BP_ALL	GO:0031125~rRNA 3'-end processing	13	1.74497	3.3802e-06	YDL111C, YOL142W, YHR069C, YHR081W, YDR280W, YOL021C, YNL232W, YJL050W, YGR095C, YKR057W, YJL136C, YGR214W, YNR024W	638	22	4970	4.60316	0.004637	8.15367e-05	0.00555706	2.25516
GOTERM_BP_ALL	GO:0043144~snoRNA processing	16	2.14765	3.92852e-06	YDL111C, YAL033W, YOL142W, YGR280C, YHR069C, YHR081W, YBR257W, YDR280W, YOL021C, YOL115W, YNL232W, YJL050W, YGR095C, YKL018W, YDR195W, YDL014W	638	33	4970	3.77695	0.00538716	9.31288e-05	0.00645847	2.18987
GOTERM_BP_ALL	GO:0006402~mRNA catabolic process	28	3.75839	4.55676e-06	YOL142W, YHR069C, YHR081W, YDR280W, YNL232W, YGR095C, YJL050W, YJL140W, YOR359W, YNL001W, YER146W, YDR404C, YDL175C, YDL111C, YOL139C, YGR072W, YPL178W, YKL009W, YNL112W, YOL021C, YOL115W, YBL026W, YNL147W, YLR438C-A, YMR080C, YLR363C, YNR024W, YOL149W	638	86	4970	2.53627	0.00624597	0.00010619	0.00749126	2.12545
GOTERM_BP_ALL	GO:0006417~regulation of translation	45	6.04027	1.0625e-05	YMR143W, YLR441C, YJL191W, YPR132W, YIL069C, YGR264C, YML056C, YNL001W, YBR025C, YAL036C, YJR145C, YOL139C, YGR285C, YLR196W, YNL112W, YBR249C, YBL039C, YLR406C, YHL033C, YBR048W, YMR080C, YIL018W, YDL075W, YGL031C, YOL120C, YOR312C, YDL083C, YNL301C, YDR091C, YGR118W, YML073C, YPL081W, YGR214W, YKR059W, YJR007W, YDL092W, YBR143C, YJL177W, YHR203C, YML024W, YGR072W, YOR260W, YDR471W, YOR361C, YNL…	638	180	4970	1.94749	0.0145033	0.000243462	0.0174666	1.75779
GOTERM_BP_ALL	GO:0016075~rRNA catabolic process	13	1.74497	1.10574e-05	YDL175C, YDL111C, YOL142W, YHR069C, YHR081W, YDR280W, YOL021C, YNL232W, YOL115W, YGR095C, YJL050W, YNL001W, YNR024W	638	24	4970	4.21957	0.0150891	0.000249216	0.0181774	1.74047
GOTERM_BP_ALL	GO:0034661~ncRNA catabolic process	13	1.74497	1.10574e-05	YDL175C, YDL111C, YOL142W, YHR069C, YHR081W, YDR280W, YOL021C, YNL232W, YOL115W, YGR095C, YJL050W, YNL001W, YNR024W	638	24	4970	4.21957	0.0150891	0.000249216	0.0181774	1.74047
GOTERM_BP_ALL	GO:0006401~RNA catabolic process	30	4.02685	1.16996e-05	YOL142W, YHR069C, YHR081W, YDR280W, YNL232W, YJL050W, YGR095C, YJR043C, YOR359W, YJL140W, YNL001W, YER146W, YDR404C, YDL175C, YDL111C, YOL139C, YGR072W, YKL009W, YPL178W, YNL112W, YOL115W, YOL021C, YBL026W, YNL147W, YLR438C-A, YMR080C, YNR024W, YLR363C, YJL208C, YOL149W	638	100	4970	2.33699	0.0159583	0.000259435	0.019233	1.71595
GOTERM_BP_ALL	GO:0034622~cellular macromolecular complex assembly	66	8.85906	1.82073e-05	YDR447C, YPL144W, YGL078C, YMR290C, YOR056C, YJL191W, YML098W, YMR123W, YLR200W, YMR211W, YIR026C, YLR221C, YNL182C, YGR159C, YLR449W, YHR088W, YDL084W, YCR072C, YNL002C, YPL211W, YPL129W, YPR016C, YHR021C, YNL138W-A, YPL093W, YPR112C, YHR197W, YHR170W, YBR048W, YDL043C, YPL243W, YHR085W, YKR024C, YDL075W, YIR012W, YDR060W, YOL080C, YLL008W, YOL077C, YDL031W, YIL104C, YKL156W, YBR142W, YJL140W, Y…	638	308	4970	1.66928	0.0247245	0.000397306	0.0299294	1.5239
GOTERM_BP_ALL	GO:0030488~tRNA methylation	11	1.47651	1.85925e-05	YNL062C, YDR120C, YOL124C, YOL125W, YOL141W, YBL024W, YDL201W, YDR165W, YJL125C, YPL030W, YOL093W	638	18	4970	4.76054	0.0252409	0.000399372	0.0305625	1.51481
GOTERM_BP_ALL	GO:0032268~regulation of cellular protein metabolic process	48	6.44295	1.87944e-05	YMR143W, YLR441C, YJL191W, YPL267W, YPR132W, YIL069C, YGR264C, YML056C, YNL001W, YBR025C, YLR449W, YAL036C, YJR145C, YOL139C, YGR285C, YNL112W, YLR196W, YBR249C, YBL039C, YLR406C, YHL033C, YBR048W, YMR080C, YIL018W, YDL075W, YGL031C, YOL120C, YOR312C, YDL083C, YNL301C, YDR091C, YML073C, YGR118W, YPL081W, YGR214W, YKR059W, YLR226W, YJR007W, YDL092W, YBR143C, YJL177W, YHR203C, YML024W, YGR072W, YOR…	638	201	4970	1.86029	0.0255115	0.000397499	0.0308944	1.51012
GOTERM_BP_ALL	GO:0010608~posttranscriptional regulation of gene expression	46	6.1745	2.66803e-05	YMR143W, YLR441C, YJL191W, YPR132W, YIL069C, YGR264C, YML056C, YNL001W, YBR025C, YAL036C, YJR145C, YOL139C, YGR285C, YLR196W, YNL112W, YBR249C, YBL039C, YLR406C, YHL033C, YBR048W, YMR080C, YIL018W, YDL075W, YGL031C, YOL120C, YOR312C, YDL083C, YNL301C, YDR091C, YGR118W, YML073C, YPL081W, YGR214W, YKR059W, YJR007W, YDL092W, YBR143C, YJL177W, YHR203C, YML024W, YGL122C, YGR072W, YOR260W, YDR471W, YOR…	638	192	4970	1.86635	0.0360211	0.000555692	0.0438546	1.35798
GOTERM_BP_ALL	GO:0000459~exonucleolytic trimming during rRNA processing	11	1.47651	3.47752e-05	YNL002C, YJL050W, YGR095C, YDL111C, YOL142W, YNR024W, YHR069C, YHR081W, YDR280W, YOL021C, YNL232W	638	19	4970	4.50998	0.0466916	0.000713429	0.0571568	1.24293
GOTERM_BP_ALL	GO:0016078~tRNA catabolic process	10	1.34228	4.37129e-05	YJL050W, YGR095C, YDL175C, YDL111C, YOL142W, YHR069C, YDR280W, YOL021C, YOL115W, YNL232W	638	16	4970	4.86873	0.0583358	0.00088353	0.0718418	1.14362
GOTERM_BP_ALL	GO:0000028~ribosomal small subunit assembly	10	1.34228	4.37129e-05	YDR447C, YKL156W, YBR048W, YGR159C, YNR054C, YML024W, YJL191W, YGR214W, YHR021C, YPR112C	638	16	4970	4.86873	0.0583358	0.00088353	0.0718418	1.14362
GOTERM_BP_ALL	GO:0000154~rRNA modification	10	1.34228	4.37129e-05	YER127W, YLR197W, YPL266W, YHR072W-A, YMR228W, YCL054W, YOR243C, YDL014W, YDL208W, YPR137W	638	16	4970	4.86873	0.0583358	0.00088353	0.0718418	1.14362
GOTERM_BP_ALL	GO:0006360~transcription from RNA polymerase I promoter	14	1.87919	5.03514e-05	YJR063W, YOR340C, YHR143W-A, YML043C, YNL113W, YPR110C, YOR224C, YBR154C, YOR210W, YBR279W, YPR187W, YPR010C, YJL148W, YKL125W	638	31	4970	3.51805	0.0668926	0.0010029	0.0827479	1.08224
GOTERM_BP_ALL	GO:0016071~mRNA metabolic process	58	7.78523	6.07091e-05	YJL087C, YIR009W, YNL222W, YOL142W, YHR069C, YJL203W, YNL232W, YNL001W, YDR404C, YDL209C, YDL084W, YDR138W, YOL139C, YNL112W, YBR257W, YNL138W-A, YOL115W, YOL021C, YGL246C, YDL043C, YPR082C, YDR195W, YMR080C, YER133W, YGR278W, YPL151C, YOL149W, YGR074W, YMR061W, YAL033W, YFR005C, YHR081W, YDR280W, YJL050W, YGR095C, YKL018W, YJL140W, YOR359W, YLR145W, YER146W, YNR032C-A, YMR268C, YDL175C, YDL111C,…	638	270	4970	1.6734	0.0800882	0.00119183	0.0997618	1.00104
GOTERM_BP_ALL	GO:0006351~transcription, DNA-dependent	51	6.84564	6.30572e-05	YML062C, YNR003C, YNL222W, YML098W, YLR033W, YKL144C, YOL054W, YHR167W, YPR190C, YNL113W, YCR020W-B, YOR224C, YGL070C, YMR091C, YDR404C, YDL084W, YJR063W, YDR138W, YOR340C, YPL129W, YML043C, YGL246C, YOR210W, YBR154C, YDR195W, YER133W, YPR187W, YGR275W, YHR143W-A, YLR223C, YPR186C, YER171W, YKL018W, YJL140W, YNL151C, YJL148W, YDR079C-A, YOR174W, YKR025W, YMR228W, YDL150W, YJL011C, YDR045C, YPR110…	638	228	4970	1.74249	0.0830537	0.00122047	0.103618	0.984563
GOTERM_BP_ALL	GO:0006403~RNA localization	34	4.56376	7.25858e-05	YML062C, YFR002W, YHR069C, YKL205W, YGL189C, YKL214C, YHR167W, YHR081W, YJL050W, YIL138C, YGR128C, YDR381W, YJL140W, YGR214W, YIL040W, YDL084W, YCL011C, YOR293W, YDR138W, YGL016W, YGL122C, YPL178W, YFR001W, YMR255W, YDR450W, YMR230W, YBR034C, YGL171W, YNL302C, YMR080C, YPL226W, YOL121C, YHR036W, YML026C, YER131W	638	131	4970	2.02182	0.0949898	0.00138528	0.119268	0.923478
GOTERM_BP_ALL	GO:0034621~cellular macromolecular complex subunit organization	83	11.1409	7.92748e-05	YDR447C, YPL144W, YFR002W, YGL078C, YNL222W, YOR056C, YMR290C, YJL191W, YML098W, YLR033W, YMR123W, YLR200W, YMR211W, YCR020W-B, YIR026C, YIL138C, YLR221C, YNL182C, YGR159C, YLR449W, YMR091C, YHR088W, YDL084W, YCR072C, YNL002C, YJR063W, YPL211W, YMR255W, YPL129W, YPR016C, YHR021C, YNL138W-A, YPL093W, YPR112C, YHR197W, YHR170W, YGL246C, YBR048W, YDL043C, YPL243W, YHR085W, YDR195W, YKR024C, YMR080C,…	638	431	4970	1.50016	0.103276	0.00149213	0.130252	0.885217
GOTERM_BP_ALL	GO:0032774~RNA biosynthetic process	51	6.84564	7.9976e-05	YML062C, YNR003C, YNL222W, YML098W, YLR033W, YKL144C, YOL054W, YHR167W, YPR190C, YNL113W, YCR020W-B, YOR224C, YGL070C, YMR091C, YDR404C, YDL084W, YJR063W, YDR138W, YOR340C, YPL129W, YML043C, YGL246C, YOR210W, YBR154C, YDR195W, YER133W, YPR187W, YGR275W, YHR143W-A, YLR223C, YPR186C, YER171W, YKL018W, YJL140W, YNL151C, YJL148W, YDR079C-A, YOR174W, YKR025W, YMR228W, YDL150W, YJL011C, YDR045C, YPR110…	638	230	4970	1.72734	0.10414	0.001485	0.131403	0.881395
GOTERM_BP_ALL	GO:0000184~nuclear-transcribed mRNA catabolic process, nonsense-mediated decay	14	1.87919	0.000109445	YDL111C, YOL142W, YOL139C, YGR072W, YPL178W, YNL112W, YHR069C, YDR280W, YOL021C, YNL232W, YGR095C, YMR080C, YLR363C, YOL149W	638	33	4970	3.30484	0.139718	0.00200459	0.17978	0.745258
GOTERM_BP_ALL	GO:0000467~exonucleolytic trimming to generate mature 3'-end of 5.8S rRNA from tricistronic rRNA transcript (SSU-rRNA, 5.8S rRNA, LSU-rRNA)	10	1.34228	0.000146199	YJL050W, YGR095C, YDL111C, YOL142W, YNR024W, YHR069C, YHR081W, YDR280W, YOL021C, YNL232W	638	18	4970	4.32776	0.182119	0.00264175	0.240087	0.619631
GOTERM_BP_ALL	GO:0000291~nuclear-transcribed mRNA catabolic process, exonucleolytic	10	1.34228	0.000246481	YGR095C, YDL111C, YOL142W, YGR072W, YMR080C, YDR404C, YHR069C, YDR280W, YOL021C, YNL232W	638	19	4970	4.09998	0.287484	0.00439231	0.404456	0.393129
GOTERM_BP_ALL	GO:0065003~macromolecular complex assembly	76	10.2013	0.000269876	YDR447C, YPL144W, YGL078C, YNL222W, YOR056C, YMR290C, YJL191W, YML098W, YKL144C, YMR123W, YLR200W, YMR211W, YIR026C, YLR221C, YNL182C, YGR159C, YLR449W, YHR088W, YPR020W, YNR020C, YDL084W, YCR072C, YNL002C, YPL211W, YPL129W, YML043C, YPR016C, YHR021C, YNL138W-A, YPL093W, YPR112C, YHR197W, YHR170W, YBR048W, YDL043C, YPL243W, YHR085W, YKR024C, YDL075W, YIR012W, YOR270C, YDR060W, YOL080C, YLL008W, Y…	638	400	4970	1.48009	0.310045	0.00474677	0.442765	0.353826
GOTERM_BP_ALL	GO:0009987~cellular process	614	82.4161	0.000291488	YDR447C, YPL144W, YBL068W, YIR009W, YMR303C, YAL034W-A, YMR290C, YPL079W, YKL143W, YNL162W, YHR069C, YOR360C, YKL144C, YPR190C, YNL113W, YDL060W, YIL069C, YKL181W, YLR372W, YDL061C, YER082C, YIL040W, YDL212W, YMR014W, YBR002C, YBR297W, YPR051W, YNL112W, YNL138W-A, YBR210W, YGR145W, YGL246C, YBR154C, YDL213C, YCL059C, YDR508C, YKL161C, YGR074W, YPR062W, YML027W, YPL088W, YIL016W, YOL120C, YGL220W,…	638	4629	4970	1.03328	0.330252	0.00506125	0.478142	0.320443
GOTERM_BP_ALL	GO:0006730~one-carbon metabolic process	23	3.08725	0.000373709	YOL125W, YBR175W, YOL141W, YER043C, YDL201W, YDR257C, YOL093W, YNL062C, YBR034C, YDR120C, YOL124C, YKL018W, YBR258C, YBL024W, YCL054W, YBR279W, YDR198C, YPL157W, YDL014W, YDR165W, YJL125C, YPL030W, YDR465C	638	81	4970	2.21197	0.401869	0.00640373	0.612626	0.212805
GOTERM_BP_ALL	GO:0009116~nucleoside metabolic process	16	2.14765	0.000387699	YDR441C, YBL068W, YPR062W, YML022W, YOL141W, YER099C, YBR252W, YHL011C, YBL039C, YKL181W, YNL129W, YPL207W, YEL021W, YML106W, YDR399W, YJR133W	638	46	4970	2.70955	0.413269	0.00656097	0.635491	0.196891
GOTERM_BP_ALL	GO:0006405~RNA export from nucleus	25	3.3557	0.000471829	YML062C, YFR002W, YOR293W, YDR138W, YGL122C, YMR255W, YGL189C, YKL205W, YDR450W, YKL214C, YHR167W, YMR230W, YBR034C, YGR128C, YDR381W, YJL140W, YNL302C, YGR214W, YPL226W, YOL121C, YHR036W, YML026C, YIL040W, YDL084W, YCL011C, YER131W	638	93	4970	2.09408	0.477389	0.00788241	0.77289	0.111882
GOTERM_BP_ALL	GO:0043933~macromolecular complex subunit organization	92	12.349	0.000664978	YDR447C, YPL144W, YFR002W, YGL078C, YNL222W, YOR056C, YMR290C, YJL191W, YML098W, YLR033W, YKL144C, YMR123W, YLR200W, YMR211W, YCR020W-B, YIR026C, YIL138C, YLR221C, YNL182C, YGR159C, YLR449W, YMR091C, YHR088W, YPR020W, YNR020C, YDL084W, YCR072C, YNL002C, YJR063W, YPL211W, YMR255W, YPR016C, YPL129W, YML043C, YHR021C, YNL138W-A, YPL093W, YPR112C, YHR197W, YHR170W, YGL246C, YBR048W, YPL243W, YDL043C,…	638	519	4970	1.38088	0.599343	0.0109594	1.08766	-0.0364931
GOTERM_BP_ALL	GO:0050657~nucleic acid transport	28	3.75839	0.000688706	YML062C, YFR002W, YGL189C, YKL205W, YKL214C, YHR167W, YGR128C, YDR381W, YJL140W, YGR214W, YDL084W, YIL040W, YCL011C, YOR293W, YDR138W, YGL016W, YGL122C, YFR001W, YMR255W, YPL178W, YDR450W, YMR230W, YBR034C, YNL302C, YPL226W, YOL121C, YHR036W, YML026C, YER131W	638	112	4970	1.94749	0.612212	0.011214	1.12626	-0.0516402
GOTERM_BP_ALL	GO:0051236~establishment of RNA localization	28	3.75839	0.000688706	YML062C, YFR002W, YGL189C, YKL205W, YKL214C, YHR167W, YGR128C, YDR381W, YJL140W, YGR214W, YDL084W, YIL040W, YCL011C, YOR293W, YDR138W, YGL016W, YGL122C, YFR001W, YMR255W, YPL178W, YDR450W, YMR230W, YBR034C, YNL302C, YPL226W, YOL121C, YHR036W, YML026C, YER131W	638	112	4970	1.94749	0.612212	0.011214	1.12626	-0.0516402
GOTERM_BP_ALL	GO:0050658~RNA transport	28	3.75839	0.000688706	YML062C, YFR002W, YGL189C, YKL205W, YKL214C, YHR167W, YGR128C, YDR381W, YJL140W, YGR214W, YDL084W, YIL040W, YCL011C, YOR293W, YDR138W, YGL016W, YGL122C, YFR001W, YMR255W, YPL178W, YDR450W, YMR230W, YBR034C, YNL302C, YPL226W, YOL121C, YHR036W, YML026C, YER131W	638	112	4970	1.94749	0.612212	0.011214	1.12626	-0.0516402
GOTERM_BP_ALL	GO:0051656~establishment of organelle localization	23	3.08725	0.000770178	YBR267W, YOR294W, YLL034C, YFR002W, YER036C, YGL099W, YOR206W, YKL143W, YPR016C, YDR361C, YJL010C, YPL093W, YHR170W, YHR197W, YDR091C, YNR053C, YHR085W, YLR022C, YHR088W, YAL059W, YPL146C, YCR072C, YGR245C	638	85	4970	2.10787	0.653337	0.0123862	1.25871	-0.0999246
GOTERM_BP_ALL	GO:0015931~nucleobase, nucleoside, nucleotide and nucleic acid transport	30	4.02685	0.00269859	YML062C, YFR002W, YKL205W, YGL189C, YKL214C, YHR167W, YGR128C, YDR381W, YJL140W, YER056C, YGR214W, YDL084W, YIL040W, YCL011C, YOR293W, YDR138W, YGL016W, YGL122C, YPL178W, YFR001W, YMR255W, YDR450W, YMR230W, YBR034C, YNL302C, YPL226W, YOL121C, YHR036W, YML026C, YIL134W, YER131W	638	134	4970	1.74402	0.975659	0.0422844	4.34537	-0.638027
GOTERM_BP_ALL	GO:0009161~ribonucleoside monophosphate metabolic process	11	1.47651	0.00301591	YKL181W, YBL068W, YML022W, YML056C, YNL141W, YDR454C, YEL021W, YER099C, YHL011C, YDR399W, YJR133W	638	30	4970	2.85632	0.984285	0.0466158	4.84451	-0.68525
GOTERM_BP_ALL	GO:0051246~regulation of protein metabolic process	49	6.57718	0.0064747	YMR143W, YJL191W, YLR441C, YPL267W, YPR132W, YIL069C, YGR264C, YML056C, YBR025C, YNL001W, YLR449W, YAL036C, YJR145C, YLR306W, YOL139C, YGR285C, YLR196W, YNL112W, YBR249C, YBL039C, YLR406C, YHL033C, YBR048W, YMR080C, YIL018W, YDL075W, YGL031C, YOL120C, YOR312C, YDL083C, YNL301C, YDR091C, YML073C, YGR118W, YPL081W, YGR214W, YKR059W, YLR226W, YJR007W, YBR143C, YDL092W, YJL177W, YHR203C, YGR072W, YML…	638	264	4970	1.44587	0.999868	0.0965154	10.1289	-1.00556
GOTERM_BP_ALL	GO:0009156~ribonucleoside monophosphate biosynthetic process	10	1.34228	0.00816972	YKL181W, YBL068W, YML022W, YML056C, YNL141W, YEL021W, YER099C, YHL011C, YDR399W, YJR133W	638	29	4970	2.6862	0.999987	0.119034	12.6167	-1.10094
GOTERM_BP_ALL	GO:0009123~nucleoside monophosphate metabolic process	11	1.47651	0.0101739	YKL181W, YBL068W, YML022W, YML056C, YNL141W, YDR454C, YEL021W, YER099C, YHL011C, YDR399W, YJR133W	638	35	4970	2.44828	0.999999	0.144639	15.4748	-1.18963
GOTERM_BP_ALL	GO:0000398~nuclear mRNA splicing, via spliceosome	22	2.95302	0.0139327	YMR268C, YIR009W, YGL120C, YFR005C, YPL178W, YOR159C, YNL138W-A, YJL203W, YBL026W, YNL147W, YDL043C, YPR082C, YLR438C-A, YLR275W, YER146W, YER029C, YGR278W, YNR032C-A, YDL209C, YPL151C, YDL084W, YGR074W	638	100	4970	1.71379	1	0.191036	20.5999	-1.31386
GOTERM_BP_ALL	GO:0009124~nucleoside monophosphate biosynthetic process	10	1.34228	0.0161005	YKL181W, YBL068W, YML022W, YML056C, YNL141W, YEL021W, YER099C, YHL011C, YDR399W, YJR133W	638	32	4970	2.43437	1	0.215408	23.4215	-1.36962
GOTERM_BP_ALL	GO:0006397~mRNA processing	38	5.10067	0.0163853	YJL087C, YIR009W, YMR061W, YAL033W, YNL222W, YFR005C, YJL203W, YKL018W, YOR359W, YJL140W, YLR145W, YER146W, YNR032C-A, YDL209C, YDL084W, YMR268C, YDR138W, YGL120C, YGL122C, YPL178W, YOR159C, YNL138W-A, YBR257W, YGL246C, YBL026W, YNL147W, YGR063C, YDL043C, YPR082C, YLR275W, YLR438C-A, YDR195W, YER029C, YER133W, YGR278W, YPL151C, YOL149W, YGR074W	638	204	4970	1.45107	1	0.216718	23.7851	-1.3763
GOTERM_BP_ALL	GO:0000288~nuclear-transcribed mRNA catabolic process, deadenylation-dependent decay	12	1.61074	0.01696	YGR095C, YDL111C, YJL140W, YOR359W, YOL142W, YGR072W, YMR080C, YHR069C, YDR280W, YOL149W, YOL021C, YNL232W	638	43	4970	2.17394	1	0.221365	24.514	-1.38941
GOTERM_BP_ALL	GO:0000377~RNA splicing, via transesterification reactions with bulged adenosine as nucleophile	22	2.95302	0.0173057	YMR268C, YIR009W, YGL120C, YFR005C, YPL178W, YOR159C, YNL138W-A, YJL203W, YBL026W, YNL147W, YDL043C, YPR082C, YLR438C-A, YLR275W, YER146W, YER029C, YGR278W, YNR032C-A, YDL209C, YPL151C, YDL084W, YGR074W	638	102	4970	1.68019	1	0.223276	24.9492	-1.39706
GOTERM_BP_ALL	GO:0051640~organelle localization	24	3.22148	0.0183273	YBR267W, YOR294W, YLL034C, YFR002W, YER036C, YGL099W, YOR206W, YKL143W, YPR016C, YDR361C, YJL010C, YPL093W, YHR170W, YHR197W, YDR091C, YIL138C, YNR053C, YHR085W, YLR022C, YHR088W, YAL059W, YPL146C, YCR072C, YGR245C	638	115	4970	1.62573	1	0.232745	26.2216	-1.41866
GOTERM_BP_ALL	GO:0006412~translation	105	14.094	0.0203588	YDR447C, YKL099C, YNL096C, YMR303C, YPL079W, YJL191W, YNL162W, YOR234C, YOR360C, YIL069C, YDR500C, YIL049W, YIL148W, YDL061C, YCL064C, YBL087C, YDL136W, YDR450W, YHR021C, YBR210W, YER044C, YLR406C, YBR048W, YMR080C, YLR388W, YLR333C, YOL120C, YOR312C, YER183C, YHR010W, YGL189C, YKL096W, YBR181C, YKL156W, YDR429C, YGR118W, YML073C, YGR214W, YIL121W, YKR059W, YBR143C, YJL177W, YML024W, YGR034W, YPR…	638	677	4970	1.20819	1	0.252909	28.692	-1.45776
GOTERM_BP_ALL	GO:0000375~RNA splicing, via transesterification reactions	22	2.95302	0.0343311	YMR268C, YIR009W, YGL120C, YFR005C, YPL178W, YOR159C, YNL138W-A, YJL203W, YBL026W, YNL147W, YDL043C, YPR082C, YLR438C-A, YLR275W, YER146W, YER029C, YGR278W, YNR032C-A, YDL209C, YPL151C, YDL084W, YGR074W	638	109	4970	1.57229	1	0.387465	43.6921	-1.6404
GOTERM_BP_ALL	GO:0006366~transcription from RNA polymerase II promoter	31	4.16107	0.0400967	YML062C, YNL222W, YML098W, YGR275W, YLR223C, YHR143W-A, YLR033W, YOL054W, YHR167W, YCR020W-B, YER171W, YOR224C, YKL018W, YJL140W, YGL070C, YDR404C, YMR091C, YDL084W, YDR079C-A, YDR138W, YOR174W, YPL129W, YGL246C, YGR063C, YBR154C, YOR210W, YDR195W, YBR279W, YPR187W, YER133W, YDR308C	638	170	4970	1.42052	1	0.433553	48.9717	-1.68994
GOTERM_BP_ALL	GO:0046907~intracellular transport	93	12.4832	0.0413823	YBR164C, YML062C, YFR002W, YLR008C, YLR066W, YKL143W, YKR092C, YKL205W, YHR167W, YJL010C, YGL054C, YDR381W, YGR128C, YJL099W, YLR372W, YMR091C, YHR088W, YIL040W, YDL084W, YOR310C, YCR072C, YBR267W, YLL034C, YDL212W, YDR138W, YMR255W, YBR002C, YDR450W, YPR016C, YPL093W, YML012W, YBR210W, YHR197W, YHR170W, YPL243W, YNL302C, YHR085W, YBR162W-A, YPL051W, YMR080C, YAL059W, YFL048C, YOL121C, YGR198W, Y…	638	608	4970	1.19156	1	0.440726	50.0837	-1.6997
GOTERM_BP_ALL	GO:0006406~mRNA export from nucleus	15	2.01342	0.0417521	YML062C, YFR002W, YDR138W, YGL122C, YMR255W, YKL214C, YHR167W, YBR034C, YDR381W, YJL140W, YPL226W, YHR036W, YDL084W, YIL040W, YCL011C	638	67	4970	1.74402	1	0.440445	50.3993	-1.70242
GOTERM_BP_ALL	GO:0022607~cellular component assembly	86	11.5436	0.0522678	YDR447C, YPL144W, YGL078C, YNL222W, YOR056C, YMR290C, YJL191W, YML098W, YOL132W, YKL144C, YMR123W, YLR200W, YMR211W, YIR026C, YIL138C, YLR221C, YNL182C, YGR159C, YLR449W, YHR088W, YPR020W, YNR020C, YDL084W, YCR072C, YNL002C, YPL211W, YPL129W, YML043C, YPR016C, YHR021C, YNL138W-A, YPL093W, YPR112C, YHR197W, YHR170W, YBR048W, YDL043C, YPL243W, YHR085W, YKR024C, YDL075W, YIR012W, YOR270C, YDR060W, Y…	638	563	4970	1.18994	1	0.515032	58.6285	-1.76811
GOTERM_BP_ALL	GO:0051028~mRNA transport	17	2.28188	0.054032	YML062C, YFR002W, YDR138W, YGL122C, YMR255W, YFR001W, YPL178W, YKL214C, YHR167W, YBR034C, YDR381W, YJL140W, YPL226W, YHR036W, YDL084W, YIL040W, YCL011C	638	82	4970	1.61499	1	0.52361	59.8766	-1.77726
GOTERM_BP_ALL	GO:0009259~ribonucleotide metabolic process	16	2.14765	0.0881875	YOR270C, YBL068W, YNL141W, YML022W, YER099C, YPL234C, YHL011C, YBL039C, YHR026W, YKL181W, YML056C, YDR454C, YEL021W, YPR020W, YDR399W, YJR133W	638	81	4970	1.53876	1	0.704944	78.0806	-1.89254
GOTERM_BP_ALL	GO:0008380~RNA splicing	25	3.3557	0.0917851	YMR268C, YJL087C, YIR009W, YGL120C, YPL178W, YFR005C, YKL205W, YOR159C, YNL138W-A, YJL203W, YBL026W, YNL147W, YDL043C, YPR082C, YLR438C-A, YLR275W, YER146W, YER029C, YGR278W, YNR032C-A, YDL209C, YMR059W, YPL151C, YDL084W, YGR074W	638	142	4970	1.37147	1	0.716554	79.4599	-1.90015
